# Supplementary material for: An endophyte from salt-adapted Pokkali rice confers salt-tolerance to a salt-sensitive rice variety and targets a unique pattern of genes in its new host
Source: Sci Rep. 2020 Feb 24;10:3237. doi: 10.1038/s41598-020-59998-x (PMC7039991; doi:10.1038/s41598-020-59998-x)
Supplement: Supplementary file 5 — Supplementary information5. [file 41598_2020_59998_MOESM5_ESM.xlsx]

## Sheet: Sheet1
Locus_ID	Putative Function	logFC	logCPM	PValue	FDR
LOC_Os11g47550.1	glycosyl hydrolase, putative, expressed	4.63395	4.53008	8.38021e-14	1.06211e-09
LOC_Os10g31420.1	retrotransposon protein, putative, unclassified, expressed	4.14068	5.67778	1.93149e-12	9.79189e-09
LOC_Os04g16854.1	NADPH-dependent oxidoreductase, putative, expressed	3.84963	6.40853	2.17026e-11	9.02265e-08
LOC_Os10g13700.2	phosphoenolpyruvate carboxykinase, putative, expressed	3.76555	3.90275	3.26101e-10	8.26602e-07
LOC_Os02g56700.1	dehydrogenase, putative, expressed	3.75531	4.60986	1.59874e-10	5.0656e-07
LOC_Os10g13700.2	phosphoenolpyruvate carboxykinase, putative, expressed	3.69132	3.42428	1.35939e-09	2.87148e-06
LOC_Os10g13700.2	phosphoenolpyruvate carboxykinase, putative, expressed	3.6507	2.73989	8.78421e-09	1.11331e-05
LOC_Os02g56700.1	dehydrogenase, putative, expressed	3.43218	5.12195	1.79295e-09	3.24626e-06
LOC_Os10g13700.2	phosphoenolpyruvate carboxykinase, putative, expressed	3.42268	4.21476	4.14897e-09	6.26132e-06
LOC_Os12g03830.1	major facilitator superfamily antiporter, putative, expressed	3.40401	2.84626	3.63451e-08	3.54337e-05
LOC_Os12g03830.1	major facilitator superfamily antiporter, putative, expressed	3.38844	2.64369	6.36541e-08	5.76251e-05
LOC_Os10g13700.2	phosphoenolpyruvate carboxykinase, putative, expressed	3.34711	4.96825	4.19925e-09	6.26132e-06
LOC_Os10g31460.1	retrotransposon protein, putative, unclassified, expressed	3.33551	3.14729	3.13118e-08	3.30704e-05
LOC_Os10g13700.2	phosphoenolpyruvate carboxykinase, putative, expressed	3.29493	5.22579	5.96343e-09	8.39783e-06
LOC_Os12g03830.1	major facilitator superfamily antiporter, putative, expressed	3.27921	2.546	1.56744e-07	0.000116857
LOC_Os03g10740.1	expressed protein	3.27025	2.66627	1.30844e-07	0.000103645
LOC_Os10g13700.2	phosphoenolpyruvate carboxykinase, putative, expressed	3.23929	5.52149	8.61027e-09	1.11331e-05
LOC_Os12g03830.1	major facilitator superfamily antiporter, putative, expressed	3.21873	3.50798	4.24047e-08	3.98101e-05
LOC_Os03g13390.2	oxidoreductase, aldo/keto reductase family protein, putative, expressed	3.21791	4.35842	1.89186e-08	2.17977e-05
LOC_Os12g43600.1	RNA recognition motif containing protein, expressed	3.21618	3.83072	3.50592e-08	3.54337e-05
LOC_Os11g47610.1	glycosyl hydrolase, putative, expressed	3.2128	3.03742	9.40801e-08	7.94915e-05
LOC_Os12g03830.1	major facilitator superfamily antiporter, putative, expressed	3.14042	3.10413	1.38368e-07	0.000106284
LOC_Os12g03830.1	major facilitator superfamily antiporter, putative, expressed	3.05014	2.40916	9.37027e-07	0.000625047
LOC_Os01g43980.1	retrotransposon protein, putative, unclassified, expressed	2.91849	2.58289	1.49889e-06	0.000926682
LOC_Os10g13700.2	phosphoenolpyruvate carboxykinase, putative, expressed	2.89571	3.76703	4.35313e-07	0.000298225
LOC_Os01g71860.1	glycosyl hydrolases family 17, putative, expressed	2.87333	2.19033	4.28178e-06	0.00204782
LOC_Os12g03830.1	major facilitator superfamily antiporter, putative, expressed	2.87075	2.11977	5.10185e-06	0.00239485
LOC_Os01g65670.1	amino acid transporter, putative, expressed	2.86791	2.04558	6.16516e-06	0.00284135
LOC_Os11g47570.1	glycosyl hydrolase, putative, expressed	2.86082	4.57309	3.15311e-07	0.000222014
LOC_Os10g07300.1	retrotransposon protein, putative, Ty3-gypsy subclass, expressed	2.82305	2.69542	2.38973e-06	0.00131685
LOC_Os12g03822.1	WD domain, G-beta repeat domain containing protein, expressed	2.77522	2.56007	3.9632e-06	0.00201738
LOC_Os01g49190.1	ATP synthase, putative, expressed	2.68463	2.02941	1.84456e-05	0.00615208
LOC_Os12g03830.1	major facilitator superfamily antiporter, putative, expressed	2.67987	3.84799	1.99461e-06	0.00113666
LOC_Os12g03830.1	major facilitator superfamily antiporter, putative, expressed	2.64551	3.38263	3.97937e-06	0.00201738
LOC_Os10g33370.1	3-ketoacyl-CoA synthase precursor, putative, expressed	2.63665	5.58699	1.39175e-06	0.000881953
LOC_Os12g03830.1	major facilitator superfamily antiporter, putative, expressed	2.61567	2.4243	1.39042e-05	0.00498663
LOC_Os02g48390.1	phosphoribosyl transferase, putative, expressed	2.59007	4.78319	2.50839e-06	0.00135282
LOC_Os01g01660.1	isoflavone reductase, putative, expressed	2.57422	4.45871	3.16199e-06	0.00166979
LOC_Os02g36710.1	SET, putative, expressed	2.52189	2.19207	3.47837e-05	0.0101345
LOC_Os11g15060.1	SAM dependent carboxyl methyltransferase, putative, expressed	2.50252	1.94206	5.72921e-05	0.0157852
LOC_Os11g47560.1	glycosyl hydrolase, putative, expressed	2.49116	4.2926	6.56087e-06	0.00286733
LOC_Os12g03822.1	WD domain, G-beta repeat domain containing protein, expressed	2.49074	3.88031	7.75792e-06	0.00322374
LOC_Os10g21190.1	expressed protein	2.48542	4.44006	6.80903e-06	0.00292534
LOC_Os01g69850.1	OsMADS65 - MADS-box family gene with MIKC* type-box, expressed	2.48052	1.92385	6.70578e-05	0.0169978
LOC_Os01g58450.1	retrotransposon protein, putative, Ty1-copia subclass, expressed	2.47915	1.85782	7.66326e-05	0.0190435
LOC_Os01g53640.1	retrotransposon protein, putative, unclassified, expressed	2.46306	1.70531	0.000112934	0.024678
LOC_Os03g63910.1	PPR repeat domain containing protein, putative, expressed	2.46192	3.3256	1.52886e-05	0.00530871
LOC_Os01g18660.1	aminotransferase, putative, expressed	2.45002	1.6946	0.0001236	0.026551
LOC_Os10g39850.1	zinc finger, C3HC4 type domain containing protein, expressed	2.44669	1.61687	0.000147306	0.0294009
LOC_Os12g03822.1	WD domain, G-beta repeat domain containing protein, expressed	2.44589	4.24205	9.39319e-06	0.00377934
LOC_Os10g33370.1	3-ketoacyl-CoA synthase precursor, putative, expressed	2.44368	5.19736	7.04696e-06	0.0029771
LOC_Os12g01770.1	protein phosphatase 2c, putative, expressed	2.43277	1.60548	0.00016198	0.0317488
LOC_Os03g13390.2	oxidoreductase, aldo/keto reductase family protein, putative, expressed	2.4289	6.70298	6.32916e-06	0.00286485
LOC_Os12g38770.1	nucleotide pyrophosphatase/phosphodiesterase, putative, expressed	2.41525	1.7374	0.000136499	0.027903
LOC_Os10g32990.1	receptor-like protein kinase 2 precursor, putative, expressed	2.40109	2.24535	6.49659e-05	0.0167966
LOC_Os02g51450.1	mTERF family protein, expressed	2.38952	1.71639	0.000162827	0.0317488
LOC_Os10g22520.1	cellulase, putative, expressed	2.38605	2.945	3.12571e-05	0.00932125
LOC_Os03g10340.1	40S ribosomal protein S3a, putative, expressed	2.37811	2.07323	9.85809e-05	0.022512
LOC_Os01g05820.1	gamma-glutamyltranspeptidase 1 precursor, putative, expressed	2.36107	1.54716	0.000237959	0.0415985
LOC_Os03g59220.1	cytochrome b-c1 complex subunit 7, putative, expressed	2.33741	2.19311	0.000102486	0.0231948
LOC_Os10g32980.1	CESA7 - cellulose synthase, expressed	2.33136	1.52315	0.000289257	0.047611
LOC_Os12g44030.1	purple acid phosphatase precursor, putative, expressed	2.3307	2.56845	6.56013e-05	0.0167966
LOC_Os11g04020.1	major facilitator superfamily antiporter, putative, expressed	2.31344	5.26347	1.89462e-05	0.00623698
LOC_Os01g09540.1	HAD superfamily phosphatase, putative, expressed	2.29922	5.25168	2.11913e-05	0.00679946
LOC_Os12g03830.1	major facilitator superfamily antiporter, putative, expressed	2.29076	5.3382	2.17919e-05	0.00690478
LOC_Os03g27230.1	phospho-2-dehydro-3-deoxyheptonate aldolase, chloroplast precursor, putative, expressed	2.27114	4.96749	2.80381e-05	0.00846084
LOC_Os10g26940.1	BURP domain containing protein, expressed	2.2601	5.5437	2.70888e-05	0.00836597
LOC_Os12g32400.1	helix-loop-helix DNA-binding domain containing protein, expressed	2.25102	2.17048	0.00017457	0.0322992
LOC_Os10g38660.1	glutathione S-transferase, putative, expressed	2.24035	3.46023	6.12512e-05	0.0163594
LOC_Os01g65670.1	amino acid transporter, putative, expressed	2.23829	4.60455	3.93801e-05	0.0112158
LOC_Os03g56380.1	methyltransferase, putative, expressed	2.2281	2.55725	0.000124974	0.0265778
LOC_Os03g55680.1	expressed protein	2.20854	1.98855	0.000271321	0.0452464
LOC_Os12g38400.2	MYB family transcription factor, putative, expressed	2.20708	1.9346	0.000296953	0.0485624
LOC_Os12g38000.1	60S ribosomal protein L8, putative, expressed	2.20226	3.33078	8.65878e-05	0.0211041
LOC_Os03g18250.1	expressed protein	2.19526	1.56001	0.000533762	0.074156
LOC_Os03g42530.1	retrotransposon, putative, centromere-specific, expressed	2.18039	2.44628	0.000191466	0.0341781
LOC_Os12g33080.1	2-oxoglutarate/malate translocator, chloroplast precursor, putative, expressed	2.16864	2.50923	0.000189825	0.0341781
LOC_Os01g39110.1	ZOS1-10 - C2H2 zinc finger protein, expressed	2.15747	1.84021	0.000448071	0.0649011
LOC_Os11g30560.1	dehydrogenase/reductase, putative, expressed	2.1563	1.99768	0.000356363	0.0554177
LOC_Os03g16050.1	fructose-1,6-bisphosphatase, putative, expressed	2.15469	1.59547	0.000615907	0.0822249
LOC_Os03g60810.1	lectin-like receptor kinase, putative, expressed	2.15454	2.72601	0.000168594	0.0322992
LOC_Os12g03830.1	major facilitator superfamily antiporter, putative, expressed	2.14999	1.52417	0.000709297	0.0908044
LOC_Os01g71860.1	glycosyl hydrolases family 17, putative, expressed	2.14545	2.13171	0.000335269	0.053115
LOC_Os01g01660.1	isoflavone reductase, putative, expressed	2.14224	5.09987	6.93296e-05	0.0173997
LOC_Os11g04020.1	major facilitator superfamily antiporter, putative, expressed	2.13899	1.37001	0.000973185	0.106789
LOC_Os11g29380.1	MCM2 - Putative minichromosome maintenance MCM complex subunit 2, expressed	2.11205	1.42343	0.00100878	0.109756
LOC_Os02g38920.1	glyceraldehyde-3-phosphate dehydrogenase, putative, expressed	2.1097	3.49883	0.000140232	0.0284369
LOC_Os03g62270.1	MATE efflux family protein, putative, expressed	2.10777	1.80083	0.000617385	0.0822249
LOC_Os11g29500.1	expressed protein	2.07332	1.59596	0.000922287	0.103219
LOC_Os01g06836.1	disease resistance protein SlVe2 precursor, putative, expressed	2.06871	1.3151	0.00148227	0.140721
LOC_Os12g08170.1	2-oxo acid dehydrogenases acyltransferase domain containing protein, expressed	2.06871	1.3151	0.00148227	0.140721
LOC_Os01g23850.1	transposon protein, putative, CACTA, En/Spm sub-class, expressed	2.06404	1.82109	0.000751859	0.0934222
LOC_Os11g47500.1	glycosyl hydrolase, putative, expressed	2.05719	4.66511	0.000135297	0.027903
LOC_Os12g28770.1	POEI19 - Pollen Ole e I allergen and extensin family protein precursor, expressed	2.05705	4.2448	0.000152846	0.0302683
LOC_Os04g11120.1	expressed protein	2.05298	1.64175	0.00103941	0.111169
LOC_Os01g49529.2	OsWAK10d - OsWAK receptor-like cytoplasmic kinase OsWAK-RLCK, expressed	2.05145	1.81121	0.000813954	0.0975541
LOC_Os03g46770.1	RNA recognition motif containing protein, expressed	2.05095	3.78763	0.000189198	0.0341781
LOC_Os03g08460.1	AP2 domain containing protein, expressed	2.04988	3.26782	0.000236574	0.0415985
LOC_Os02g55890.1	inorganic H+ pyrophosphatase, putative, expressed	2.04451	5.11587	0.00013568	0.027903
LOC_Os12g29220.1	nodulin MtN3 family protein, putative, expressed	2.04425	1.37056	0.00151409	0.142145
LOC_Os03g15320.1	glyoxal oxidase-related, putative, expressed	2.03918	2.80413	0.000367928	0.0561821
LOC_Os03g18250.1	expressed protein	2.03596	3.1346	0.000281289	0.0466021
LOC_Os02g46130.1	tRNA synthetases class II domain containing protein, expressed	2.02679	1.35703	0.00167788	0.151355
LOC_Os12g05550.1	sialyltransferase family domain containing protein, expressed	2.02397	2.28417	0.000544327	0.0749869
LOC_Os03g22180.1	60S ribosomal protein L18-3, putative, expressed	2.02015	1.67529	0.00116334	0.119386
LOC_Os03g08460.1	AP2 domain containing protein, expressed	2.01849	5.95333	0.000146825	0.0294009
LOC_Os10g32980.1	CESA7 - cellulose synthase, expressed	2.01066	2.72702	0.000402586	0.0603831
LOC_Os01g18070.1	bacterial transferase hexapeptide domain containing protein, expressed	1.99483	1.25801	0.00227636	0.17263
LOC_Os01g03620.1	multicopper oxidase domain containing protein, expressed	1.98796	1.39778	0.00188336	0.157038
LOC_Os02g55890.1	inorganic H+ pyrophosphatase, putative, expressed	1.97262	3.4235	0.00034827	0.0544935
LOC_Os03g12730.1	receptor protein kinase CLAVATA1 precursor, putative, expressed	1.9712	3.04024	0.000455183	0.0655567
LOC_Os03g18270.1	expressed protein	1.96155	1.6866	0.00153044	0.14315
LOC_Os01g59840.1	Os1bglu3 - beta-glucosidase homologue, similar to G. max isohydroxyurate hydrolase, expressed	1.95882	1.79169	0.00134239	0.132918
LOC_Os03g52239.1	homeobox domain containing protein, expressed	1.95649	2.34111	0.000744544	0.092969
LOC_Os04g05730.1	retrotransposon protein, putative, Ty3-gypsy subclass, expressed	1.95642	1.22859	0.00282968	0.200354
LOC_Os12g15530.1	retrotransposon protein, putative, unclassified, expressed	1.95571	2.37532	0.000720678	0.0917978
LOC_Os01g63460.1	MYB family transcription factor, putative, expressed	1.95475	1.30161	0.00254255	0.187514
LOC_Os11g02080.1	expressed protein	1.94327	3.08246	0.000518539	0.0726184
LOC_Os03g10030.1	membrane associated DUF588 domain containing protein, putative, expressed	1.94273	3.12328	0.000502239	0.0711215
LOC_Os11g07870.1	DEAD/DEAH box helicase domain containing protein, expressed	1.93262	1.77145	0.00157345	0.146095
LOC_Os04g02820.1	elongation factor, putative, expressed	1.93204	1.87073	0.00138667	0.136238
LOC_Os03g17850.1	glycosyltransferase family 43 protein, putative, expressed	1.93153	1.96362	0.00123784	0.125507
LOC_Os03g13820.1	protein kinase family protein, putative, expressed	1.93109	2.05087	0.00111716	0.116057
LOC_Os01g15600.1	PUR ALPHA-1, putative, expressed	1.92873	2.63467	0.000680712	0.0875872
LOC_Os02g01890.1	cytochrome P450, putative, expressed	1.92009	1.99923	0.00125855	0.126093
LOC_Os12g03130.1	CDC45A - Putative DNA replication initiation protein, expressed	1.91896	1.6538	0.00181265	0.156008
LOC_Os02g38410.1	ubiquitin family protein, putative, expressed	1.91851	1.53773	0.0021263	0.168429
LOC_Os01g40094.1	protein phosphatase 2C, putative, expressed	1.91486	2.70639	0.000802855	0.0969084
LOC_Os04g04900.1	retrotransposon protein, putative, Ty3-gypsy subclass, expressed	1.9139	2.56536	0.000792256	0.0963226
LOC_Os01g54450.1	DUF584 domain containing protein, putative, expressed	1.91345	2.50485	0.000843126	0.0976484
LOC_Os10g29240.1	expressed protein	1.90801	2.70105	0.000839157	0.0976484
LOC_Os11g04020.1	major facilitator superfamily antiporter, putative, expressed	1.90594	1.75093	0.00184639	0.156008
LOC_Os11g47520.1	glycosyl hydrolase, putative, expressed	1.90594	1.75093	0.00184639	0.156008
LOC_Os03g39655.1	expressed protein	1.89826	1.25859	0.0034899	0.228898
LOC_Os03g31730.1	expressed protein	1.89369	3.5935	0.000564762	0.0773816
LOC_Os02g22060.1	expressed protein	1.89118	1.68707	0.00215984	0.170024
LOC_Os02g39740.1	psaB translation factor, putative, expressed	1.89118	1.68707	0.00215984	0.170024
LOC_Os02g48390.1	phosphoribosyl transferase, putative, expressed	1.88747	4.1004	0.000488616	0.0695811
LOC_Os03g28370.1	retrotransposon protein, putative, unclassified, expressed	1.88685	1.51355	0.00255217	0.187514
LOC_Os01g36580.1	auxin-induced protein 5NG4, putative, expressed	1.88591	1.9729	0.0015507	0.144512
LOC_Os03g57490.1	fasciclin domain containing protein, expressed	1.88039	1.78205	0.00201325	0.164089
LOC_Os02g57240.1	oxidoreductase, aldo/keto reductase family protein, putative, expressed	1.87893	1.24396	0.00388211	0.246995
LOC_Os03g01530.1	tubulin/FtsZ domain containing protein, putative, expressed	1.86711	1.77189	0.00217771	0.170119
LOC_Os02g46680.1	multidrug resistance protein, putative, expressed	1.85567	1.15228	0.00491835	0.271001
LOC_Os03g40540.1	cytochrome P450, putative, expressed	1.85567	1.15228	0.00491835	0.271001
LOC_Os01g72520.1	phosphoesterase family protein, putative, expressed	1.85447	1.48896	0.00306776	0.211016
LOC_Os10g35960.1	NAD-dependent malic enzyme, mitochondrial precursor, putative, expressed	1.85104	1.70897	0.00255125	0.187514
LOC_Os03g32560.1	retrotransposon protein, putative, unclassified, expressed	1.84848	1.89981	0.00204533	0.165639
LOC_Os03g11540.1	RPA1B - Putative single-stranded DNA binding complex subunit 1, expressed	1.84506	1.59742	0.00278288	0.199267
LOC_Os03g32499.1	expressed protein	1.84416	2.02586	0.00181074	0.156008
LOC_Os02g46680.1	multidrug resistance protein, putative, expressed	1.8438	1.28799	0.00424691	0.256923
LOC_Os10g38660.1	glutathione S-transferase, putative, expressed	1.83827	3.14011	0.000923033	0.103219
LOC_Os03g19200.1	DNAJ heat shock N-terminal domain-containing protein, putative, expressed	1.83801	1.4765	0.00336519	0.226864
LOC_Os11g31980.1	OsSCP63 - Putative Serine Carboxypeptidase homologue, expressed	1.83399	1.41201	0.00373613	0.23915
LOC_Os02g33550.1	harpin-induced protein 1 domain containing protein, expressed	1.8309	4.98432	0.000578204	0.078376
LOC_Os01g52690.1	retrotransposon protein, putative, unclassified, expressed	1.8304	2.52998	0.00131112	0.130331
LOC_Os02g02490.1	phytosulfokine receptor precursor, putative, expressed	1.82981	1.58587	0.00303491	0.210991
LOC_Os02g27870.1	expressed protein	1.82981	1.58587	0.00303491	0.210991
LOC_Os01g45520.1	D-mannose binding lectin family protein, expressed	1.82707	1.92791	0.00220567	0.170976
LOC_Os01g65790.1	pectinesterase, putative, expressed	1.82651	1.741	0.00276064	0.198487
LOC_Os03g61720.1	glycerol-3-phosphate acyltransferase, putative, expressed	1.82408	2.43588	0.00140836	0.137144
LOC_Os10g40600.1	peptide transporter PTR2, putative, expressed	1.81979	2.12593	0.00184597	0.156008
LOC_Os02g16550.1	Ser/Thr protein phosphatase family protein, putative, expressed	1.81332	1.12059	0.00615677	0.311324
LOC_Os11g14220.1	tubulin/FtsZ domain containing protein, putative, expressed	1.81031	3.82465	0.000843657	0.0976484
LOC_Os02g42860.1	DEAD-box ATP-dependent RNA helicase, putative, expressed	1.80967	1.51406	0.00365175	0.237063
LOC_Os03g08790.1	aspartic proteinase nepenthesin precursor, putative, expressed	1.8073	5.82498	0.000619573	0.0822249
LOC_Os03g27230.1	phospho-2-dehydro-3-deoxyheptonate aldolase, chloroplast precursor, putative, expressed	1.8071	4.98674	0.000672371	0.0874014
LOC_Os02g47350.1	oxidoreductase, short chain dehydrogenase/reductase family, putative, expressed	1.79886	1.3856	0.00453165	0.262952
LOC_Os03g18180.1	ranBP1 domain containing protein, expressed	1.79886	1.3856	0.00453165	0.262952
LOC_Os03g32490.1	DUF1230 domain containing protein, expressed	1.79425	2.76526	0.00149955	0.141303
LOC_Os03g12250.1	atypical receptor-like kinase MARK, putative, expressed	1.7903	4.01484	0.000924343	0.103219
LOC_Os01g46720.1	expressed protein	1.78719	1.98252	0.00253922	0.187514
LOC_Os01g45030.1	retrotransposon protein, putative, Ty3-gypsy subclass, expressed	1.78579	1.24455	0.00580223	0.30044
LOC_Os02g45170.1	helix-loop-helix DNA-binding protein, putative, expressed	1.77818	1.16848	0.00665763	0.323911
LOC_Os01g67240.1	formin-like protein 1 precursor, putative, expressed	1.77136	2.72353	0.00176433	0.154748
LOC_Os11g05470.1	RCN1 Centroradialis-like1 homogous to TFL1 gene; contains Pfam profile PF01161: Phosphatidylethanolamine-binding protein, expressed	1.77126	4.03012	0.00102863	0.110482
LOC_Os01g46350.1	proteins of unknown function domain containing protein, expressed	1.77078	1.92831	0.00292295	0.204812
LOC_Os12g01574.1	expressed protein	1.77021	1.42557	0.00488983	0.271001
LOC_Os11g04020.1	major facilitator superfamily antiporter, putative, expressed	1.76626	6.27486	0.000794202	0.0963226
LOC_Os03g32460.1	retrotransposon, putative, centromere-specific, expressed	1.76375	1.96481	0.00291098	0.204812
LOC_Os11g24140.1	plastocyanin-like domain containing protein, putative, expressed	1.76341	4.77659	0.000950971	0.104805
LOC_Os01g09540.1	HAD superfamily phosphatase, putative, expressed	1.76077	6.35343	0.000819552	0.0975541
LOC_Os01g61170.1	prenylated rab acceptor, putative, expressed	1.7604	2.1183	0.00253016	0.187514
LOC_Os02g55910.1	monogalactosyldiacylglycerol synthase, putative, expressed	1.76027	1.47702	0.00479343	0.26941
LOC_Os01g48960.1	glutamate synthase, chloroplast precursor, putative, expressed	1.75954	2.78604	0.00185997	0.156115
LOC_Os03g31730.1	expressed protein	1.75522	2.636	0.00208065	0.166886
LOC_Os03g62090.1	CESA5 - cellulose synthase, expressed	1.75522	2.636	0.00208065	0.166886
LOC_Os01g59190.1	expressed protein	1.75475	1.28856	0.00624862	0.313644
LOC_Os02g46680.1	multidrug resistance protein, putative, expressed	1.75267	3.18394	0.00147014	0.140721
LOC_Os01g58670.1	expressed protein	1.74998	3.68207	0.00126839	0.126579
LOC_Os01g22640.1	GDSL-like lipase/acylhydrolase, putative, expressed	1.74736	1.07169	0.00865363	0.364979
LOC_Os10g05200.1	OsFBX367 - F-box domain containing protein, expressed	1.74736	1.07169	0.00865363	0.364979
LOC_Os02g58510.1	GHMP kinases ATP-binding protein, putative, expressed	1.74173	1.67715	0.00412097	0.252926
LOC_Os03g25150.1	transposon protein, putative, unclassified, expressed	1.74012	2.67513	0.00218118	0.170119
LOC_Os11g05390.1	transporter, major facilitator family, putative, expressed	1.73479	1.51457	0.00513923	0.280149
LOC_Os01g73200.1	peroxidase precursor, putative, expressed	1.73281	4.57218	0.00118406	0.121023
LOC_Os02g49920.1	3-ketoacyl-CoA synthase, putative, expressed	1.73176	4.97964	0.00111658	0.116057
LOC_Os03g32560.1	retrotransposon protein, putative, unclassified, expressed	1.72638	1.45179	0.00575592	0.298977
LOC_Os03g60460.1	aminopeptidase, putative, expressed	1.72536	1.19976	0.00795667	0.353318
LOC_Os11g30560.1	dehydrogenase/reductase, putative, expressed	1.72469	1.05501	0.00970236	0.384876
LOC_Os03g57149.1	mTERF domain containing protein, expressed	1.72383	2.2646	0.00281948	0.200191
LOC_Os01g45030.1	retrotransposon protein, putative, Ty3-gypsy subclass, expressed	1.72255	2.73451	0.00228148	0.17263
LOC_Os01g36580.1	auxin-induced protein 5NG4, putative, expressed	1.72087	1.80344	0.00427365	0.257312
LOC_Os12g35460.1	retrotransposon protein, putative, unclassified, expressed	1.7193	3.38579	0.00174771	0.154748
LOC_Os03g58480.2	seed specific protein Bn15D14A, putative, expressed	1.71718	1.38615	0.006495	0.321087
LOC_Os01g29180.1	expressed protein	1.71472	1.84319	0.0042161	0.256282
LOC_Os10g32920.1	ribosomal protein, putative, expressed	1.71448	4.70346	0.00125668	0.126093
LOC_Os02g49600.1	BRASSINOSTEROID INSENSITIVE 1-associated receptor kinase 1 precursor, putative, expressed	1.71417	1.12121	0.00925052	0.375172
LOC_Os12g32410.1	retrotransposon protein, putative, unclassified	1.71417	1.12121	0.00925052	0.375172
LOC_Os02g37790.1	retrotransposon protein, putative, unclassified, expressed	1.71085	1.55116	0.00548799	0.288609
LOC_Os01g54300.1	OsMan02 - Endo-Beta-Mannanase, expressed	1.70974	3.16876	0.00189842	0.157258
LOC_Os01g59450.1	ZOS1-13 - C2H2 zinc finger protein, expressed	1.70913	1.439	0.00631038	0.316118
LOC_Os12g18410.1	expressed protein	1.70464	1.18451	0.00884689	0.370051
LOC_Os11g31190.1	nodulin MtN3 family protein, putative, expressed	1.70425	3.94893	0.00160977	0.14838
LOC_Os03g63540.1	lysine-rich arabinogalactan protein 19 precursor, putative, expressed	1.69974	3.72827	0.00169563	0.152414
LOC_Os03g02240.1	AT-GTL1, putative, expressed	1.69589	2.76088	0.00257962	0.188983
LOC_Os02g40260.1	uncharacterized protein At4g06744 precursor, putative, expressed	1.69508	3.67707	0.00175651	0.154748
LOC_Os01g48120.1	expressed protein	1.69166	1.4261	0.00692043	0.329116
LOC_Os01g68610.1	pentatricopeptide repeat protein PPR1106-17, putative, expressed	1.69132	1.68846	0.00515342	0.280319
LOC_Os11g26860.1	serine hydroxymethyltransferase, mitochondrial precursor, putative, expressed	1.68837	5.51115	0.00135611	0.133753
LOC_Os03g53640.1	expressed protein	1.68801	1.30332	0.00815751	0.353964
LOC_Os12g13300.1	expressed protein	1.68801	1.30332	0.00815751	0.353964
LOC_Os12g03830.1	major facilitator superfamily antiporter, putative, expressed	1.68424	2.06112	0.0039295	0.247655
LOC_Os01g45030.1	retrotransposon protein, putative, Ty3-gypsy subclass, expressed	1.68231	1.63295	0.0057046	0.29692
LOC_Os03g10650.1	cyclin, putative, expressed	1.68071	1.35925	0.00786128	0.351625
LOC_Os02g44380.2	WD domain containing protein, putative, expressed	1.67824	1.02106	0.0122125	0.430547
LOC_Os03g54850.1	NLI interacting factor-like phosphatase, putative, expressed	1.6779	2.72429	0.00292496	0.204812
LOC_Os03g57780.1	protein kinase, putative, expressed	1.67524	1.81381	0.00525247	0.283276
LOC_Os01g61460.1	leaf senescence related protein, putative, expressed	1.67479	2.54933	0.00344059	0.227115
LOC_Os04g05300.1	retrotransposon protein, putative, Ty3-gypsy subclass, expressed	1.67399	1.41309	0.00759179	0.344252
LOC_Os03g56810.1	tubulin/FtsZ domain containing protein, putative, expressed	1.67327	2.41087	0.00322855	0.220586
LOC_Os10g32980.1	CESA7 - cellulose synthase, expressed	1.66842	2.74022	0.00303817	0.210991
LOC_Os10g33540.1	alcohol oxidase, putative, expressed	1.66473	2.31535	0.00365676	0.237063
LOC_Os01g71340.1	glycosyl hydrolases family 17, putative, expressed	1.663	5.0519	0.00166002	0.150818
LOC_Os02g42220.1	transposon protein, putative, unclassified, expressed	1.66229	1.15351	0.0109499	0.407175
LOC_Os12g21798.1	40S ribosomal protein S3a, putative, expressed	1.66229	1.15351	0.0109499	0.407175
LOC_Os01g11550.1	TCP family transcription factor, putative, expressed	1.66213	1.34561	0.00865289	0.364979
LOC_Os01g63870.1	nucleobase-ascorbate transporter, putative, expressed	1.66213	1.34561	0.00865289	0.364979
LOC_Os02g01810.1	expressed protein	1.66213	1.34561	0.00865289	0.364979
LOC_Os01g62380.2	fasciclin-like arabinogalactan protein, putative, expressed	1.66167	2.15105	0.00405007	0.250393
LOC_Os01g07560.1	receptor-like protein kinase 2 precursor, putative, expressed	1.65776	1.9656	0.00490318	0.271001
LOC_Os01g46720.1	expressed protein	1.65745	1.84362	0.00554122	0.290204
LOC_Os03g63480.1	ankyrin repeat domain containing protein, expressed	1.65745	1.84362	0.00554122	0.290204
LOC_Os02g41590.1	kinase, pfkB family, putative, expressed	1.65416	2.65924	0.0034947	0.228898
LOC_Os03g19890.1	NADH dehydrogenase 1 alpha subcomplex subunit 5, putative, expressed	1.6519	3.017	0.00281385	0.200191
LOC_Os01g04409.1	OsWAK1 - OsWAK receptor-like cytoplasmic kinase OsWAK-RLCK, expressed	1.64955	2.36405	0.00379513	0.242315
LOC_Os10g42280.1	cyclase/dehydrase family protein, putative, expressed	1.64719	1.07233	0.012901	0.445524
LOC_Os11g12590.1	expressed protein	1.64719	1.07233	0.012901	0.445524
LOC_Os12g04010.1	M-phase phosphoprotein 10, putative, expressed	1.64719	1.07233	0.012901	0.445524
LOC_Os02g56920.1	WAX2, putative, expressed	1.6436	2.10293	0.00462583	0.267097
LOC_Os10g40510.1	LTPL144 - Protease inhibitor/seed storage/LTP family protein precursor, expressed	1.64189	5.66	0.00180492	0.156008
LOC_Os10g33920.2	transporter-related, putative, expressed	1.64063	1.13776	0.0121888	0.430547
LOC_Os03g16050.1	fructose-1,6-bisphosphatase, putative, expressed	1.6382	2.57343	0.00407443	0.250955
LOC_Os03g53950.1	strictosidine synthase, putative, expressed	1.63467	1.20036	0.011558	0.417341
LOC_Os03g13390.2	oxidoreductase, aldo/keto reductase family protein, putative, expressed	1.63379	2.32264	0.00425778	0.256967
LOC_Os10g18860.1	retrotransposon protein, putative, Ty1-copia subclass, expressed	1.6319	1.6446	0.0070916	0.334129
LOC_Os10g33940.1	auxin response factor 18, putative, expressed	1.6293	2.25802	0.00459922	0.266167
LOC_Os01g21960.1	serine/threonine-protein kinase, putative, expressed	1.62726	2.01883	0.00540752	0.286392
LOC_Os03g03880.1	protein kinase, putative, expressed	1.62431	1.73191	0.00725352	0.338288
LOC_Os02g44380.2	WD domain containing protein, putative, expressed	1.62416	1.05565	0.0144249	0.468772
LOC_Os12g36170.1	HEAT repeat family protein, putative, expressed	1.62187	2.22087	0.00492866	0.271001
LOC_Os01g04650.1	PB1 domain containing protein, expressed	1.62143	4.22612	0.00244934	0.182831
LOC_Os11g31190.1	nodulin MtN3 family protein, putative, expressed	1.61996	2.95519	0.00349202	0.228898
LOC_Os12g28890.1	retrotransposon protein, putative, unclassified, expressed	1.61963	1.37331	0.0100406	0.393056
LOC_Os11g05470.1	RCN1 Centroradialis-like1 homogous to TFL1 gene; contains Pfam profile PF01161: Phosphatidylethanolamine-binding protein, expressed	1.61911	3.11785	0.00325237	0.221616
LOC_Os02g25080.1	expressed protein	1.61865	1.12184	0.0135727	0.45515
LOC_Os03g16670.1	haloacid dehalogenase-like hydrolase family protein, putative, expressed	1.61788	3.39672	0.00307177	0.211016
LOC_Os03g32490.1	DUF1230 domain containing protein, expressed	1.6083	2.84712	0.00401177	0.249241
LOC_Os02g54720.1	expressed protein	1.60543	2.30164	0.00500076	0.273188
LOC_Os02g25080.1	expressed protein	1.60489	1.30389	0.0115605	0.417341
LOC_Os01g63790.1	prolipoprotein diacylglyceryl transferase, putative, expressed	1.60163	2.3576	0.00487308	0.271001
LOC_Os01g17190.1	OsCam3 - Calmodulin, expressed	1.60105	1.3598	0.0110277	0.407175
LOC_Os12g10880.1	expressed protein	1.60105	1.3598	0.0110277	0.407175
LOC_Os01g59510.1	chloroplast ribonuclease III domain protein, putative, expressed	1.59549	1.71081	0.00782955	0.351625
LOC_Os02g40510.1	response regulator receiver domain containing protein, expressed	1.59421	1.46551	0.0101139	0.393807
LOC_Os01g41660.1	phosphoethanolamine/phosphocholine phosphatase, putative, expressed	1.59231	1.16971	0.0142275	0.46534
LOC_Os03g15480.1	heat shock protein DnaJ, putative, expressed	1.59231	1.16971	0.0142275	0.46534
LOC_Os02g51060.1	CSLA6 - cellulose synthase-like family A; mannan synthase, expressed	1.59197	1.99285	0.00656158	0.321087
LOC_Os01g47290.1	expressed protein	1.5904	2.53797	0.00535449	0.285395
LOC_Os03g08360.1	3-ketoacyl-CoA synthase 10, putative, expressed	1.58384	1.91115	0.00734518	0.338409
LOC_Os01g61630.1	expressed protein	1.58358	2.50744	0.00542323	0.286392
LOC_Os10g17630.1	B3 DNA binding domain containing protein, expressed	1.58222	1.34617	0.0121153	0.428907
LOC_Os03g63330.1	aspartokinase, chloroplast precursor, putative, expressed	1.58087	1.70013	0.00845305	0.361613
LOC_Os01g53980.1	IQ calmodulin-binding motif family protein, expressed	1.57938	1.40049	0.0115543	0.417341
LOC_Os02g44290.1	phosphatase, putative, expressed	1.57695	1.02172	0.0161347	0.486883
LOC_Os03g35340.1	expressed protein	1.57695	1.02172	0.0161347	0.486883
LOC_Os11g13490.1	expressed protein	1.57695	1.02172	0.0161347	0.486883
LOC_Os02g30080.1	cytochrome P450, putative, expressed	1.57675	1.45284	0.0110485	0.407175
LOC_Os10g41534.3	ICE-like protease p20 domain containing protein, expressed	1.57342	2.11975	0.00643013	0.319615
LOC_Os01g16190.1	26S proteasome non-ATPase regulatory subunit 14, putative, expressed	1.56794	1.64508	0.00944713	0.379502
LOC_Os02g50550.1	dynamin, putative, expressed	1.56543	1.27539	0.0140444	0.464748
LOC_Os03g40540.1	cytochrome P450, putative, expressed	1.56443	2.33021	0.0060018	0.306338
LOC_Os02g46560.1	helix-loop-helix DNA-binding protein, putative, expressed	1.56314	1.3324	0.0133137	0.449967
LOC_Os03g17210.1	expressed protein	1.56314	1.3324	0.0133137	0.449967
LOC_Os03g09940.1	sulfate transporter, putative, expressed	1.56246	2.11173	0.00682542	0.326617
LOC_Os11g35500.1	receptor-like protein kinase 5 precursor, putative, expressed	1.56195	3.28269	0.0044726	0.262952
LOC_Os01g57960.1	retrotransposon protein, putative, unclassified, expressed	1.55832	13.1899	0.00270357	0.1958
LOC_Os12g03670.1	D-mannose binding lectin family protein, expressed	1.55726	1.49102	0.0115422	0.417341
LOC_Os03g60720.1	expansin precursor, putative, expressed	1.55557	1.54024	0.0110614	0.407175
LOC_Os11g31890.1	NLI interacting factor-like phosphatase, putative, expressed	1.55557	1.54024	0.0110614	0.407175
LOC_Os03g60850.1	peptide transporter PTR2, putative, expressed	1.55513	0.932489	0.0194438	0.533399
LOC_Os02g29480.1	RNA-binding protein-like, putative, expressed	1.554	1.58783	0.010624	0.404351
LOC_Os02g55890.1	inorganic H+ pyrophosphatase, putative, expressed	1.55176	7.10994	0.00290535	0.204812
LOC_Os10g39410.1	Core histone H2A/H2B/H3/H4 domain containing protein, putative, expressed	1.54862	3.22758	0.00483056	0.270896
LOC_Os02g16670.1	ATP-binding domain-containing protein, putative, expressed	1.54691	1.20096	0.0164467	0.491616
LOC_Os02g46680.1	multidrug resistance protein, putative, expressed	1.54649	2.88144	0.00541421	0.286392
LOC_Os03g42130.1	gibberellin 20 oxidase 2, putative, expressed	1.54381	1.3185	0.0146346	0.469855
LOC_Os10g01350.1	retrotransposon protein, putative, unclassified, expressed	1.54352	1.95746	0.00851015	0.363157
LOC_Os01g14440.1	WRKY1, expressed	1.54184	2.79801	0.0056524	0.294809
LOC_Os01g10710.1	receptor-like protein kinase, putative, expressed	1.54154	2.47655	0.0068495	0.326617
LOC_Os01g41565.1	ATP-binding domain-containing protein, putative, expressed	1.54029	2.09555	0.00769334	0.346994
LOC_Os11g29370.1	haloacid dehalogenase-like hydrolase family protein, putative, expressed	1.53994	3.75336	0.0043963	0.259701
LOC_Os02g40510.1	response regulator receiver domain containing protein, expressed	1.53889	2.15992	0.00735614	0.338409
LOC_Os12g37510.1	UDP-glucoronosyl and UDP-glucosyl transferase domain containing protein, expressed	1.53792	2.64344	0.00643064	0.319615
LOC_Os03g19490.1	expressed protein	1.53484	2.365	0.0067708	0.325435
LOC_Os02g43410.1	transposon protein, putative, unclassified, expressed	1.53347	3.21641	0.00527016	0.283626
LOC_Os01g04710.1	aspartic proteinase, putative, expressed	1.53303	4.76325	0.00373131	0.23915
LOC_Os02g37800.1	lecithin:cholesterol acyltransferase, putative, expressed	1.53089	3.64802	0.00450954	0.262952
LOC_Os01g60230.4	auxin efflux carrier component, putative, expressed	1.52919	0.914098	0.0218613	0.562578
LOC_Os01g45520.1	D-mannose binding lectin family protein, expressed	1.52861	2.12012	0.00797537	0.353318
LOC_Os12g31480.1	GPI mannosyltransferase 2, putative, expressed	1.52815	0.986954	0.0202073	0.540195
LOC_Os10g38800.1	leucine-rich repeat transmembrane protein kinase, putative, expressed	1.5272	1.0563	0.0209384	0.549885
LOC_Os01g65110.1	POT family protein, expressed	1.52649	4.39684	0.00415152	0.254186
LOC_Os03g19420.2	nicotianamine synthase, putative, expressed	1.52363	10.1332	0.0033403	0.225786
LOC_Os11g45820.1	expressed protein	1.52207	1.5161	0.0130829	0.446935
LOC_Os12g04930.1	ASH-like SPRY domain containing protein, putative, expressed	1.52207	1.5161	0.0130829	0.446935
LOC_Os10g40730.1	expansin precursor, putative, expressed	1.52203	3.33971	0.00534549	0.285395
LOC_Os01g09860.1	retrotransposon protein, putative, unclassified, expressed	1.52082	1.65664	0.0115074	0.417341
LOC_Os10g08930.1	S10/S20 domain containing ribosomal protein, putative, expressed	1.51949	1.82496	0.010687	0.404589
LOC_Os01g58750.1	expressed protein	1.51893	1.90228	0.0100046	0.392799
LOC_Os03g55970.1	uncharacterized protein ycf44, putative, expressed	1.51757	2.11209	0.00845971	0.361613
LOC_Os02g56130.1	PCNA - Putative DNA replicative polymerase clamp, expressed	1.51702	2.20656	0.00833761	0.358206
LOC_Os10g06740.1	receptor-like protein kinase precursor, putative, expressed	1.51624	2.35144	0.00749578	0.341119
LOC_Os11g29370.1	haloacid dehalogenase-like hydrolase family protein, putative, expressed	1.51288	4.45262	0.00436883	0.259701
LOC_Os01g45880.3	retrotransposon protein, putative, unclassified, expressed	1.50773	3.05257	0.00594506	0.306064
LOC_Os11g35500.1	receptor-like protein kinase 5 precursor, putative, expressed	1.50553	1.68985	0.0119406	0.426523
LOC_Os03g12860.1	homeobox associated leucine zipper, putative, expressed	1.50516	1.55266	0.0135748	0.45515
LOC_Os11g02270.1	expressed protein	1.50415	1.23155	0.0188445	0.528611
LOC_Os03g39710.1	transporter family protein, putative, expressed	1.50392	1.17032	0.0201487	0.539882
LOC_Os01g72430.1	NADPH quinone oxidoreductase, putative, expressed	1.50341	1.03944	0.0209384	0.549885
LOC_Os03g50390.1	AGC_AGC_other_GWLd.2 - ACG kinases include homologs to PKA, PKG and PKC, expressed	1.50341	1.03944	0.0209384	0.549885
LOC_Os11g06880.1	acyl-CoA synthetase, putative, expressed	1.50341	1.03944	0.0209384	0.549885
LOC_Os01g05060.1	mitochondrial glycoprotein, putative, expressed	1.50311	0.969252	0.0226252	0.564882
LOC_Os02g06880.1	EMB2758, putative, expressed	1.50311	0.969252	0.0226252	0.564882
LOC_Os10g33230.1	RNA recognition motif containing protein, putative, expressed	1.50081	2.82839	0.0068326	0.326617
LOC_Os01g72700.1	expressed protein	1.49824	3.815	0.00534077	0.285395
LOC_Os01g73430.1	RNA polymerase IV largest subunit, putative, expressed	1.49667	2.25174	0.00887869	0.37016
LOC_Os01g68500.1	expressed protein	1.49554	2.12846	0.00927162	0.375427
LOC_Os01g38100.1	expressed protein	1.4938	1.95786	0.0107092	0.404589
LOC_Os12g31470.1	retrotransposon protein, putative, unclassified, expressed	1.49343	2.7626	0.00740233	0.339097
LOC_Os03g58470.1	retrotransposon protein, putative, Ty3-gypsy subclass, expressed	1.49101	1.72231	0.0123679	0.434817
LOC_Os04g01160.1	zinc finger family protein, putative, expressed	1.48943	2.43858	0.00908774	0.373623
LOC_Os11g29380.1	MCM2 - Putative minichromosome maintenance MCM complex subunit 2, expressed	1.48851	1.54074	0.0147363	0.471597
LOC_Os03g18420.1	CHCH domain containing protein, expressed	1.48698	1.44059	0.0163205	0.489503
LOC_Os04g14410.1	expressed protein	1.48521	1.33296	0.0182924	0.520983
LOC_Os11g40450.1	retrotransposon protein, putative, Ty1-copia subclass, expressed	1.48521	1.33296	0.0182924	0.520983
LOC_Os03g12730.1	receptor protein kinase CLAVATA1 precursor, putative, expressed	1.48331	2.05427	0.0103996	0.400012
LOC_Os11g01270.1	mitochondrial substrate carrier family protein, putative, expressed	1.48312	1.21663	0.0207954	0.549535
LOC_Os10g41960.1	eukaryotic translation initiation factor 3 subunit B, putative, expressed	1.48268	2.01999	0.0107166	0.404589
LOC_Os03g21780.1	pentatricopeptide repeat domain containing protein, putative, expressed	1.48194	1.15475	0.02231	0.564882
LOC_Os03g28380.1	retrotransposon protein, putative, unclassified, expressed	1.48194	1.15475	0.02231	0.564882
LOC_Os01g59120.1	cyclin, putative, expressed	1.47921	1.02237	0.023353	0.565754
LOC_Os03g53110.1	CorA-like magnesium transporter protein, putative, expressed	1.47921	1.02237	0.023353	0.565754
LOC_Os04g09540.1	acyl-protein thioesterase, putative, expressed	1.47921	1.02237	0.023353	0.565754
LOC_Os12g07350.1	tRNA nucleotidyltransferase/polyA polymerase family protein, putative, expressed	1.47921	1.02237	0.023353	0.565754
LOC_Os11g24140.1	plastocyanin-like domain containing protein, putative, expressed	1.47793	3.80012	0.00600246	0.306338
LOC_Os10g30450.1	heavy-metal-associated domain-containing protein, putative, expressed	1.47686	3.1902	0.00719062	0.336626
LOC_Os01g46350.1	proteins of unknown function domain containing protein, expressed	1.47588	0.876593	0.0276621	0.593674
LOC_Os12g13300.1	expressed protein	1.4752	1.66811	0.013897	0.462432
LOC_Os10g05970.1	POEI12 - Pollen Ole e I allergen and extensin family protein precursor, expressed	1.47474	4.46896	0.00535933	0.285395
LOC_Os02g26400.2	nuclease, EndA/NucM family protein, expressed	1.47416	2.14463	0.0101295	0.393807
LOC_Os02g19820.1	nodulin MtN3 family protein, putative, expressed	1.47162	3.18639	0.00740328	0.339097
LOC_Os10g31530.1	glycine-rich cell wall protein, putative, expressed	1.46988	2.66082	0.00890967	0.370841
LOC_Os12g06980.1	SAP domain containing protein, expressed	1.46866	2.31696	0.00968143	0.384647
LOC_Os11g28770.1	retrotransposon protein, putative, unclassified, expressed	1.46561	1.31907	0.0200668	0.539398
LOC_Os02g50480.1	histidine kinase, putative, expressed	1.46407	1.78512	0.0141733	0.46534
LOC_Os10g35210.1	expressed protein	1.46378	1.26151	0.0214181	0.556257
LOC_Os03g62340.1	protein kinase family protein, putative, expressed	1.4632	2.13675	0.010726	0.404589
LOC_Os02g43090.5	myristoyl-acyl carrier protein thioesterase, chloroplast precursor, putative, expressed	1.46179	1.20156	0.0229536	0.564882
LOC_Os10g39570.1	expressed protein	1.46179	1.20156	0.0229536	0.564882
LOC_Os01g19480.1	kelch motif family protein, putative, expressed	1.4613	1.70106	0.0143444	0.467355
LOC_Os04g16742.1	NADPH-dependent oxidoreductase, putative, expressed	1.45942	5.86734	0.00520498	0.281914
LOC_Os02g01810.1	expressed protein	1.45916	2.5631	0.0100482	0.393056
LOC_Os01g52090.1	transcription factor like protein, putative, expressed	1.45818	1.61178	0.0157121	0.481004
LOC_Os04g01960.1	expressed protein	1.45818	1.61178	0.0157121	0.481004
LOC_Os01g17240.1	transporter, major facilitator family, putative, expressed	1.45723	1.07361	0.0267299	0.587131
LOC_Os02g06400.1	growth regulator related protein, putative, expressed	1.45723	1.07361	0.0267299	0.587131
LOC_Os10g26940.1	BURP domain containing protein, expressed	1.45647	6.16714	0.00524185	0.283276
LOC_Os02g04440.2	transducin family protein, putative, expressed	1.45255	2.94301	0.00841954	0.361114
LOC_Os02g51070.1	starch synthase, putative, expressed	1.45184	4.62271	0.00602362	0.306338
LOC_Os02g45170.1	helix-loop-helix DNA-binding protein, putative, expressed	1.4517	0.933176	0.0283885	0.599659
LOC_Os03g61720.1	glycerol-3-phosphate acyltransferase, putative, expressed	1.44987	1.77499	0.0152154	0.476737
LOC_Os01g09370.1	ankyrin repeat domain-containing protein 28, putative, expressed	1.44846	0.857466	0.03113	0.621188
LOC_Os01g70930.1	leucoanthocyanidin dioxygenase, putative, expressed	1.44846	0.857466	0.03113	0.621188
LOC_Os11g19190.1	transposon protein, putative, CACTA, En/Spm sub-class, expressed	1.44846	0.857466	0.03113	0.621188
LOC_Os01g57968.1	expressed protein	1.44837	9.70049	0.00519278	0.281856
LOC_Os11g29380.1	MCM2 - Putative minichromosome maintenance MCM complex subunit 2, expressed	1.44822	1.36091	0.0206474	0.546888
LOC_Os04g06590.1	expressed protein	1.44784	3.10719	0.00809834	0.353925
LOC_Os02g08100.1	AMP-binding domain containing protein, expressed	1.44738	3.93759	0.00674084	0.325435
LOC_Os10g02980.1	formin, putative, expressed	1.44621	1.69031	0.0154518	0.479713
LOC_Os12g31470.1	retrotransposon protein, putative, unclassified, expressed	1.44575	1.30503	0.022018	0.563567
LOC_Os11g02080.1	expressed protein	1.44461	5.9409	0.00563477	0.294495
LOC_Os03g03570.2	leucine-rich repeat transmembrane protein kinase, putative, expressed	1.44254	2.15283	0.011673	0.418975
LOC_Os12g36890.1	CSLD4 - cellulose synthase-like family D, expressed	1.44103	2.12084	0.0120303	0.428294
LOC_Os12g10410.1	NB-ARC/LRR disease resistance protein, putative, expressed	1.4398	1.55316	0.0178836	0.515128
LOC_Os02g46680.1	multidrug resistance protein, putative, expressed	1.43809	2.61589	0.0107235	0.404589
LOC_Os11g04020.1	major facilitator superfamily antiporter, putative, expressed	1.43792	2.26694	0.0116102	0.417439
LOC_Os03g01980.1	KIP1, putative, expressed	1.43779	2.05465	0.0128228	0.445524
LOC_Os03g04300.1	ankyrin repeat domain containing protein, expressed	1.43737	3.00143	0.00878393	0.368025
LOC_Os10g36810.1	plus-3 domain containing protein, putative, expressed	1.43694	1.12309	0.0273726	0.592297
LOC_Os01g63580.1	glycerol-3-phosphate acyltransferase, putative, expressed	1.43651	3.47314	0.00797832	0.353318
LOC_Os03g39407.1	expressed protein	1.43637	3.38496	0.00815752	0.353964
LOC_Os03g41820.1	expressed protein	1.43606	2.02037	0.0132633	0.449967
LOC_Os10g31460.2	retrotransposon protein, putative, unclassified, expressed	1.43569	4.70743	0.00642854	0.319615
LOC_Os11g06820.1	transmembrane amino acid transporter protein, putative, expressed	1.43475	1.4539	0.0199753	0.538746
LOC_Os02g56920.1	WAX2, putative, expressed	1.43381	2.67773	0.0105068	0.401094
LOC_Os03g02750.1	OsSub25 - Putative Subtilisin homologue, expressed	1.43345	6.14269	0.0059648	0.306064
LOC_Os01g04750.1	B3 DNA binding domain containing protein, expressed	1.43343	1.05695	0.0267299	0.587131
LOC_Os01g07570.1	carboxyl-terminal proteinase, putative, expressed	1.43324	2.52105	0.0112126	0.411314
LOC_Os03g55730.2	SSA2 - 2S albumin seed storage family protein precursor, putative, expressed	1.43193	1.40157	0.0212089	0.553565
LOC_Os03g42240.1	B3 DNA binding domain containing protein, expressed	1.42957	0.987624	0.029073	0.60405
LOC_Os02g10130.1	tubulin binding cofactor C, putative, expressed	1.42889	1.34728	0.0225959	0.564882
LOC_Os03g55830.1	BTBN10 - Bric-a-Brac, Tramtrack, Broad Complex BTB domain with non-phototropic hypocotyl 3 NPH3 and coiled-coil domains, expressed	1.42889	1.34728	0.0225959	0.564882
LOC_Os11g14180.1	expressed protein	1.42889	1.34728	0.0225959	0.564882
LOC_Os01g59180.1	OsFBX27 - F-box domain containing protein, expressed	1.42529	0.914792	0.0318118	0.623437
LOC_Os03g48060.1	class I glutamine amidotransferase, putative, expressed	1.42529	0.914792	0.0318118	0.623437
LOC_Os03g58940.1	LTPL83 - Protease inhibitor/seed storage/LTP family protein precursor, putative, expressed	1.42529	0.914792	0.0318118	0.623437
LOC_Os10g34790.1	terpene synthase, putative, expressed	1.42529	0.914792	0.0318118	0.623437
LOC_Os12g28770.1	POEI19 - Pollen Ole e I allergen and extensin family protein precursor, expressed	1.42409	2.86815	0.010151	0.394041
LOC_Os03g37250.1	retrotransposon protein, putative, Ty3-gypsy subclass, expressed	1.42362	2.62746	0.0114079	0.416612
LOC_Os11g20020.1	expressed protein	1.42204	1.23214	0.0259457	0.582945
LOC_Os10g17610.1	retrotransposon protein, putative, unclassified, expressed	1.42052	0.838079	0.0350417	0.645262
LOC_Os11g25120.1	transposon protein, putative, unclassified	1.42052	0.838079	0.0350417	0.645262
LOC_Os03g31730.1	expressed protein	1.4194	4.48372	0.00719787	0.336626
LOC_Os01g63620.1	expressed protein	1.41911	3.58893	0.00824372	0.355377
LOC_Os12g07370.1	csAtPR5, putative, expressed	1.41839	1.71218	0.0170997	0.50109
LOC_Os01g03950.1	glycosyl hydrolase, family 31, putative, expressed	1.4093	1.33352	0.0247328	0.572603
LOC_Os01g67360.1	methyltransferase, putative, expressed	1.4093	1.33352	0.0247328	0.572603
LOC_Os12g41700.1	LSD1 zinc finger domain containing protein, expressed	1.4093	1.33352	0.0247328	0.572603
LOC_Os02g11930.1	receptor-like protein kinase precursor, putative, expressed	1.40867	3.5475	0.00887636	0.37016
LOC_Os01g49370.1	expressed protein	1.40837	9.71429	0.00651839	0.321087
LOC_Os10g33210.1	peptide transporter PTR3-A, putative, expressed	1.40595	2.47772	0.0131358	0.448138
LOC_Os02g56510.1	phosphate transporter 1, putative, expressed	1.40591	1.52923	0.0210144	0.550852
LOC_Os03g23030.1	aberrant pollen transmission 1, putative, expressed	1.40518	1.27655	0.0265235	0.586154
LOC_Os12g06870.1	OsNucAP2 - Putative Nucleoporin Autopeptidase homologue, expressed	1.40518	1.27655	0.0265235	0.586154
LOC_Os02g55890.1	inorganic H+ pyrophosphatase, putative, expressed	1.40073	6.94808	0.00698617	0.330846
LOC_Os02g50000.1	GDSL-like lipase/acylhydrolase, putative, expressed	1.40071	1.21723	0.028565	0.601884
LOC_Os10g22520.1	cellulase, putative, expressed	1.40033	4.06331	0.00867608	0.365318
LOC_Os01g18880.2	ubiquitin carboxyl-terminal hydrolase, family 1, putative, expressed	1.3993	2.26727	0.0139014	0.462432
LOC_Os03g19850.1	expressed protein	1.39898	2.69444	0.0122971	0.432928
LOC_Os12g15680.1	laccase precursor protein, putative, expressed	1.39872	3.1637	0.0108367	0.406944
LOC_Os02g46680.1	multidrug resistance protein, putative, expressed	1.39839	0.896169	0.0356562	0.651024
LOC_Os02g30280.1	expressed protein	1.39828	1.42824	0.0236902	0.565754
LOC_Os12g06800.1	serine esterase family protein, putative, expressed	1.39645	1.61226	0.0203652	0.541491
LOC_Os03g16709.1	expressed protein	1.39503	1.77543	0.0192754	0.531657
LOC_Os11g38970.1	expressed protein	1.39268	1.56548	0.0215108	0.557742
LOC_Os02g45940.1	Core histone H2A/H2B/H3/H4 domain containing protein, putative, expressed	1.39209	3.53557	0.00972036	0.384987
LOC_Os02g57120.1	HEAT repeat family protein, putative, expressed	1.39202	0.818427	0.0394538	0.675621
LOC_Os12g30540.1	ubiquitin carboxyl-terminal hydrolase, putative, expressed	1.39165	1.73372	0.01884	0.528611
LOC_Os01g72490.1	LRP1, putative, expressed	1.39077	3.94043	0.00948171	0.379661
LOC_Os02g27490.2	bile acid sodium symporter family protein, putative, expressed	1.39049	1.09072	0.0336121	0.637724
LOC_Os03g54780.1	STE_PAK_Ste20_KHSh_GCKh_HPKh.1 - STE kinases include homologs to sterile 7, sterile 11 and sterile 20 from yeast, expressed	1.39049	1.09072	0.0336121	0.637724
LOC_Os12g25490.1	O-methyltransferase, putative, expressed	1.38865	1.51712	0.0227851	0.564882
LOC_Os11g26150.1	expressed protein	1.38806	1.69077	0.0197893	0.537067
LOC_Os01g18050.1	tubulin/FtsZ domain containing protein, putative, expressed	1.38711	4.13128	0.00916563	0.374326
LOC_Os02g48390.1	phosphoribosyl transferase, putative, expressed	1.38541	6.41388	0.00771031	0.347142
LOC_Os10g38030.1	per1-like family protein, putative, expressed	1.38463	1.02303	0.0330492	0.633189
LOC_Os03g27230.1	phospho-2-dehydro-3-deoxyheptonate aldolase, chloroplast precursor, putative, expressed	1.38146	8.042	0.00765132	0.345714
LOC_Os11g02369.1	LTPL7 - Protease inhibitor/seed storage/LTP family protein precursor, expressed	1.38051	3.49256	0.0105271	0.401264
LOC_Os01g45030.1	retrotransposon protein, putative, Ty3-gypsy subclass, expressed	1.37975	2.55185	0.0141444	0.46534
LOC_Os10g22520.1	cellulase, putative, expressed	1.37949	2.45888	0.0150442	0.474402
LOC_Os01g21034.2	pectinesterase, putative, expressed	1.37905	1.20216	0.0314544	0.621188
LOC_Os01g56180.1	expressed protein	1.37905	1.20216	0.0314544	0.621188
LOC_Os01g71106.2	NBS-LRR disease resistance protein, putative, expressed	1.37905	1.20216	0.0314544	0.621188
LOC_Os10g36924.1	aquaporin protein, putative, expressed	1.37888	4.50752	0.00922779	0.375172
LOC_Os02g55890.1	inorganic H+ pyrophosphatase, putative, expressed	1.37835	6.28765	0.00809821	0.353925
LOC_Os03g13820.1	protein kinase family protein, putative, expressed	1.37816	0.952009	0.0362274	0.654987
LOC_Os10g04110.1	MLA6 protein, putative, expressed	1.37816	0.952009	0.0362274	0.654987
LOC_Os11g41600.1	expressed protein	1.37816	0.952009	0.0362274	0.654987
LOC_Os03g55040.1	UDP-glucoronosyl and UDP-glucosyl transferase domain containing protein, expressed	1.37742	1.87492	0.0192195	0.531272
LOC_Os10g33900.1	possible lysine decarboxylase domain containing protein, expressed	1.37614	2.22292	0.0151154	0.475366
LOC_Os01g16530.1	OsClp1 - Putative Clp protease homologue, expressed	1.37584	1.55366	0.023277	0.565754
LOC_Os10g38080.1	OsSub61 - Putative Subtilisin homologue, expressed	1.3755	3.72596	0.0104195	0.400172
LOC_Os02g52860.1	phosphate carrier protein, mitochondrial precursor, putative, expressed	1.3728	3.31305	0.0116859	0.418975
LOC_Os12g31470.1	retrotransposon protein, putative, unclassified, expressed	1.37225	3.53273	0.0107677	0.404953
LOC_Os12g38970.1	VIP4, putative, expressed	1.37119	1.5049	0.0247086	0.572603
LOC_Os01g54080.1	kinesin motor protein-related, putative, expressed	1.37097	0.8773	0.0399733	0.675621
LOC_Os03g07910.1	nitrilase, putative, expressed	1.37097	0.8773	0.0399733	0.675621
LOC_Os02g22380.1	glycosyltransferase protein, putative, expressed	1.36934	3.0665	0.0128309	0.445524
LOC_Os01g41880.1	hyaluronan/mRNA binding family domain containing protein, expressed	1.36853	2.24543	0.0162521	0.489261
LOC_Os02g31922.1	expressed protein	1.36832	1.63534	0.0224601	0.564882
LOC_Os01g40470.1	vacuolar ATP synthase subunit d, putative, expressed	1.36741	2.7323	0.0139707	0.46352
LOC_Os01g03080.1	expressed protein	1.36724	2.12954	0.0167391	0.497424
LOC_Os01g55690.1	glutelin, putative, expressed	1.3667	1.07425	0.0336121	0.637724
LOC_Os01g67550.1	FAD binding domain containing protein, expressed	1.3667	1.07425	0.0336121	0.637724
LOC_Os02g24750.1	expressed protein	1.36558	2.21545	0.0159382	0.484504
LOC_Os01g71300.3	S-formylglutathione hydrolase, putative, expressed	1.36371	1.5893	0.0237532	0.565754
LOC_Os01g14580.1	dehydrogenase, putative, expressed	1.36295	0.7985	0.04443	0.69821
LOC_Os02g49326.1	SET domain-containing protein, putative, expressed	1.36295	0.7985	0.04443	0.69821
LOC_Os03g37240.1	retrotransposon protein, putative, unclassified, expressed	1.36295	0.7985	0.04443	0.69821
LOC_Os10g41390.1	protein kinase domain containing protein, expressed	1.36214	1.96798	0.0191648	0.530916
LOC_Os12g39210.1	cyclin, putative, expressed	1.36214	1.96798	0.0191648	0.530916
LOC_Os01g08470.1	retrotransposon protein, putative, unclassified, expressed	1.36164	5.21407	0.00937364	0.377747
LOC_Os02g50970.1	protein kinase domain containing protein, expressed	1.36117	2.2676	0.0165615	0.493884
LOC_Os02g45010.1	ethylene-responsive protein related, putative, expressed	1.36087	1.40212	0.0281139	0.597048
LOC_Os12g40190.1	G-protein alpha subunit, putative, expressed	1.36051	2.51555	0.0158283	0.483393
LOC_Os03g23770.1	retrotransposon protein, putative, unclassified, expressed	1.3596	1.00577	0.0367596	0.658236
LOC_Os12g29220.1	nodulin MtN3 family protein, putative, expressed	1.3596	1.00577	0.0367596	0.658236
LOC_Os12g02814.1	retrotransposon protein, putative, unclassified, expressed	1.35879	1.54175	0.0251915	0.578926
LOC_Os11g42960.1	integral membrane protein TIGR01569 containing protein, expressed	1.35837	1.93155	0.0200044	0.538866
LOC_Os02g33705.1	expressed protein	1.35707	2.02969	0.0187548	0.528611
LOC_Os03g16824.1	spotted leaf 11, putative, expressed	1.35707	1.66904	0.022914	0.564882
LOC_Os02g30050.1	ribosomal protein L29, putative, expressed	1.35515	2.92549	0.0137491	0.459777
LOC_Os12g06890.1	OsNucAP3 - Putative Nucleoporin Autopeptidase homologue, expressed	1.35405	2.28943	0.0168665	0.500486
LOC_Os01g45750.1	bile acid sodium symporter family protein, putative, expressed	1.35175	0.933864	0.0404516	0.678158
LOC_Os02g40420.1	expressed protein	1.35175	0.933864	0.0404516	0.678158
LOC_Os02g43660.1	plastocyanin-like domain containing protein, putative, expressed	1.35012	1.12371	0.0377214	0.665388
LOC_Os11g32500.1	rubredoxin family protein, putative, expressed	1.35012	1.12371	0.0377214	0.665388
LOC_Os01g02160.1	hydroxyproline-rich glycoprotein family protein, putative, expressed	1.34886	1.29144	0.0324669	0.628221
LOC_Os03g32490.1	DUF1230 domain containing protein, expressed	1.34875	4.50318	0.0106904	0.404589
LOC_Os02g49570.1	OsProtIV1 - Putative Protease IV homologue; Domain 2 is a SPH, expressed	1.34787	1.44166	0.0286009	0.60214
LOC_Os02g51540.1	eukaryotic aspartyl protease domain containing protein, expressed	1.34721	2.79469	0.0148318	0.472307
LOC_Os01g42430.1	vacuolar ATP synthase, putative, expressed	1.34706	1.57769	0.025658	0.581735
LOC_Os01g07570.1	carboxyl-terminal proteinase, putative, expressed	1.34663	2.90222	0.0145088	0.469368
LOC_Os02g03000.2	division protein, putative, expressed	1.34303	0.858179	0.0448208	0.698638
LOC_Os10g35250.1	vacuolar protein-sorting protein bro1, putative, expressed	1.34303	0.858179	0.0448208	0.698638
LOC_Os11g46880.1	protein kinase domain containing protein, expressed	1.34303	0.858179	0.0448208	0.698638
LOC_Os03g01180.1	phosphoglycerate mutase, putative, expressed	1.34258	2.75356	0.0155186	0.479713
LOC_Os03g54910.1	X8 domain containing protein, expressed	1.3425	1.0576	0.0372565	0.661793
LOC_Os11g10060.1	transcriptional corepressor SEUSS, putative, expressed	1.3425	1.0576	0.0372565	0.661793
LOC_Os01g13150.1	metallo-beta-lactamase family protein, putative, expressed	1.34154	1.52974	0.0272672	0.592297
LOC_Os02g12580.1	OsPP2Ac-3 - Phosphatase 2A isoform 3 belonging to family 1, expressed	1.34115	1.77587	0.0225932	0.564882
LOC_Os01g45030.1	retrotransposon protein, putative, Ty3-gypsy subclass, expressed	1.34058	2.25308	0.0183557	0.521681
LOC_Os02g31867.1	expressed protein	1.34006	2.89756	0.0150104	0.474402
LOC_Os03g53220.1	U5 small nuclear ribonucleoprotein 200 kDa helicase, putative, expressed	1.33768	2.71123	0.0162736	0.489328
LOC_Os02g01800.1	receptor-like protein kinase precursor, putative, expressed	1.33765	6.14268	0.0101015	0.393807
LOC_Os03g03334.1	expressed protein	1.3373	2.3803	0.0192072	0.531272
LOC_Os11g29380.1	MCM2 - Putative minichromosome maintenance MCM complex subunit 2, expressed	1.33695	2.13782	0.019061	0.530531
LOC_Os02g19440.2	sirohydrochlorin ferrochelatase, putative, expressed	1.33621	1.73418	0.0237829	0.565754
LOC_Os01g61780.1	vacuolar ATP synthase 98 kDa subunit, putative, expressed	1.33563	1.48014	0.0290684	0.60405
LOC_Os02g33710.1	decarboxylase, putative, expressed	1.33563	1.48014	0.0290684	0.60405
LOC_Os01g73080.2	expressed protein	1.33523	1.33408	0.0329359	0.632469
LOC_Os11g05390.1	transporter, major facilitator family, putative, expressed	1.33523	1.33408	0.0329359	0.632469
LOC_Os01g11370.1	ATP-dependent RNA helicase, putative, expressed	1.33475	1.17154	0.0381573	0.667295
LOC_Os02g44642.1	STE_MEKK_ste11_MAP3K.10 - STE kinases include homologs to sterile 7, sterile 11 and sterile 20 from yeast, expressed	1.33412	0.988293	0.0408934	0.679715
LOC_Os03g47930.1	expressed protein	1.33328	0.778293	0.0500418	0.726474
LOC_Os10g22560.1	peptide transporter PTR2, putative, expressed	1.33217	1.91319	0.0226921	0.564882
LOC_Os11g37100.1	expressed protein	1.3315	2.47206	0.0185792	0.525609
LOC_Os01g62630.1	aspartic proteinase nepenthesin precursor, putative, expressed	1.33079	3.88016	0.0124435	0.435058
LOC_Os02g11760.1	pleiotropic drug resistance protein, putative, expressed	1.33021	1.56597	0.027719	0.593674
LOC_Os03g30830.1	X8 domain containing protein, expressed	1.32933	2.58202	0.0175423	0.509745
LOC_Os03g58850.1	uncharacterized PE-PGRS family protein PE_PGRS3 precursor, putative, expressed	1.32879	2.8545	0.0156633	0.481004
LOC_Os03g52470.1	WD domain, G-beta repeat domain containing protein, expressed	1.32814	1.27713	0.0355596	0.650039
LOC_Os12g02814.1	retrotransposon protein, putative, unclassified, expressed	1.32747	1.87533	0.0237926	0.565754
LOC_Os03g15530.1	expressed protein	1.32737	4.95317	0.0113815	0.416302
LOC_Os11g11110.1	expressed protein	1.32652	1.76567	0.0241989	0.56901
LOC_Os12g42590.1	expressed protein	1.32652	1.76567	0.0241989	0.56901
LOC_Os02g09850.1	expressed protein	1.32564	2.1299	0.0201426	0.539882
LOC_Os03g22170.1	AP2 domain containing protein, expressed	1.32484	0.915485	0.0451756	0.699199
LOC_Os03g63999.1	expressed protein	1.32484	0.915485	0.0451756	0.699199
LOC_Os10g32820.1	60S ribosomal protein L21-2, putative, expressed	1.32325	2.75895	0.0169409	0.500486
LOC_Os12g15530.1	retrotransposon protein, putative, unclassified, expressed	1.32304	3.41605	0.0142027	0.46534
LOC_Os01g54300.1	OsMan02 - Endo-Beta-Mannanase, expressed	1.32034	3.55137	0.0145957	0.469855
LOC_Os03g44890.1	anthranilate phosphoribosyltransferase, putative, expressed	1.31926	2.44008	0.0200341	0.539091
LOC_Os11g25860.1	protein Kinase, putative, expressed	1.31724	4.23841	0.0130145	0.446403
LOC_Os01g01740.1	protein kinase domain containing protein, expressed	1.31696	2.48483	0.0196844	0.535939
LOC_Os02g57590.1	rRNA 2-O-methyltransferase fibrillarin 2, putative, expressed	1.31607	3.14869	0.0163374	0.489503
LOC_Os01g74540.1	GATA zinc finger domain containing protein, expressed	1.31509	1.3202	0.0359821	0.653069
LOC_Os01g58450.1	retrotransposon protein, putative, Ty1-copia subclass, expressed	1.31453	0.838799	0.0502634	0.726474
LOC_Os02g55170.1	formin-like protein 13, putative, expressed	1.31453	0.838799	0.0502634	0.726474
LOC_Os03g10820.1	expressed protein	1.31381	1.86582	0.0253783	0.580062
LOC_Os01g13120.1	aquaporin protein, putative, expressed	1.31359	2.45947	0.0203014	0.540545
LOC_Os01g46720.1	expressed protein	1.31285	4.89653	0.0124109	0.435058
LOC_Os01g58754.1	expressed protein	1.31207	1.15598	0.0420352	0.687849
LOC_Os12g10510.1	expressed protein	1.31207	1.15598	0.0420352	0.687849
LOC_Os11g07040.1	CAMK_CAMK_like.43 - CAMK includes calcium/calmodulin depedent protein kinases, expressed	1.31089	2.85953	0.0169988	0.500526
LOC_Os02g45310.1	dehydration response related protein, putative, expressed	1.31067	1.93196	0.0245412	0.572603
LOC_Os02g20430.1	WD domain, G-beta repeat domain containing protein, expressed	1.31046	1.41578	0.033808	0.639874
LOC_Os02g04610.1	expressed protein	1.30948	3.34519	0.0156922	0.481004
LOC_Os11g20020.1	expressed protein	1.30818	0.970602	0.0454986	0.701633
LOC_Os12g24100.1	retrotransposon protein, putative, unclassified	1.30818	0.970602	0.0454986	0.701633
LOC_Os03g55360.1	heat shock protein DnaJ, putative, expressed	1.30712	1.26268	0.0389517	0.674417
LOC_Os12g20144.1	expressed protein	1.30702	2.78489	0.0180131	0.51679
LOC_Os02g31920.1	expressed protein	1.3064	1.50541	0.031957	0.623437
LOC_Os02g56920.1	WAX2, putative, expressed	1.3064	1.50541	0.031957	0.623437
LOC_Os01g71420.1	Ser/Thr protein phosphatase family protein, putative, expressed	1.30588	1.71309	0.0273741	0.592297
LOC_Os02g06960.1	expressed protein	1.30588	1.71309	0.0273741	0.592297
LOC_Os02g08364.1	protein phosphatase 2C, putative, expressed	1.30588	1.71309	0.0273741	0.592297
LOC_Os03g10030.1	membrane associated DUF588 domain containing protein, putative, expressed	1.30549	1.89459	0.02575	0.581956
LOC_Os03g23900.1	expressed protein	1.30549	1.89459	0.02575	0.581956
LOC_Os01g45290.1	retrotransposon protein, putative, unclassified, expressed	1.30499	4.39568	0.013373	0.45125
LOC_Os03g32550.1	retrotransposon protein, putative, unclassified, expressed	1.30472	3.27785	0.0161663	0.487257
LOC_Os01g47660.1	60S ribosomal protein L18a, putative, expressed	1.30299	0.757795	0.0563692	0.74743
LOC_Os02g22760.1	retrotransposon protein, putative, LINE subclass, expressed	1.30299	0.757795	0.0563692	0.74743
LOC_Os04g03150.1	retrotransposon protein, putative, unclassified, expressed	1.30299	0.757795	0.0563692	0.74743
LOC_Os03g10900.1	disease resistance protein, putative, expressed	1.30291	1.09135	0.041682	0.68563
LOC_Os10g22370.1	retrotransposon protein, putative, unclassified, expressed	1.30283	1.58979	0.0303642	0.616724
LOC_Os02g05250.1	expressed protein	1.3028	1.78644	0.0263164	0.586154
LOC_Os02g51060.1	CSLA6 - cellulose synthase-like family A; mannan synthase, expressed	1.30275	2.25342	0.0217349	0.56068
LOC_Os01g21034.1	pectinesterase, putative, expressed	1.30207	4.03236	0.0142963	0.466533
LOC_Os11g27570.1	transposon protein, putative, CACTA, En/Spm sub-class, expressed	1.30054	2.1698	0.0219392	0.562869
LOC_Os10g36960.1	transposon protein, putative, unclassified, expressed	1.30002	1.85624	0.027072	0.590552
LOC_Os02g01520.1	IQ calmodulin-binding motif family protein, putative, expressed	1.3	2.86931	0.0177997	0.51388
LOC_Os11g31980.1	OsSCP63 - Putative Serine Carboxypeptidase homologue, expressed	1.29965	1.66951	0.0289807	0.60405
LOC_Os03g08220.1	lipoxygenase protein, putative, expressed	1.29916	1.45495	0.0342141	0.640043
LOC_Os03g11540.1	RPA1B - Putative single-stranded DNA binding complex subunit 1, expressed	1.29916	1.45495	0.0342141	0.640043
LOC_Os02g09400.1	cytochrome P450, putative, expressed	1.29847	1.20276	0.0423644	0.688809
LOC_Os11g10060.1	transcriptional corepressor SEUSS, putative, expressed	1.29743	0.896868	0.0504576	0.726474
LOC_Os12g01922.1	WD domain and HEAT domain containing protein, putative, expressed	1.29743	0.896868	0.0504576	0.726474
LOC_Os02g14160.1	peroxidase precursor, putative, expressed	1.2971	2.40081	0.0226663	0.564882
LOC_Os03g22950.1	acyl carrier protein, putative, expressed	1.29591	1.54225	0.0323619	0.627147
LOC_Os03g57530.1	DUF593 domain containing protein, expressed	1.29521	1.98644	0.0252522	0.579794
LOC_Os11g26160.1	RNA polymerase sigma factor, putative, expressed	1.29511	2.70083	0.0199376	0.538746
LOC_Os01g15880.1	transposon protein, putative, unclassified, expressed	1.29467	1.30617	0.0393145	0.674543
LOC_Os02g56334.1	OsWAK18b - OsWAK short gene, expressed	1.29424	4.12416	0.0145551	0.469394
LOC_Os03g18270.1	expressed protein	1.29392	2.49132	0.0217433	0.56068
LOC_Os03g23030.1	aberrant pollen transmission 1, putative, expressed	1.29362	3.57546	0.0164409	0.491616
LOC_Os01g45030.1	retrotransposon protein, putative, Ty3-gypsy subclass, expressed	1.29303	1.62457	0.0307638	0.621188
LOC_Os01g09670.1	pollen-specific protein SF21, putative, expressed	1.29286	1.02369	0.0457936	0.703501
LOC_Os12g29220.1	nodulin MtN3 family protein, putative, expressed	1.29249	3.40642	0.0165545	0.493884
LOC_Os01g53430.1	anthocyanidin 5,3-O-glucosyltransferase, putative, expressed	1.29195	1.8852	0.0274335	0.592297
LOC_Os02g49600.1	BRASSINOSTEROID INSENSITIVE 1-associated receptor kinase 1 precursor, putative, expressed	1.29119	2.10586	0.0237797	0.565754
LOC_Os01g51570.1	glycosyl hydrolases family 17, putative, expressed	1.291	6.04791	0.0130113	0.446403
LOC_Os10g05750.1	POEI3 - Pollen Ole e I allergen and extensin family protein precursor, expressed	1.29095	4.49599	0.0144011	0.4686
LOC_Os03g06290.1	OsSub27 - Putative Subtilisin homologue, expressed	1.28904	1.14025	0.0463122	0.707448
LOC_Os01g45990.1	potassium channel AKT1, putative, expressed	1.28817	1.77631	0.0281514	0.597048
LOC_Os10g34083.1	expressed protein	1.28765	2.39421	0.0237283	0.565754
LOC_Os03g32330.1	expressed protein	1.2863	2.44038	0.0231965	0.565754
LOC_Os02g49140.1	glycosyltransferase, putative, expressed	1.28625	2.26827	0.0258978	0.582945
LOC_Os01g54870.1	60S ribosomal protein L18a, putative, expressed	1.28598	1.57818	0.0327503	0.631296
LOC_Os02g49470.1	tic20 protein-related, putative, expressed	1.28579	1.24808	0.042672	0.689388
LOC_Os03g01570.1	expressed protein	1.28546	0.819153	0.056373	0.74743
LOC_Os03g22340.1	60S ribosomal protein L22-2, putative, expressed	1.28497	3.23754	0.0181153	0.517101
LOC_Os03g44484.1	DNA-directed RNA polymerase II subunit RPB2, putative, expressed	1.28441	3.35235	0.0176459	0.510604
LOC_Os10g04110.1	MLA6 protein, putative, expressed	1.28373	1.65852	0.0311486	0.621188
LOC_Os01g10610.1	BES1/BZR1 homolog protein, putative, expressed	1.28177	0.95269	0.0506282	0.726474
LOC_Os03g63970.1	gibberellin 20 oxidase 1, putative, expressed	1.28017	5.11683	0.0144756	0.469368
LOC_Os03g44835.1	expressed protein	1.27993	1.80692	0.0304709	0.617883
LOC_Os02g08530.1	protein kinase family protein, putative, expressed	1.27845	1.53024	0.0349725	0.645262
LOC_Os03g12030.1	3-ketoacyl-CoA synthase, putative, expressed	1.27819	5.76943	0.0141359	0.46534
LOC_Os01g62380.1	fasciclin-like arabinogalactan protein, putative, expressed	1.2776	4.49768	0.0153896	0.479413
LOC_Os02g17760.1	cytochrome P450, putative, expressed	1.27682	1.94145	0.0281261	0.597048
LOC_Os12g41180.1	LSTK-1-like kinase, putative, expressed	1.27657	1.61323	0.0331233	0.633189
LOC_Os03g28270.1	Leucine Rich Repeat family protein, expressed	1.2749	1.6917	0.0315195	0.621188
LOC_Os10g13914.1	POEI27 - Pollen Ole e I allergen and extensin family protein precursor, expressed	1.2749	1.6917	0.0315195	0.621188
LOC_Os10g21460.1	expressed protein	1.2749	1.6917	0.0315195	0.621188
LOC_Os10g10244.1	alanyl-tRNA synthetase, putative, expressed	1.27205	0.737	0.0635015	0.778223
LOC_Os01g32130.1	expressed protein	1.27205	1.38942	0.0399807	0.675621
LOC_Os03g12790.1	MATE efflux family protein, putative, expressed	1.27205	1.83688	0.0308134	0.621188
LOC_Os03g06980.1	nucleic acid binding protein, putative, expressed	1.27124	2.49777	0.0239582	0.567563
LOC_Os01g18670.1	MDR-like ABC transporter, putative, expressed	1.27082	1.90433	0.0295672	0.607842
LOC_Os03g60170.1	expressed protein	1.27039	1.48066	0.0374692	0.662784
LOC_Os11g28910.1	transposon protein, putative, CACTA, En/Spm sub-class, expressed	1.27039	1.48066	0.0374692	0.662784
LOC_Os02g58180.1	expressed protein	1.27018	4.72252	0.0155924	0.481004
LOC_Os02g44610.1	protein kinase, putative, expressed	1.26949	0.878006	0.0563627	0.74743
LOC_Os10g12630.1	retrotransposon protein, putative, Ty3-gypsy subclass, expressed	1.26949	0.878006	0.0563627	0.74743
LOC_Os10g41580.1	protein binding protein, putative, expressed	1.26949	0.878006	0.0563627	0.74743
LOC_Os02g20430.1	WD domain, G-beta repeat domain containing protein, expressed	1.26738	1.00643	0.0507786	0.726474
LOC_Os03g01200.1	SNF2 family N-terminal domain containing protein, expressed	1.26738	1.00643	0.0507786	0.726474
LOC_Os10g13850.1	POEI17 - Pollen Ole e I allergen and extensin family protein precursor, expressed	1.2673	2.73852	0.022172	0.564273
LOC_Os10g34520.1	mitosis protein dim1, putative, expressed	1.26648	1.72413	0.0318772	0.623437
LOC_Os02g36890.1	MYB family transcription factor, putative, expressed	1.26563	1.12434	0.051029	0.726474
LOC_Os03g05225.1	expressed protein	1.26563	1.12434	0.051029	0.726474
LOC_Os03g10478.1	glycosyl hydrolase family 10 protein, putative, expressed	1.26536	2.25375	0.0272118	0.592297
LOC_Os01g46720.1	expressed protein	1.26516	6.90611	0.0145173	0.469368
LOC_Os03g06410.1	protein kinase domain containing protein, expressed	1.26468	2.30457	0.0277479	0.593674
LOC_Os10g37240.2	expressed protein	1.26288	1.99558	0.0287807	0.602919
LOC_Os02g55250.1	BHLH transcription factor, putative, expressed	1.26286	1.33465	0.0432299	0.692238
LOC_Os02g49680.1	arsenate reductase, putative, expressed	1.26274	4.11638	0.0170658	0.500884
LOC_Os02g18940.1	expressed protein	1.26091	2.17015	0.0260661	0.583603
LOC_Os11g41610.1	40S ribosomal protein S29, putative, expressed	1.26018	2.69573	0.0234329	0.565754
LOC_Os02g24750.1	expressed protein	1.25915	1.68088	0.0338264	0.639874
LOC_Os03g49350.1	lipozygenase protein, putative, expressed	1.25891	2.37423	0.0272294	0.592297
LOC_Os10g07340.1	expressed protein	1.25733	5.35513	0.0160499	0.486144
LOC_Os01g45030.1	retrotransposon protein, putative, Ty3-gypsy subclass, expressed	1.25678	1.95985	0.0302134	0.615634
LOC_Os01g53750.1	glucan endo-1,3-beta-glucosidase precursor, putative, expressed	1.25661	4.1683	0.0180879	0.517101
LOC_Os01g22560.1	glycerol-3-phosphate acyltransferase 1, putative, expressed	1.25487	0.934551	0.0563412	0.74743
LOC_Os01g26174.1	OsWAK5 - OsWAK receptor-like protein kinase, expressed	1.25487	0.934551	0.0563412	0.74743
LOC_Os01g61330.1	ankyrin homolog precursor, putative, expressed	1.25487	0.934551	0.0563412	0.74743
LOC_Os01g73100.1	retrotransposon protein, putative, unclassified, expressed	1.25487	0.934551	0.0563412	0.74743
LOC_Os02g13380.1	early nodulin 93 ENOD93 protein, putative, expressed	1.25487	0.934551	0.0563412	0.74743
LOC_Os11g01330.1	expressed protein	1.25487	0.934551	0.0563412	0.74743
LOC_Os01g36390.1	MCM4 - Putative minichromosome maintenance MCM complex subunit 4, expressed	1.25411	1.05824	0.0509114	0.726474
LOC_Os02g09440.1	expressed protein	1.25411	1.05824	0.0509114	0.726474
LOC_Os10g25680.1	OsFBL52 - F-box domain and LRR containing protein, expressed	1.25411	1.05824	0.0509114	0.726474
LOC_Os12g21600.1	retrotransposon protein, putative, Ty3-gypsy subclass, expressed	1.25411	1.05824	0.0509114	0.726474
LOC_Os01g67360.1	methyltransferase, putative, expressed	1.25297	4.7751	0.0172236	0.503556
LOC_Os03g50970.1	retrotransposon protein, putative, Ty1-copia subclass, expressed	1.25281	2.61184	0.0243865	0.571302
LOC_Os03g63860.1	DANA2, putative, expressed	1.25245	1.37606	0.0434836	0.692238
LOC_Os11g22404.1	protein phosphatase 2C, putative, expressed	1.25245	1.37606	0.0434836	0.692238
LOC_Os10g10460.1	retrotransposon protein, putative, Ty3-gypsy subclass, expressed	1.25245	2.69035	0.0243322	0.571162
LOC_Os03g46660.1	glucan endo-1,3-beta-glucosidase precursor, putative, expressed	1.25234	3.39011	0.0202059	0.540195
LOC_Os12g39630.1	CAMK_CAMK_like.49 - CAMK includes calcium/calmodulin depedent protein kinases, expressed	1.25204	1.46812	0.0405776	0.678919
LOC_Os01g25530.1	pentatricopeptide repeat protein PPR986-12, putative, expressed	1.25168	1.55466	0.0381101	0.667295
LOC_Os02g30050.1	ribosomal protein L29, putative, expressed	1.25137	3.6281	0.0196814	0.535939
LOC_Os02g43590.1	ELMO/CED-12 family protein, putative, expressed	1.25136	1.63629	0.0359925	0.653069
LOC_Os01g13160.1	expressed protein	1.25107	1.71355	0.034158	0.640043
LOC_Os02g52560.1	xyloglucan fucosyltransferase, putative, expressed	1.24921	2.36751	0.02851	0.601224
LOC_Os02g41630.2	phenylalanine ammonia-lyase, putative, expressed	1.24755	11.7763	0.0155048	0.479713
LOC_Os12g13290.1	expressed protein	1.24533	3.61385	0.0203796	0.541491
LOC_Os01g63310.1	DUF740 domain containing protein, expressed	1.2443	2.33998	0.0296114	0.608257
LOC_Os03g19427.1	nicotianamine synthase, putative, expressed	1.24426	10.7705	0.0157851	0.482654
LOC_Os02g56320.1	glycogen synthase 1, putative, expressed	1.2441	2.18588	0.0277676	0.593674
LOC_Os03g10440.1	glycosyl hydrolase family 10 protein, putative, expressed	1.24402	2.13062	0.0286843	0.602393
LOC_Os02g03430.1	expressed protein	1.24363	1.88562	0.0334892	0.637724
LOC_Os01g07170.1	HORMA domain containing protein, putative, expressed	1.24351	1.81726	0.0350818	0.645262
LOC_Os01g13730.1	WD domain, G-beta repeat domain containing protein, expressed	1.24288	1.50592	0.0408533	0.679495
LOC_Os01g09860.1	retrotransposon protein, putative, unclassified, expressed	1.24267	1.41631	0.0437223	0.692238
LOC_Os01g36090.1	DNA-damage-repair/toleration protein DRT102, putative, expressed	1.24267	1.41631	0.0437223	0.692238
LOC_Os12g32400.1	helix-loop-helix DNA-binding domain containing protein, expressed	1.24223	3.93503	0.0196113	0.535099
LOC_Os01g22352.1	peroxidase precursor, putative, expressed	1.24215	1.21842	0.051226	0.726474
LOC_Os02g48400.1	expressed protein	1.24215	1.21842	0.051226	0.726474
LOC_Os10g06550.1	retrotransposon protein, putative, Ty3-gypsy subclass, expressed	1.24183	1.10826	0.051029	0.726474
LOC_Os12g02710.1	expressed protein	1.24183	1.10826	0.051029	0.726474
LOC_Os12g36670.1	F-box/LRR-repeat protein 3, putative, expressed	1.24183	1.10826	0.051029	0.726474
LOC_Os11g48080.1	SOR/SNZ family protein, putative, expressed	1.24145	0.988962	0.0563107	0.74743
LOC_Os02g07850.1	DUF630/DUF632 domains containing protein, putative, expressed	1.24043	0.715899	0.0715385	0.81098
LOC_Os11g43500.1	NBS-LRR type disease resistance protein, putative, expressed	1.24043	0.715899	0.0715385	0.81098
LOC_Os01g21320.1	NAD dependent epimerase/dehydratase family domain containing protein, expressed	1.24004	2.49806	0.0274725	0.592297
LOC_Os03g52630.1	endoglucanase, putative, expressed	1.23907	4.88662	0.0179177	0.515527
LOC_Os10g26850.1	expressed protein	1.23664	3.14946	0.023692	0.565754
LOC_Os02g46710.1	expressed protein	1.23653	1.84702	0.0353681	0.648705
LOC_Os12g40860.1	Leucine Rich Repeat family protein, expressed	1.23634	2.60042	0.0263956	0.586154
LOC_Os03g18140.1	expressed protein	1.2355	1.7029	0.0366047	0.657452
LOC_Os10g07310.1	retrotransposon protein, putative, unclassified, expressed	1.23542	2.47294	0.0284327	0.600093
LOC_Os01g01830.1	OsPOP1 - Putative Prolyl Oligopeptidase homologue, expressed	1.2349	1.62505	0.0386944	0.671799
LOC_Os01g01190.1	phosphoesterase family protein, putative, expressed	1.23311	2.69599	0.0264461	0.586154
LOC_Os11g12810.1	sucrose-phosphate synthase, putative, expressed	1.23259	1.36257	0.0472969	0.716523
LOC_Os03g31730.1	expressed protein	1.23187	4.54116	0.0190019	0.530179
LOC_Os01g46340.1	chloroplast unusual positioning protein, putative, expressed	1.23099	3.14554	0.0243595	0.571197
LOC_Os01g02910.1	glycosyltransferase, putative, expressed	1.23058	1.94185	0.0340619	0.640043
LOC_Os01g67570.1	PDE312/PTAC10, putative, expressed	1.23043	1.15659	0.0561823	0.74743
LOC_Os02g27850.1	retrotransposon protein, putative, unclassified, expressed	1.23043	1.15659	0.0561823	0.74743
LOC_Os02g47150.1	DNA topoisomerase 2, putative, expressed	1.23043	1.15659	0.0561823	0.74743
LOC_Os11g01220.1	expressed protein	1.22937	2.999	0.025625	0.581735
LOC_Os01g48180.1	DDT domain containing protein, putative, expressed	1.22907	1.04139	0.0562731	0.74743
LOC_Os01g08410.1	early fruit mRNA, putative, expressed	1.22901	2.30489	0.0322861	0.627117
LOC_Os02g01520.1	IQ calmodulin-binding motif family protein, putative, expressed	1.22867	3.18484	0.0241627	0.56901
LOC_Os02g17534.1	xyloglucan fucosyltransferase, putative, expressed	1.22797	3.51887	0.0230525	0.565668
LOC_Os02g30800.1	POLE1 - Putative DNA polymerase epsilon catalytic subunit, expressed	1.22746	0.916179	0.0627024	0.773421
LOC_Os10g30370.2	RNA recognition motif containing protein, putative, expressed	1.22746	0.916179	0.0627024	0.773421
LOC_Os10g40790.1	expressed protein	1.22746	0.916179	0.0627024	0.773421
LOC_Os12g17350.1	retrotransposon protein, putative, unclassified, expressed	1.22717	3.27498	0.0233445	0.565754
LOC_Os02g01970.1	expressed protein	1.2255	0.779033	0.0709221	0.807669
LOC_Os02g35660.1	PTF1, putative, expressed	1.2255	0.779033	0.0709221	0.807669
LOC_Os02g52770.1	expressed protein	1.2255	0.779033	0.0709221	0.807669
LOC_Os03g07820.1	exostosin family protein, putative, expressed	1.2255	0.779033	0.0709221	0.807669
LOC_Os10g33310.1	cyclin-dependent kinase inhibitor, putative, expressed	1.2255	0.779033	0.0709221	0.807669
LOC_Os12g19370.1	DNA polymerase I family protein, expressed	1.2255	0.779033	0.0709221	0.807669
LOC_Os10g25090.1	STRUBBELIG-RECEPTOR FAMILY 6 precursor, putative, expressed	1.22537	2.03083	0.0329312	0.632469
LOC_Os01g58580.1	ICE-like protease p20 domain containing protein, putative, expressed	1.22501	2.37454	0.0314843	0.621188
LOC_Os01g46720.1	expressed protein	1.22409	2.85062	0.025467	0.581491
LOC_Os01g69930.1	dnaJ domain containing protein, expressed	1.22334	1.4032	0.0474536	0.716838
LOC_Os01g12890.1	expressed protein	1.22171	1.30674	0.051382	0.726474
LOC_Os02g43540.1	retrotransposon protein, putative, unclassified, expressed	1.22115	5.92247	0.0187034	0.527943
LOC_Os03g06200.1	aminotransferase, putative, expressed	1.2209	6.16568	0.0186231	0.526263
LOC_Os01g70010.1	ribosomal protein L7Ae, putative, expressed	1.21975	1.69216	0.0392292	0.674543
LOC_Os02g47150.1	DNA topoisomerase 2, putative, expressed	1.21969	2.34715	0.0327319	0.631296
LOC_Os02g02670.1	NBS-LRR disease resistance protein, putative, expressed	1.21824	1.61371	0.041602	0.68563
LOC_Os03g11200.1	pre-mRNA-processing factor 39, putative, expressed	1.21824	1.61371	0.041602	0.68563
LOC_Os01g05744.1	expressed protein	1.21763	1.09199	0.0562299	0.74743
LOC_Os11g37990.1	chloroplastic group IIA intron splicing facilitator CRS1, chloroplast precursor, putative, expressed	1.21763	1.09199	0.0562299	0.74743
LOC_Os03g02240.1	AT-GTL1, putative, expressed	1.21699	5.49803	0.019367	0.532303
LOC_Os02g55940.1	ribosomal protein S15 containing protein, expressed	1.21624	2.41483	0.0319216	0.623437
LOC_Os03g34310.5	expressed protein	1.21592	1.86666	0.0379405	0.666706
LOC_Os02g06380.1	plant-specific domain TIGR01627 family protein, expressed	1.21504	0.971277	0.0624488	0.772548
LOC_Os03g13490.1	expressed protein	1.21272	1.72458	0.0394799	0.675621
LOC_Os02g14020.1	expressed protein	1.21245	1.34895	0.0514477	0.726474
LOC_Os02g14160.1	peroxidase precursor, putative, expressed	1.21231	3.898	0.0229525	0.564882
LOC_Os01g25320.1	auxilin, putative, expressed	1.21192	0.839518	0.0703377	0.807669
LOC_Os03g02270.1	expressed protein	1.21192	0.839518	0.0703377	0.807669
LOC_Os03g24870.1	transporter family protein, putative, expressed	1.20978	1.89542	0.038179	0.667295
LOC_Os11g37990.1	chloroplastic group IIA intron splicing facilitator CRS1, chloroplast precursor, putative, expressed	1.20877	1.56696	0.0445505	0.698638
LOC_Os02g51080.1	FAD binding domain containing protein, expressed	1.20845	4.0568	0.0223603	0.564882
LOC_Os01g02150.1	sulfated surface glycoprotein 185 precursor, putative, expressed	1.20842	6.43258	0.019596	0.535099
LOC_Os03g35560.1	retrotransposon protein, putative, Ty1-copia subclass, expressed	1.2081	0.694481	0.0805913	0.83885
LOC_Os10g02980.1	formin, putative, expressed	1.2081	0.694481	0.0805913	0.83885
LOC_Os02g36770.1	galactosyltransferase family protein, putative, expressed	1.208	1.82753	0.0401732	0.677068
LOC_Os11g04020.1	major facilitator superfamily antiporter, putative, expressed	1.20795	2.88934	0.0268884	0.589591
LOC_Os03g57690.1	aldehyde oxidase, putative, expressed	1.20745	2.04814	0.035104	0.645262
LOC_Os02g43670.1	transferase family protein, putative, expressed	1.20705	4.48117	0.0218892	0.562727
LOC_Os11g37980.1	GAUT2/LGT2, putative, expressed	1.20641	1.48118	0.0477365	0.718534
LOC_Os12g38150.1	osmotin, putative, expressed	1.20551	4.75094	0.02171	0.56068
LOC_Os03g31730.1	expressed protein	1.2054	4.10473	0.0233818	0.565754
LOC_Os10g23100.1	ras-related protein, putative, expressed	1.20404	2.74964	0.0292613	0.605977
LOC_Os01g59140.1	DNA-directed RNA polymerases I, II, and III subunit RPABC1, putative, expressed	1.2039	1.92362	0.0384091	0.669082
LOC_Os02g43600.1	50S ribosomal protein L19, chloroplast precursor, putative, expressed	1.20383	1.68135	0.0420444	0.687849
LOC_Os03g13230.1	pentatricopeptide, putative, expressed	1.20374	1.38996	0.0515063	0.726474
LOC_Os03g27250.1	OsFBO14 - F-box and other domain containing protein, expressed	1.20374	1.38996	0.0515063	0.726474
LOC_Os11g03430.1	CDC45B - Putative DNA replication initiation protein, expressed	1.20374	1.38996	0.0515063	0.726474
LOC_Os02g36330.1	RING-H2 finger protein ATL1O, putative, expressed	1.2036	1.02435	0.0622025	0.771162
LOC_Os02g30800.1	POLE1 - Putative DNA polymerase epsilon catalytic subunit, expressed	1.20186	1.85708	0.0403865	0.678158
LOC_Os12g42200.1	ATCHX, putative, expressed	1.20081	4.88464	0.0216304	0.559477
LOC_Os02g38200.1	dehydrogenase, putative, expressed	1.20069	1.29258	0.0560222	0.74743
LOC_Os02g49520.1	armadillo/beta-catenin repeat family protein, putative, expressed	1.20031	2.0137	0.0368939	0.658236
LOC_Os03g29864.1	retrotransposon protein, putative, unclassified, expressed	1.20031	2.0137	0.0368939	0.658236
LOC_Os02g47880.1	tetratricopeptide repeat domain containing protein, expressed	1.19963	1.78732	0.0399514	0.675621
LOC_Os01g58860.1	auxin efflux carrier component, putative, expressed	1.19951	0.897568	0.0697834	0.806368
LOC_Os02g45240.1	zinc finger family protein, putative, expressed	1.19951	0.897568	0.0697834	0.806368
LOC_Os12g25830.1	retrotransposon protein, putative, unclassified, expressed	1.19715	1.18814	0.0615087	0.770412
LOC_Os01g09860.1	retrotransposon protein, putative, unclassified, expressed	1.19714	2.40173	0.0348707	0.645262
LOC_Os02g40510.1	response regulator receiver domain containing protein, expressed	1.19555	1.42984	0.0515587	0.726474
LOC_Os03g35340.1	expressed protein	1.19555	1.42984	0.0515587	0.726474
LOC_Os12g38120.1	thaumatin family domain containing protein, expressed	1.19555	1.42984	0.0515587	0.726474
LOC_Os10g01820.1	expressed protein	1.19479	4.00301	0.0243354	0.571162
LOC_Os10g33520.1	alcohol oxidase, putative, expressed	1.19468	3.76713	0.0247942	0.572603
LOC_Os03g45760.1	expressed protein	1.19456	0.758543	0.0795492	0.836478
LOC_Os12g10550.1	transposon protein, putative, CACTA, En/Spm sub-class, expressed	1.19456	0.758543	0.0795492	0.836478
LOC_Os01g67090.1	IQ calmodulin-binding motif domain containing protein, expressed	1.19426	3.34979	0.0269464	0.589842
LOC_Os12g41715.1	DEAD-box ATP-dependent RNA helicase, putative, expressed	1.19357	4.74714	0.0230251	0.565542
LOC_Os02g15750.1	expressed protein	1.19351	1.81769	0.0428185	0.690073
LOC_Os11g12620.1	receptor protein kinase CLAVATA1 precursor, putative, expressed	1.19305	2.84603	0.0293226	0.606255
LOC_Os02g01540.1	ribosomal protein, putative, expressed	1.19303	1.07553	0.0619637	0.770755
LOC_Os10g32980.1	CESA7 - cellulose synthase, expressed	1.19303	1.07553	0.0619637	0.770755
LOC_Os11g07680.1	dirigent, putative, expressed	1.19283	1.97842	0.0388458	0.673504
LOC_Os03g01530.1	tubulin/FtsZ domain containing protein, putative, expressed	1.19208	5.2092	0.0224277	0.564882
LOC_Os03g06570.1	IQ calmodulin-binding motif family protein, putative, expressed	1.19202	1.33521	0.0559653	0.74743
LOC_Os03g14900.1	NB-ARC/LRR disease resistance protein, putative, expressed	1.19202	1.33521	0.0559653	0.74743
LOC_Os03g03880.1	protein kinase, putative, expressed	1.19131	1.55516	0.0479843	0.720334
LOC_Os03g24560.1	ompA/MotB, putative, expressed	1.19013	3.42723	0.0265848	0.586484
LOC_Os01g46720.1	expressed protein	1.18957	3.72782	0.0257823	0.581956
LOC_Os02g48390.1	phosphoribosyl transferase, putative, expressed	1.18799	3.82305	0.0260419	0.583603
LOC_Os11g39290.1	Leucine Rich Repeat family protein, expressed	1.18795	1.23392	0.0612924	0.769267
LOC_Os01g55799.1	exo70 exocyst complex subunit domain containing protein, expressed	1.18584	2.66344	0.0330931	0.633189
LOC_Os11g25260.1	nucleoside-triphosphatase, putative, expressed	1.1851	4.22477	0.0249599	0.574644
LOC_Os11g11330.1	retrotransposon protein, putative, unclassified, expressed	1.18493	4.71405	0.023755	0.565754
LOC_Os01g19220.1	beta-D-xylosidase, putative, expressed	1.18368	2.41514	0.0366231	0.657452
LOC_Os11g05730.1	histone H3, putative, expressed	1.18343	2.93638	0.0303139	0.616276
LOC_Os02g50020.1	expressed protein	1.18323	1.12497	0.0617324	0.770412
LOC_Os03g14110.1	expressed protein	1.18323	1.12497	0.0617324	0.770412
LOC_Os11g01380.1	clathrin heavy chain, putative, expressed	1.18323	1.12497	0.0617324	0.770412
LOC_Os12g18900.1	aminotransferase, putative, expressed	1.18323	1.12497	0.0617324	0.770412
LOC_Os03g42770.1	expressed protein	1.18225	0.819879	0.0785752	0.835362
LOC_Os12g43660.1	receptor-like protein kinase HAIKU2 precursor, putative, expressed	1.18225	0.819879	0.0785752	0.835362
LOC_Os01g43950.1	expressed protein	1.18183	4.20965	0.0254867	0.581491
LOC_Os01g44110.1	serine/threonine-protein kinase, putative, expressed	1.18134	2.73406	0.0325714	0.62897
LOC_Os11g34970.1	NB-ARC domain containing protein, expressed	1.18134	2.73406	0.0325714	0.62897
LOC_Os02g20980.2	expressed protein	1.18053	1.50643	0.0516476	0.726474
LOC_Os01g36390.1	MCM4 - Putative minichromosome maintenance MCM complex subunit 4, expressed	1.17978	1.96956	0.0411634	0.682859
LOC_Os03g21940.1	60S ribosomal protein L19-3, putative, expressed	1.17949	3.82563	0.0270614	0.590552
LOC_Os01g31110.1	CRS2-associated factor 1, chloroplast precursor, putative, expressed	1.17935	1.27828	0.0610834	0.76879
LOC_Os01g74300.1	metallothionein, putative, expressed	1.17935	1.27828	0.0610834	0.76879
LOC_Os01g19220.1	beta-D-xylosidase, putative, expressed	1.17918	3.10977	0.0304388	0.617745
LOC_Os02g58220.1	RPA2A - Putative single-stranded DNA binding complex subunit 2, expressed	1.17864	2.1942	0.0404914	0.678158
LOC_Os11g30360.1	expressed protein	1.17861	4.67739	0.0245416	0.572603
LOC_Os03g45250.1	2-aminoethanethiol dioxygenase, putative, expressed	1.17849	4.19436	0.0260341	0.583603
LOC_Os01g09860.1	retrotransposon protein, putative, unclassified, expressed	1.1778	2.38851	0.0380965	0.667295
LOC_Os02g14190.1	spermidine synthase, putative, expressed	1.17774	1.62553	0.0482029	0.720853
LOC_Os12g06250.1	expressed protein	1.1768	2.93183	0.0312837	0.621188
LOC_Os02g51070.1	starch synthase, putative, expressed	1.17622	1.41685	0.0558491	0.74743
LOC_Os10g31910.1	pectate lyase precursor, putative, expressed	1.17622	1.41685	0.0558491	0.74743
LOC_Os01g54030.1	NADP-dependent malic enzyme, putative, expressed	1.17503	0.672737	0.090783	0.867056
LOC_Os02g53890.1	expressed protein	1.17503	0.672737	0.090783	0.867056
LOC_Os03g02920.1	peroxidase precursor, putative, expressed	1.17503	0.672737	0.090783	0.867056
LOC_Os04g02780.1	amidase family protein, putative, expressed	1.17503	0.672737	0.090783	0.867056
LOC_Os10g17610.1	retrotransposon protein, putative, unclassified, expressed	1.17503	0.672737	0.090783	0.867056
LOC_Os02g14910.1	bZIP transcription factor family protein, putative, expressed	1.17412	1.17276	0.0674024	0.794655
LOC_Os03g16700.2	initiator-binding protein, putative, expressed	1.17412	1.17276	0.0674024	0.794655
LOC_Os03g23760.1	retrotransposon protein, putative, Ty3-gypsy subclass, expressed	1.17412	1.17276	0.0674024	0.794655
LOC_Os10g34380.1	retrotransposon protein, putative, unclassified, expressed	1.17412	1.17276	0.0674024	0.794655
LOC_Os12g12765.1	expressed protein	1.17387	2.57758	0.0350241	0.645262
LOC_Os11g24560.1	protein transport protein, putative, expressed	1.17333	1.83773	0.0457677	0.703501
LOC_Os01g62920.1	homeodomain protein, putative, expressed	1.17164	2.16311	0.0381524	0.667295
LOC_Os11g10060.1	transcriptional corepressor SEUSS, putative, expressed	1.17156	1.93317	0.0434728	0.692238
LOC_Os01g69290.1	antifreeze glycoprotein, putative, expressed	1.1713	1.32133	0.0608815	0.76879
LOC_Os02g43090.1	myristoyl-acyl carrier protein thioesterase, chloroplast precursor, putative, expressed	1.1713	1.32133	0.0608815	0.76879
LOC_Os02g56100.1	ribonucleoside-diphosphate reductase large subunit, putative, expressed	1.17102	0.878712	0.0776632	0.833021
LOC_Os10g04590.1	OsFBX358 - F-box domain containing protein, expressed	1.16743	2.18658	0.0425603	0.689381
LOC_Os10g25090.1	STRUBBELIG-RECEPTOR FAMILY 6 precursor, putative, expressed	1.16563	1.21902	0.0669931	0.793524
LOC_Os02g46710.1	expressed protein	1.16345	2.9227	0.033319	0.63645
LOC_Os02g50560.1	DSHCT domain containing protein, expressed	1.16294	0.737755	0.08922	0.866141
LOC_Os10g39980.1	expressed protein	1.16294	0.737755	0.08922	0.866141
LOC_Os12g06870.1	OsNucAP2 - Putative Nucleoporin Autopeptidase homologue, expressed	1.16294	0.737755	0.08922	0.866141
LOC_Os03g59340.1	CESA2 - cellulose synthase, expressed	1.16219	1.49412	0.0557318	0.74743
LOC_Os11g34130.1	expressed protein	1.16219	1.49412	0.0557318	0.74743
LOC_Os03g30830.1	X8 domain containing protein, expressed	1.16214	4.40051	0.0275456	0.593225
LOC_Os03g38230.1	peptidase M50 family protein, putative, expressed	1.16158	3.92662	0.028769	0.602919
LOC_Os01g09880.1	harpin-induced protein 1 domain containing protein, expressed	1.16145	3.27927	0.0314294	0.621188
LOC_Os02g27870.1	expressed protein	1.16089	1.6142	0.0517489	0.726474
LOC_Os11g27100.1	retrotransposon protein, putative, unclassified, expressed	1.16089	1.6142	0.0517489	0.726474
LOC_Os02g12654.2	expressed protein	1.16072	0.935238	0.0768076	0.829393
LOC_Os03g10010.1	expressed protein	1.16072	0.935238	0.0768076	0.829393
LOC_Os11g19520.1	retrotransposon protein, putative, unclassified, expressed	1.16015	2.15532	0.0401648	0.677068
LOC_Os11g24500.1	expressed protein	1.15979	1.72504	0.0484855	0.722177
LOC_Os12g08920.1	peroxidase precursor, putative, expressed	1.15979	1.72504	0.0484855	0.722177
LOC_Os02g47510.1	9-cis-epoxycarotenoid dioxygenase 1, chloroplast precursor, putative, expressed	1.15954	2.85613	0.0338216	0.639874
LOC_Os03g01320.1	LTPL116 - Protease inhibitor/seed storage/LTP family protein precursor, expressed	1.15903	1.10889	0.067832	0.797128
LOC_Os12g35465.1	expressed protein	1.15784	2.7709	0.0354305	0.649379
LOC_Os02g34750.1	leucine-rich repeat receptor-like protein kinase 1, putative, expressed	1.15663	1.40374	0.0604981	0.767771
LOC_Os04g09830.1	retrotransposon protein, putative, unclassified, expressed	1.15517	2.32682	0.0432937	0.692238
LOC_Os01g23600.1	expressed protein	1.155	1.6484	0.0517759	0.726474
LOC_Os01g48750.1	aspartic proteinase nepenthesin-2 precursor, putative, expressed	1.15436	1.75674	0.0485694	0.722498
LOC_Os10g42760.1	PPR repeat domain containing protein, putative, expressed	1.15436	1.75674	0.0485694	0.722498
LOC_Os01g67100.1	expressed protein	1.15223	2.20212	0.04484	0.698638
LOC_Os03g57460.1	fasciclin domain containing protein, expressed	1.1521	4.50678	0.0281707	0.597048
LOC_Os01g05420.1	IWS1 C-terminus family protein, putative, expressed	1.15196	0.799966	0.0877724	0.862682
LOC_Os04g01400.1	retrotransposon protein, putative, Ty3-gypsy subclass, expressed	1.15196	0.799966	0.0877724	0.862682
LOC_Os10g27274.2	expressed protein	1.15125	0.989631	0.0760037	0.827197
LOC_Os10g39750.1	inducer of CBF expression 2, putative, expressed	1.15125	0.989631	0.0760037	0.827197
LOC_Os03g43890.1	WD domain, G-beta repeat domain containing protein, expressed	1.15121	2.48007	0.040505	0.678158
LOC_Os02g54870.1	expressed protein	1.15096	4.63008	0.0281254	0.597048
LOC_Os02g01800.1	receptor-like protein kinase precursor, putative, expressed	1.15094	3.75458	0.0304944	0.617883
LOC_Os01g27040.1	chromatin-remodeling complex ATPase chain, putative, expressed	1.15071	1.15721	0.0738604	0.818467
LOC_Os02g12660.1	protein kinase domain containing protein, putative, expressed	1.15071	1.15721	0.0738604	0.818467
LOC_Os03g57660.4	peptidase, putative, expressed	1.14993	1.44325	0.0603162	0.767771
LOC_Os12g42900.1	lysine-rich arabinogalactan protein 19 precursor, putative, expressed	1.14993	1.44325	0.0603162	0.767771
LOC_Os04g06590.1	expressed protein	1.14958	5.55007	0.0269248	0.589842
LOC_Os03g09045.1	retrotransposon protein, putative, unclassified, expressed	1.149	1.88645	0.0488635	0.723899
LOC_Os01g01170.1	expressed protein	1.14884	1.97881	0.0463296	0.707448
LOC_Os04g16680.1	fructose-1,6-bisphosphatase, putative, expressed	1.1476	3.06023	0.0357675	0.651787
LOC_Os02g48390.1	phosphoribosyl transferase, putative, expressed	1.14746	3.25746	0.033756	0.639874
LOC_Os03g63280.1	regulatory protein, putative, expressed	1.14598	3.90812	0.0311134	0.621188
LOC_Os03g55890.1	ternary complex factor MIP1, putative, expressed	1.14384	1.60278	0.0555575	0.74743
LOC_Os01g68440.1	expressed protein	1.14331	1.34951	0.065875	0.789876
LOC_Os02g51160.1	hydrolase, acting on carbon-nitrogen, putative, expressed	1.14331	1.34951	0.065875	0.789876
LOC_Os11g30270.1	transposon protein, putative, CACTA, En/Spm sub-class, expressed	1.14331	1.34951	0.065875	0.789876
LOC_Os02g46860.1	oligopeptide transporter 4, putative, expressed	1.14296	1.20396	0.0732237	0.815854
LOC_Os03g51270.1	OsFBX108 - F-box domain containing protein, expressed	1.14296	1.20396	0.0732237	0.815854
LOC_Os10g39670.1	protein kinase family protein, putative, expressed	1.14251	1.04205	0.0752471	0.823915
LOC_Os03g15790.1	ZOS3-08 - C2H2 zinc finger protein, expressed	1.142	2.47382	0.0422186	0.688809
LOC_Os01g07330.3	expressed protein	1.14194	0.859604	0.0864282	0.858179
LOC_Os01g45040.1	Leucine rich repeat N-terminal domain containing protein, putative, expressed	1.14194	0.859604	0.0864282	0.858179
LOC_Os12g42590.1	expressed protein	1.14194	0.859604	0.0864282	0.858179
LOC_Os01g34490.1	retrotransposon protein, putative, unclassified, expressed	1.14179	2.40891	0.0437169	0.692238
LOC_Os12g15680.1	laccase precursor protein, putative, expressed	1.14149	4.64716	0.0292382	0.605977
LOC_Os01g19760.1	expressed protein	1.14119	0.650658	0.10225	0.89349
LOC_Os01g40000.1	expressed protein	1.14119	0.650658	0.10225	0.89349
LOC_Os02g03580.3	transcription factor, putative, expressed	1.14119	0.650658	0.10225	0.89349
LOC_Os03g27190.1	ICE-like protease p20 domain containing protein, putative, expressed	1.14119	0.650658	0.10225	0.89349
LOC_Os03g58800.1	ATPase, putative, expressed	1.14119	0.650658	0.10225	0.89349
LOC_Os03g45990.1	expressed protein	1.13834	1.63725	0.0555005	0.74743
LOC_Os11g30560.1	dehydrogenase/reductase, putative, expressed	1.13802	4.07229	0.0319029	0.623437
LOC_Os10g13510.1	transposable element protein, putative, containing Pfam profile: PF03108, MuDR, expressed	1.13788	2.2914	0.0452246	0.699199
LOC_Os02g14020.1	expressed protein	1.13762	1.51915	0.0599705	0.767744
LOC_Os10g41220.1	protein kinase family protein, putative, expressed	1.13762	1.51915	0.0599705	0.767744
LOC_Os11g10000.1	mTERF family protein, expressed	1.13762	1.51915	0.0599705	0.767744
LOC_Os11g14390.1	expressed protein	1.13762	1.51915	0.0599705	0.767744
LOC_Os11g04600.1	BTBA5 - Bric-a-Brac,Tramtrack, Broad Complex BTB domain with Ankyrin repeat region, expressed	1.137	2.9955	0.038562	0.670149
LOC_Os02g09490.1	dehydrogenase, putative, expressed	1.13633	2.05728	0.0466151	0.710523
LOC_Os02g48200.1	lectin-like protein kinase, putative, expressed	1.13572	1.24925	0.0726209	0.813431
LOC_Os11g03734.1	alpha-N-arabinofuranosidase A precursor, putative, expressed	1.13572	1.24925	0.0726209	0.813431
LOC_Os02g48900.2	aspartic proteinase nepenthesin-1 precursor, putative, expressed	1.13462	2.96423	0.0395262	0.675621
LOC_Os02g39200.1	nucleotide-sugar transporter family protein, putative, expressed	1.13409	1.77764	0.0518579	0.726474
LOC_Os11g34220.1	expressed protein	1.13409	1.77764	0.0518579	0.726474
LOC_Os03g01200.1	SNF2 family N-terminal domain containing protein, expressed	1.13311	1.67092	0.0554441	0.74743
LOC_Os01g57854.1	pectinesterase, putative, expressed	1.13283	4.25148	0.0315465	0.621188
LOC_Os03g40390.1	expressed protein	1.13278	0.916872	0.085177	0.851713
LOC_Os12g13570.1	MYB family transcription factor, putative, expressed	1.13278	0.916872	0.085177	0.851713
LOC_Os03g44300.1	transketolase, putative, expressed	1.13196	1.55566	0.0598064	0.767744
LOC_Os02g27030.1	cysteine proteinase 1 precursor, putative, expressed	1.13179	3.2832	0.0357965	0.651847
LOC_Os01g54030.1	NADP-dependent malic enzyme, putative, expressed	1.13061	0.716661	0.100055	0.889269
LOC_Os12g25840.1	mucin, putative	1.13061	0.716661	0.100055	0.889269
LOC_Os01g41120.1	retrotransposon protein, putative, Ty3-gypsy subclass, expressed	1.13059	1.43038	0.0652099	0.786381
LOC_Os03g59640.1	magnesium-chelatase subunit chlD, chloroplast precursor, putative, expressed	1.13059	1.90557	0.0519091	0.726474
LOC_Os01g10580.1	B-box zinc finger family protein, putative, expressed	1.13008	4.58695	0.0314332	0.621188
LOC_Os03g55100.1	cyclic nucleotide-gated ion channel 2, putative, expressed	1.12971	2.18692	0.0494692	0.726474
LOC_Os02g10760.1	AP2 domain containing protein, expressed	1.12945	1.80822	0.0518731	0.726474
LOC_Os11g20170.1	expressed protein	1.12945	1.80822	0.0518731	0.726474
LOC_Os03g55660.1	nucleoporin, putative, expressed	1.12826	2.35491	0.0475466	0.717765
LOC_Os03g11670.1	pentatricopeptide repeat domain containing protein, putative, expressed	1.12693	2.69701	0.0418522	0.687175
LOC_Os03g01260.1	expansin precursor, putative, expressed	1.12691	1.14149	0.0738604	0.818467
LOC_Os03g29540.2	ATP-dependent protease, putative, expressed	1.1261	2.81697	0.0397571	0.675621
LOC_Os11g09990.1	mTERF family protein, expressed	1.12547	3.20512	0.0380037	0.666706
LOC_Os03g22160.1	relA-SpoT like protein RSH1, putative, expressed	1.12435	0.971952	0.0840095	0.848396
LOC_Os01g67740.1	chromosome segregation protein, putative, expressed	1.12411	3.44744	0.0372308	0.661793
LOC_Os01g32280.1	transmembrane protein, putative, expressed	1.12366	3.98384	0.034042	0.640043
LOC_Os11g37900.1	3-ketoacyl-CoA synthase, putative, expressed	1.12264	2.89493	0.0390152	0.674543
LOC_Os11g14220.1	tubulin/FtsZ domain containing protein, putative, expressed	1.12249	9.62178	0.0290535	0.60405
LOC_Os02g31924.1	expressed protein	1.12186	3.09804	0.0393315	0.674543
LOC_Os11g06750.1	ribosomal protein L3, putative, expressed	1.12167	2.15568	0.0519601	0.726474
LOC_Os01g36670.1	expressed protein	1.12149	1.62601	0.0594942	0.765902
LOC_Os03g02080.2	expressed protein	1.12102	0.779773	0.0980359	0.885713
LOC_Os11g29720.1	cytochrome P450, putative, expressed	1.12102	0.779773	0.0980359	0.885713
LOC_Os12g24250.1	retrotransposon protein, putative, unclassified, expressed	1.12102	0.779773	0.0980359	0.885713
LOC_Os10g32540.1	SAP domain containing protein, expressed	1.11992	1.18875	0.0800317	0.836478
LOC_Os01g46720.1	expressed protein	1.11991	9.28915	0.0294421	0.607241
LOC_Os11g12240.1	retrotransposon protein, putative, unclassified, expressed	1.11961	4.15398	0.0341845	0.640043
LOC_Os03g18270.1	expressed protein	1.11946	2.41575	0.0477104	0.718534
LOC_Os01g59840.1	Os1bglu3 - beta-glucosidase homologue, similar to G. max isohydroxyurate hydrolase, expressed	1.11927	1.50695	0.0646003	0.782593
LOC_Os03g01100.1	endonuclease, putative, expressed	1.11927	1.50695	0.0646003	0.782593
LOC_Os03g39640.2	CBS domain containing protein, expressed	1.11927	1.50695	0.0646003	0.782593
LOC_Os02g45310.1	dehydration response related protein, putative, expressed	1.11903	3.25036	0.0383613	0.669082
LOC_Os03g46640.1	deoxyuridine 5-triphosphate nucleotidohydrolase, putative, expressed	1.11898	2.69164	0.043381	0.692238
LOC_Os12g41860.1	START domain containing protein, expressed	1.1184	3.12258	0.0395094	0.675621
LOC_Os01g32270.1	hypothetical protein	1.11715	5.20237	0.0318642	0.623437
LOC_Os03g21370.1	expressed protein	1.11669	2.27712	0.0496109	0.726474
LOC_Os10g33210.1	peptide transporter PTR3-A, putative, expressed	1.11665	1.65994	0.0593458	0.764984
LOC_Os01g32890.1	expressed protein	1.11658	1.025	0.0829179	0.844037
LOC_Os03g01600.1	aminotransferase domain containing protein, putative, expressed	1.11658	1.025	0.0829179	0.844037
LOC_Os11g24560.1	protein transport protein, putative, expressed	1.11658	1.025	0.0829179	0.844037
LOC_Os03g42130.1	gibberellin 20 oxidase 2, putative, expressed	1.11571	4.80963	0.0328515	0.632469
LOC_Os10g17610.1	retrotransposon protein, putative, unclassified, expressed	1.11541	2.51784	0.0460758	0.706552
LOC_Os03g58764.1	OsFBDUF18 - F-box and DUF domain containing protein, expressed	1.11526	2.36876	0.0497324	0.726474
LOC_Os02g09750.1	lycopene beta cyclase, chloroplast precursor, putative, expressed	1.11465	4.37916	0.0341459	0.640043
LOC_Os02g47150.1	DNA topoisomerase 2, putative, expressed	1.11427	2.59577	0.0445992	0.698638
LOC_Os03g58470.1	retrotransposon protein, putative, Ty3-gypsy subclass, expressed	1.1141	5.44837	0.0322473	0.626844
LOC_Os01g02920.1	glycosyltransferase protein, putative, expressed	1.11364	3.2467	0.0393305	0.674543
LOC_Os03g12430.1	PPR repeat containing protein, putative, expressed	1.11364	3.2467	0.0393305	0.674543
LOC_Os01g21940.1	WD domain, G-beta repeat domain containing protein, expressed	1.11339	1.23451	0.0791808	0.836478
LOC_Os03g06230.1	galactose mutarotase-like, putative, expressed	1.11339	1.23451	0.0791808	0.836478
LOC_Os12g31790.1	expressed protein	1.11231	2.74002	0.0436257	0.692238
LOC_Os01g22954.1	serine carboxypeptidase, putative, expressed	1.11228	0.840237	0.0961736	0.882891
LOC_Os11g02740.1	expressed protein	1.11203	1.69309	0.0592022	0.764861
LOC_Os01g67740.1	chromosome segregation protein, putative, expressed	1.11127	2.04046	0.0519449	0.726474
LOC_Os01g47650.1	vacuolar protein sorting-associated protein 16, putative, expressed	1.11078	2.32019	0.0519606	0.726474
LOC_Os02g45250.1	homeobox and START domains containing protein, putative, expressed	1.11037	1.82839	0.0551746	0.74743
LOC_Os01g16020.1	FAD binding domain containing protein, expressed	1.10939	1.07617	0.0818951	0.843509
LOC_Os02g06725.1	expressed protein	1.10939	1.07617	0.0818951	0.843509
LOC_Os03g56260.1	kinesin motor domain containing protein, putative, expressed	1.10939	1.07617	0.0818951	0.843509
LOC_Os11g10460.1	peroxidase precursor, putative, expressed	1.10939	1.07617	0.0818951	0.843509
LOC_Os11g32470.1	NEF1, putative, expressed	1.10921	4.03867	0.0367763	0.658236
LOC_Os01g67100.1	expressed protein	1.10913	1.57966	0.0640397	0.781121
LOC_Os01g32270.1	hypothetical protein	1.10791	5.97843	0.0323613	0.627147
LOC_Os03g56060.1	CSLC9 - cellulose synthase-like family C, expressed	1.10769	3.15472	0.0408303	0.679495
LOC_Os03g37240.1	retrotransposon protein, putative, unclassified, expressed	1.10759	3.00461	0.0435378	0.692238
LOC_Os01g34890.1	GLUCAN SYNTHASE-LIKE protein, putative, expressed	1.10729	1.27886	0.0783779	0.834757
LOC_Os12g36890.1	CSLD4 - cellulose synthase-like family D, expressed	1.10729	1.27886	0.0783779	0.834757
LOC_Os10g25680.1	OsFBL52 - F-box domain and LRR containing protein, expressed	1.10683	2.17156	0.0545798	0.74743
LOC_Os01g15120.1	hydrolase, alpha/beta fold family domain containing protein, expressed	1.10653	0.628233	0.115143	0.919812
LOC_Os02g47870.1	anaphase-promoting complex subunit 11, putative, expressed	1.10653	0.628233	0.115143	0.919812
LOC_Os01g60440.1	HEAT repeat family protein, putative, expressed	1.10641	1.85792	0.0585495	0.761893
LOC_Os02g37070.1	expressed protein	1.10636	2.95999	0.0446494	0.698638
LOC_Os02g51070.1	starch synthase, putative, expressed	1.10613	4.20855	0.0356743	0.651024
LOC_Os02g08100.1	AMP-binding domain containing protein, expressed	1.10461	5.74656	0.0331187	0.633189
LOC_Os03g37240.1	retrotransposon protein, putative, unclassified, expressed	1.1046	2.97354	0.0447078	0.698638
LOC_Os01g07070.3	transposon protein, putative, CACTA, En/Spm sub-class, expressed	1.10452	2.09108	0.0519529	0.726474
LOC_Os02g55890.1	inorganic H+ pyrophosphatase, putative, expressed	1.10452	2.09108	0.0519529	0.726474
LOC_Os01g40980.1	helicase, putative, expressed	1.10428	0.898267	0.0944504	0.878524
LOC_Os12g07880.1	dynamin family protein, putative, expressed	1.10344	1.75719	0.0589286	0.7636
LOC_Os03g37250.1	retrotransposon protein, putative, Ty3-gypsy subclass, expressed	1.10157	1.32189	0.0776189	0.832974
LOC_Os02g55160.1	expressed protein	1.10069	1.49464	0.0695874	0.806368
LOC_Os02g58070.1	oxidoreductase, putative, expressed	1.10069	1.49464	0.0695874	0.806368
LOC_Os12g02540.1	BTBN23 - Bric-a-Brac, Tramtrack, Broad Complex BTB domain with non-phototropic hypocotyl 3 NPH3 and coiled-coil domains, expressed	1.10069	1.49464	0.0695874	0.806368
LOC_Os01g32270.1	hypothetical protein	1.10052	5.10345	0.0349516	0.645262
LOC_Os01g55880.1	hemimethylated DNA binding domain containing protein, expressed	1.09999	1.64888	0.0635227	0.778223
LOC_Os10g37840.5	CCB2, putative, expressed	1.09998	2.40265	0.0519542	0.726474
LOC_Os11g43934.2	pentatricopeptide, putative, expressed	1.09943	3.39837	0.0422886	0.688809
LOC_Os03g49210.1	BRCA1 C Terminus domain containing protein, expressed	1.09896	1.91523	0.0583156	0.761558
LOC_Os03g27080.2	calmodulin-binding transcription activator 2, putative, expressed	1.09892	3.17448	0.0420612	0.687849
LOC_Os03g63760.1	glycosyl hydrolases family 16, putative, expressed	1.09857	2.03198	0.0548355	0.74743
LOC_Os01g42294.1	inactive receptor kinase At2g26730 precursor, putative, expressed	1.09787	3.02651	0.0449312	0.69888
LOC_Os02g45750.1	protein kinase domain containing protein, expressed	1.09772	3.08172	0.0439125	0.693283
LOC_Os02g42920.1	DTA2, putative, expressed	1.09754	0.695251	0.112186	0.914508
LOC_Os10g38970.1	ethylene-responsive element-binding protein, putative, expressed	1.09754	0.695251	0.112186	0.914508
LOC_Os11g31590.1	armadillo, putative, expressed	1.09694	0.954052	0.0928517	0.871706
LOC_Os03g54220.1	expressed protein	1.09651	1.17337	0.0874684	0.861363
LOC_Os11g13680.1	expressed protein	1.09651	1.17337	0.0874684	0.861363
LOC_Os12g43730.1	expressed protein	1.09651	1.17337	0.0874684	0.861363
LOC_Os11g47530.1	glycosyl hydrolase, putative, expressed	1.09619	1.36368	0.0769005	0.829393
LOC_Os01g09860.1	retrotransposon protein, putative, unclassified, expressed	1.09611	3.1469	0.0430451	0.691501
LOC_Os10g32880.1	WD domain, G-beta repeat domain containing protein, expressed	1.09526	2.16382	0.0573308	0.755875
LOC_Os02g49600.1	BRASSINOSTEROID INSENSITIVE 1-associated receptor kinase 1 precursor, putative, expressed	1.09493	2.60178	0.0481641	0.720853
LOC_Os11g37100.1	expressed protein	1.09493	2.60178	0.0481641	0.720853
LOC_Os02g52040.1	phosphate-induced protein 1 conserved region domain containing protein, expressed	1.09476	5.41921	0.0349348	0.645262
LOC_Os10g34370.1	expressed protein	1.09445	3.70738	0.039249	0.674543
LOC_Os12g15530.1	retrotransposon protein, putative, unclassified, expressed	1.09327	3.26904	0.0425749	0.689381
LOC_Os11g10460.1	peroxidase precursor, putative, expressed	1.09309	4.40292	0.0373613	0.662784
LOC_Os01g12860.1	MYB family transcription factor, putative, expressed	1.09072	1.21961	0.0863295	0.858179
LOC_Os04g14150.1	dehydration response related protein, putative, expressed	1.09066	4.40128	0.0377906	0.666145
LOC_Os03g12250.1	atypical receptor-like kinase MARK, putative, expressed	1.09056	5.13301	0.0365147	0.656944
LOC_Os02g07060.1	tubulin/FtsZ domain containing protein, putative, expressed	1.09043	5.22453	0.0363119	0.655113
LOC_Os01g03950.1	glycosyl hydrolase, family 31, putative, expressed	1.09032	4.70293	0.0374527	0.662784
LOC_Os01g72520.1	phosphoesterase family protein, putative, expressed	1.09014	2.39606	0.0542165	0.74743
LOC_Os01g63620.1	expressed protein	1.08986	4.5351	0.0380065	0.666706
LOC_Os03g55200.1	ORC5 - Putative origin recognition complex subunit 5, expressed	1.0894	0.75929	0.109483	0.909592
LOC_Os12g21890.1	PTEN, putative, expressed	1.0894	0.75929	0.109483	0.909592
LOC_Os01g68324.3	dolichyl-diphosphooligosaccharide--protein glycosyltransferase 63 kDasubunit precursor, putative, expressed	1.08926	2.10768	0.0547038	0.74743
LOC_Os01g01150.2	RNA recognition motif, putative, expressed	1.08887	1.99714	0.05799	0.759654
LOC_Os12g21940.1	expressed protein	1.08752	3.69389	0.0406564	0.679495
LOC_Os12g13290.1	expressed protein	1.08736	2.32746	0.0567841	0.750842
LOC_Os01g67100.1	expressed protein	1.08636	1.44378	0.0755731	0.825047
LOC_Os02g44642.1	STE_MEKK_ste11_MAP3K.10 - STE kinases include homologs to sterile 7, sterile 11 and sterile 20 from yeast, expressed	1.08636	1.44378	0.0755731	0.825047
LOC_Os03g21120.1	nucleoside-triphosphatase, putative, expressed	1.08595	2.51813	0.0519391	0.726474
LOC_Os01g52851.1	expressed protein	1.08568	2.82237	0.0470421	0.714025
LOC_Os03g22180.1	60S ribosomal protein L18-3, putative, expressed	1.08546	2.43577	0.054152	0.74743
LOC_Os01g20890.1	expressed protein	1.08531	1.26442	0.0852587	0.851713
LOC_Os02g44900.1	expressed protein	1.08517	3.01796	0.0475716	0.717765
LOC_Os02g06200.1	phytosulfokine receptor precursor, putative, expressed	1.08477	3.19016	0.0455609	0.701692
LOC_Os01g14850.1	MFS18 protein precursor, putative, expressed	1.08451	6.6576	0.035569	0.650039
LOC_Os12g13460.1	SET domain-containing protein, putative, expressed	1.08418	1.77808	0.0626012	0.773421
LOC_Os02g03440.1	LSM domain containing protein, expressed	1.08391	1.05953	0.0899779	0.866928
LOC_Os10g41310.1	DUF630/DUF632 domains containing protein, putative, expressed	1.08277	2.04928	0.0577883	0.757597
LOC_Os01g67160.1	cyclin-dependent kinase B1-1, putative, expressed	1.08198	0.820605	0.107003	0.905613
LOC_Os10g30290.1	GDSL-like lipase/acylhydrolase, putative, expressed	1.08198	0.820605	0.107003	0.905613
LOC_Os11g33970.1	plant protein of unknown function domain containing protein, expressed	1.08198	0.820605	0.107003	0.905613
LOC_Os12g13100.1	WW domain containing protein, expressed	1.08198	0.820605	0.107003	0.905613
LOC_Os02g27674.2	expressed protein	1.0818	1.93398	0.0616225	0.770412
LOC_Os10g30100.1	3-5 exonuclease family protein, putative, expressed	1.0818	1.93398	0.0616225	0.770412
LOC_Os03g45400.1	antitermination NusB domain-containing protein, putative, expressed	1.08089	2.17961	0.0600875	0.767771
LOC_Os02g43194.1	aldehyde dehydrogenase, putative, expressed	1.08066	1.80865	0.0623914	0.772548
LOC_Os01g68770.1	selenium-binding protein, putative, expressed	1.08047	2.64767	0.050064	0.726474
LOC_Os01g74000.1	glycerol-3-phosphate dehydrogenase, putative, expressed	1.08023	1.30788	0.0842502	0.849811
LOC_Os02g47150.1	DNA topoisomerase 2, putative, expressed	1.07939	5.03111	0.0384471	0.669082
LOC_Os11g33030.1	retrotransposon protein, putative, unclassified, expressed	1.07933	2.29914	0.0568564	0.751406
LOC_Os03g31730.1	expressed protein	1.07929	1.67139	0.0676369	0.795573
LOC_Os11g05300.1	RING-H2 finger protein, putative, expressed	1.0776	1.51966	0.0743741	0.818857
LOC_Os12g03750.1	Leucine Rich Repeat family protein, expressed	1.0776	1.51966	0.0743741	0.818857
LOC_Os02g12840.1	DEAD-box ATP-dependent RNA helicase, putative, expressed	1.0773	1.83859	0.062189	0.771162
LOC_Os01g36610.1	expressed protein	1.07577	2.22565	0.0598323	0.767744
LOC_Os12g15460.1	pentatricopeptide, putative, expressed	1.07571	1.9884	0.0612755	0.769267
LOC_Os01g39100.1	zinc finger C-x8-C-x5-C-x3-H type family protein, expressed	1.07562	1.70428	0.0672946	0.794655
LOC_Os01g63444.1	expressed protein	1.07547	1.35007	0.0832988	0.844037
LOC_Os02g41590.1	kinase, pfkB family, putative, expressed	1.07547	1.35007	0.0832988	0.844037
LOC_Os02g43740.1	AGC_PVPK_like_kin82y.6 - ACG kinases include homologs to PKA, PKG and PKC, expressed	1.07547	1.35007	0.0832988	0.844037
LOC_Os10g05540.1	OsFBX373 - F-box domain containing protein, expressed	1.07521	0.879418	0.104721	0.900151
LOC_Os12g17420.1	resistance protein, putative, expressed	1.07521	0.879418	0.104721	0.900151
LOC_Os02g58490.1	PINHEAD, putative, expressed	1.0751	2.8472	0.0486584	0.72289
LOC_Os11g39020.1	ABC transporter, ATP-binding protein, putative, expressed	1.07484	2.5305	0.0540013	0.74636
LOC_Os02g05744.1	endoglucanase, putative, expressed	1.07441	2.1241	0.0634495	0.778223
LOC_Os11g05770.1	DUF623 domain containing protein, expressed	1.07356	1.55616	0.0738172	0.818467
LOC_Os11g05100.1	nucleolar GTPase, putative, expressed	1.07334	2.24813	0.05971	0.767744
LOC_Os01g05900.1	Core histone H2A/H2B/H3/H4 domain containing protein, putative, expressed	1.07309	3.96418	0.0422928	0.688809
LOC_Os10g21470.1	pentatricopeptide, putative, expressed	1.07271	1.15782	0.095589	0.881953
LOC_Os11g04020.1	major facilitator superfamily antiporter, putative, expressed	1.07271	1.15782	0.095589	0.881953
LOC_Os11g35740.1	retrotransposon protein, putative, Ty1-copia subclass, expressed	1.07216	2.64212	0.0519165	0.726474
LOC_Os02g50040.1	endoglucanase, putative, expressed	1.07212	1.73644	0.066966	0.793524
LOC_Os03g17100.1	Core histone H2A/H2B/H3/H4 domain containing protein, putative, expressed	1.07145	2.95125	0.051843	0.726474
LOC_Os11g41365.1	expressed protein	1.07102	0.60545	0.129627	0.943727
LOC_Os03g37240.1	retrotransposon protein, putative, unclassified, expressed	1.07099	1.39105	0.0823997	0.844037
LOC_Os03g02780.1	Core histone H2A/H2B/H3/H4 domain containing protein, putative, expressed	1.07097	3.76843	0.0449414	0.69888
LOC_Os01g42280.1	pentatricopeptide, putative, expressed	1.07063	4.46677	0.0418844	0.687175
LOC_Os11g29370.1	haloacid dehalogenase-like hydrolase family protein, putative, expressed	1.07038	2.65899	0.0519131	0.726474
LOC_Os01g10490.1	keratin, type I cytoskeletal 9, putative, expressed	1.07022	3.88763	0.0439524	0.693283
LOC_Os02g49520.1	armadillo/beta-catenin repeat family protein, putative, expressed	1.06973	1.59175	0.0732861	0.815854
LOC_Os01g10950.1	peptide-N4-asparagine amidase A, putative, expressed	1.06932	4.15847	0.042737	0.689998
LOC_Os02g31926.1	expressed protein	1.06928	3.93223	0.0434669	0.692238
LOC_Os11g37690.1	TBC domain containing protein, expressed	1.06899	0.935925	0.102613	0.89349
LOC_Os02g37862.1	60S ribosomal protein L6, putative, expressed	1.06877	1.76789	0.0666504	0.793171
LOC_Os04g10214.1	expressed protein	1.06768	1.20456	0.0941172	0.876767
LOC_Os02g50570.1	retrotransposon protein, putative, unclassified, expressed	1.06754	2.919	0.0518504	0.726474
LOC_Os03g63440.1	frigida, putative, expressed	1.0661	1.62649	0.072779	0.814122
LOC_Os01g60790.1	40S ribosomal protein S26, putative, expressed	1.0658	2.52447	0.0561489	0.74743
LOC_Os02g50630.1	E2F family transcription factor protein, putative, expressed	1.06558	1.79868	0.066347	0.791192
LOC_Os12g38770.1	nucleotide pyrophosphatase/phosphodiesterase, putative, expressed	1.06558	1.79868	0.066347	0.791192
LOC_Os10g26859.1	expressed protein	1.06458	3.01817	0.0518247	0.726474
LOC_Os01g25630.1	NB-ARC domain containing protein, expressed	1.0637	0.673515	0.125758	0.935146
LOC_Os02g25630.1	expressed protein	1.0637	0.673515	0.125758	0.935146
LOC_Os03g54750.1	COBRA-like 3 protein precursor, putative, expressed	1.0637	0.673515	0.125758	0.935146
LOC_Os10g41760.1	chlorophyllide a oxygenase, chloroplast precursor, putative, expressed	1.0637	0.673515	0.125758	0.935146
LOC_Os12g13380.1	adenylate kinase, putative, expressed	1.06298	1.24984	0.092738	0.871706
LOC_Os02g34470.2	expressed protein	1.06278	1.46969	0.0807426	0.83885
LOC_Os01g01115.1	pentatricopeptide, putative, expressed	1.06264	1.66041	0.0722943	0.812865
LOC_Os02g45310.1	dehydration response related protein, putative, expressed	1.06264	1.66041	0.0722943	0.812865
LOC_Os11g44014.1	retrotransposon protein, putative, unclassified, expressed	1.06264	1.66041	0.0722943	0.812865
LOC_Os12g42990.1	retrotransposon protein, putative, unclassified, expressed	1.06264	1.66041	0.0722943	0.812865
LOC_Os02g51280.1	TCP-domain protein, putative, expressed	1.0622	2.46184	0.0586512	0.762675
LOC_Os12g32760.1	transporter family protein, putative, expressed	1.06202	2.97398	0.0533659	0.739594
LOC_Os10g40790.1	expressed protein	1.0598	2.00622	0.0645125	0.782593
LOC_Os10g02070.1	peroxidase precursor, putative, expressed	1.05944	3.67498	0.0462428	0.707387
LOC_Os10g10175.1	expressed protein	1.05918	2.85226	0.0518691	0.726474
LOC_Os01g52540.1	B3 DNA binding domain containing protein, expressed	1.05901	1.50746	0.0799774	0.836478
LOC_Os01g74310.5	expressed protein	1.05901	1.50746	0.0799774	0.836478
LOC_Os02g56880.1	transcriptional corepressor LEUNIG, putative, expressed	1.05901	1.50746	0.0799774	0.836478
LOC_Os03g57050.1	expressed protein	1.05901	1.50746	0.0799774	0.836478
LOC_Os12g44320.1	carbohydrate binding protein, putative, expressed	1.05901	1.50746	0.0799774	0.836478
LOC_Os01g01280.1	expressed protein	1.05858	1.29373	0.091443	0.868126
LOC_Os10g31864.1	expressed protein	1.05858	1.29373	0.091443	0.868126
LOC_Os12g29220.1	nodulin MtN3 family protein, putative, expressed	1.05805	4.27251	0.0449859	0.699143
LOC_Os01g04120.1	ZOS1-03 - C2H2 zinc finger protein, expressed	1.05798	1.0427	0.0988496	0.887988
LOC_Os01g52780.1	HVA22, putative, expressed	1.05798	1.0427	0.0988496	0.887988
LOC_Os03g49610.1	Os3bglu8 - beta-glucosidase, exo-beta-glucansase, high similarity to Os3bglu7, expressed	1.05798	1.0427	0.0988496	0.887988
LOC_Os11g29370.1	haloacid dehalogenase-like hydrolase family protein, putative, expressed	1.05758	7.38247	0.0399191	0.675621
LOC_Os03g32550.1	retrotransposon protein, putative, unclassified, expressed	1.05735	4.0176	0.0465548	0.710031
LOC_Os01g71050.1	MSP domain containing protein, putative, expressed	1.05707	0.73851	0.12224	0.932941
LOC_Os02g33560.1	expressed protein	1.05707	0.73851	0.12224	0.932941
LOC_Os12g08200.1	expressed protein	1.05707	0.73851	0.12224	0.932941
LOC_Os12g41860.1	START domain containing protein, expressed	1.05684	3.34775	0.0505697	0.726474
LOC_Os01g51634.1	myosin-2 heavy chain, non muscle, putative, expressed	1.05679	1.88728	0.0694227	0.806104
LOC_Os01g71220.1	zinc finger protein, putative, expressed	1.05672	4.19374	0.0446595	0.698638
LOC_Os12g39660.1	calcium-transporting ATPase, plasma membrane-type, putative, expressed	1.05671	2.51841	0.0583822	0.761643
LOC_Os01g21120.1	AP2 domain containing protein, expressed	1.05606	6.33506	0.0408158	0.679495
LOC_Os01g52710.1	glycosyl transferase 8 domain containing protein, putative, expressed	1.05545	1.54426	0.0792503	0.836478
LOC_Os01g67550.1	FAD binding domain containing protein, expressed	1.05545	1.54426	0.0792503	0.836478
LOC_Os02g36940.1	uncharacterized Cys-rich domain containing protein, putative, expressed	1.05541	2.18762	0.0659623	0.790322
LOC_Os01g04440.1	expressed protein	1.05497	4.1802	0.0451972	0.699199
LOC_Os03g07450.1	homeobox associated leucine zipper, putative, expressed	1.05482	2.05803	0.0640662	0.781121
LOC_Os10g41749.5	crcB-like protein, expressed	1.05445	1.33633	0.0902249	0.866955
LOC_Os02g43940.1	AP2 domain containing protein, expressed	1.05375	4.05633	0.046672	0.710962
LOC_Os02g53120.1	Peptidase family C50, putative, expressed	1.05325	2.2107	0.0657317	0.789876
LOC_Os01g07260.1	expressed protein	1.05307	1.09326	0.0971629	0.884969
LOC_Os01g58870.1	domain of unknown function, DUF250 domain containing protein, expressed	1.05221	5.15835	0.0430976	0.691854
LOC_Os01g13530.1	ABIL2, putative, expressed	1.05104	0.800699	0.119029	0.926299
LOC_Os02g34580.1	ammonium transporter protein, putative, expressed	1.05104	0.800699	0.119029	0.926299
LOC_Os11g05840.1	retrotransposon protein, putative, Ty1-copia subclass, expressed	1.05104	0.800699	0.119029	0.926299
LOC_Os12g16130.1	transposon protein, putative, unclassified, expressed	1.05104	0.800699	0.119029	0.926299
LOC_Os01g70390.1	expressed protein	1.05057	1.3777	0.089077	0.866141
LOC_Os01g71980.2	rho-GTPase-activating protein-like, putative, expressed	1.05057	1.3777	0.089077	0.866141
LOC_Os11g03160.1	glycosyl transferase, family 8, putative, expressed	1.05057	1.3777	0.089077	0.866141
LOC_Os02g38120.1	BTBN3 - Bric-a-Brac, Tramtrack, Broad Complex BTB domain with non-phototropic hypocotyl 3 NPH3 domain, expressed	1.04922	2.49364	0.0608248	0.76879
LOC_Os01g67540.1	AMP-binding domain containing protein, expressed	1.04884	1.61516	0.0778995	0.833605
LOC_Os02g46610.1	zinc-binding protein, putative, expressed	1.04884	1.61516	0.0778995	0.833605
LOC_Os02g57440.1	LYK8, putative, expressed	1.048	2.13242	0.0697953	0.806368
LOC_Os11g13670.1	gibberellin receptor GID1L2, putative, expressed	1.04753	3.33041	0.0505591	0.726474
LOC_Os11g31860.1	retrotransposon protein, putative, unclassified, expressed	1.04691	1.41793	0.0879936	0.862848
LOC_Os03g31730.1	expressed protein	1.04602	3.46752	0.0516968	0.726474
LOC_Os01g62830.1	expressed protein	1.04554	0.860316	0.116088	0.92038
LOC_Os03g58740.1	expressed protein	1.04554	0.860316	0.116088	0.92038
LOC_Os03g57190.1	TCP family transcription factor, putative, expressed	1.04427	1.18935	0.102598	0.89349
LOC_Os01g54080.1	kinesin motor protein-related, putative, expressed	1.0437	2.76167	0.0573437	0.755875
LOC_Os01g73750.1	Leucine Rich Repeat family protein, expressed	1.04345	1.45705	0.0869694	0.858784
LOC_Os02g49600.1	BRASSINOSTEROID INSENSITIVE 1-associated receptor kinase 1 precursor, putative, expressed	1.04342	4.52338	0.0468804	0.712853
LOC_Os02g10760.1	AP2 domain containing protein, expressed	1.04315	4.31406	0.0473762	0.716523
LOC_Os11g14220.1	tubulin/FtsZ domain containing protein, putative, expressed	1.0407	8.58491	0.0427888	0.690073
LOC_Os01g36229.1	expressed protein	1.04049	0.917565	0.113384	0.917049
LOC_Os01g68500.1	expressed protein	1.04049	0.917565	0.113384	0.917049
LOC_Os03g55300.1	expressed protein	1.04049	0.917565	0.113384	0.917049
LOC_Os01g58860.1	auxin efflux carrier component, putative, expressed	1.04031	1.2351	0.100865	0.890073
LOC_Os02g20950.1	expressed protein	1.04031	1.2351	0.100865	0.890073
LOC_Os02g57170.1	expressed protein	1.04031	1.2351	0.100865	0.890073
LOC_Os03g18110.1	proteins of unknown function domain containing protein, putative, expressed	1.04031	1.2351	0.100865	0.890073
LOC_Os11g14110.1	rust resistance protein, putative, expressed	1.04019	1.49515	0.0859997	0.85655
LOC_Os01g40610.1	coiled-coil domain-containing protein, putative, expressed	1.04004	1.90639	0.073131	0.815854
LOC_Os01g07560.1	receptor-like protein kinase 2 precursor, putative, expressed	1.03999	2.07502	0.0672326	0.794655
LOC_Os02g11130.1	cytokinin-O-glucosyltransferase 3, putative, expressed	1.03985	2.70871	0.0595548	0.766292
LOC_Os10g36170.1	LTPL160 - Protease inhibitor/seed storage/LTP family protein precursor, expressed	1.03974	3.48345	0.0527709	0.734158
LOC_Os03g02240.1	AT-GTL1, putative, expressed	1.03902	3.60733	0.051658	0.726474
LOC_Os03g17580.1	ribosomal protein L10, putative, expressed	1.03862	4.63699	0.0476474	0.718054
LOC_Os02g58480.1	sucrose synthase, putative, expressed	1.03852	2.72483	0.0594637	0.765898
LOC_Os02g56320.1	glycogen synthase 1, putative, expressed	1.03772	1.93438	0.0727032	0.813633
LOC_Os02g01380.1	expressed protein	1.03746	3.51159	0.0527421	0.734158
LOC_Os02g51540.1	eukaryotic aspartyl protease domain containing protein, expressed	1.03745	1.7473	0.0755498	0.825047
LOC_Os02g13510.1	receptor-like protein kinase 5 precursor, putative, expressed	1.0371	1.53227	0.0850804	0.851713
LOC_Os03g58000.1	expressed protein	1.0371	1.53227	0.0850804	0.851713
LOC_Os10g29660.2	TATA-binding protein, putative, expressed	1.0371	1.53227	0.0850804	0.851713
LOC_Os03g04390.1	pentatricopeptide, putative, expressed	1.03684	2.52476	0.062968	0.775332
LOC_Os01g10180.1	avr9/Cf-9 rapidly elicited protein 146, putative, expressed	1.0366	1.27944	0.0992424	0.887988
LOC_Os01g67530.1	AMP-binding enzyme, putative, expressed	1.0366	1.27944	0.0992424	0.887988
LOC_Os02g49830.1	pentatricopeptide, putative, expressed	1.0366	1.27944	0.0992424	0.887988
LOC_Os03g17350.1	white-brown complex homolog protein, putative, expressed	1.0366	2.40327	0.06665	0.793171
LOC_Os01g52750.1	OsSub3 - Putative Subtilisin homologue, expressed	1.03585	0.972626	0.11089	0.912539
LOC_Os02g39580.1	ZOS2-12 - C2H2 zinc finger protein, expressed	1.03585	0.972626	0.11089	0.912539
LOC_Os02g53120.1	Peptidase family C50, putative, expressed	1.03585	0.972626	0.11089	0.912539
LOC_Os11g34310.1	centromere/kinetochore protein zw10, putative, expressed	1.03585	0.972626	0.11089	0.912539
LOC_Os10g38930.1	shikimate/quinate 5-dehydrogenase, putative, expressed	1.03501	2.42316	0.0664348	0.791721
LOC_Os01g11010.1	peptide-N4-asparagine amidase A, putative, expressed	1.03461	0.582299	0.145882	0.968315
LOC_Os01g34870.1	expressed protein	1.03461	0.582299	0.145882	0.968315
LOC_Os01g67740.1	chromosome segregation protein, putative, expressed	1.03461	0.582299	0.145882	0.968315
LOC_Os02g35610.1	expressed protein	1.03461	0.582299	0.145882	0.968315
LOC_Os02g52920.1	emp24/gp25L/p24 family protein, putative, expressed	1.03461	0.582299	0.145882	0.968315
LOC_Os11g30210.1	NBS-LRR type disease resistance protein, putative, expressed	1.03461	0.582299	0.145882	0.968315
LOC_Os11g44014.1	retrotransposon protein, putative, unclassified, expressed	1.03461	0.582299	0.145882	0.968315
LOC_Os12g18770.1	oxysterol-binding protein, putative, expressed	1.03411	3.42885	0.0551265	0.74743
LOC_Os01g68589.1	LTPL39 - Protease inhibitor/seed storage/LTP family protein precursor, expressed	1.03383	5.47646	0.0460705	0.706552
LOC_Os04g01980.1	receptor protein kinase, putative, expressed	1.03329	3.22884	0.0557015	0.74743
LOC_Os01g36640.1	disease resistance protein RPM1, putative, expressed	1.03312	1.32246	0.0977201	0.884969
LOC_Os02g30850.1	OsGrx_C8 - glutaredoxin subgroup III, expressed	1.03312	1.32246	0.0977201	0.884969
LOC_Os10g40590.1	oxysterol-binding protein, putative, expressed	1.03288	2.31386	0.0675744	0.795573
LOC_Os04g06790.1	2-aminoethanethiol dioxygenase, putative, expressed	1.03259	3.07821	0.0576893	0.757293
LOC_Os12g19260.1	tetratricopeptide-like helical, putative, expressed	1.03193	4.24328	0.0508635	0.726474
LOC_Os01g03870.1	expressed protein	1.03157	1.02566	0.108583	0.908375
LOC_Os01g21990.1	CRS2-associated factor 2, chloroplast precursor, putative, expressed	1.03157	1.02566	0.108583	0.908375
LOC_Os01g36840.3	ATP-binding region, ATPase-like domain containing protein, expressed	1.03157	1.02566	0.108583	0.908375
LOC_Os01g41565.1	ATP-binding domain-containing protein, putative, expressed	1.03157	1.02566	0.108583	0.908375
LOC_Os01g42870.1	transferase family protein, putative, expressed	1.03157	1.02566	0.108583	0.908375
LOC_Os03g04480.1	CorA-like magnesium transporter protein, putative, expressed	1.03157	1.02566	0.108583	0.908375
LOC_Os11g19800.1	Ras family domain containing protein, expressed	1.03138	1.60375	0.0833781	0.844037
LOC_Os03g60180.1	GTPase of unknown function domain containing protein, putative, expressed	1.03129	2.01525	0.0715132	0.81098
LOC_Os02g38920.1	glyceraldehyde-3-phosphate dehydrogenase, putative, expressed	1.03091	4.56287	0.0489246	0.724381
LOC_Os02g38920.1	glyceraldehyde-3-phosphate dehydrogenase, putative, expressed	1.03077	5.84147	0.0463722	0.707672
LOC_Os02g08530.1	protein kinase family protein, putative, expressed	1.0305	2.48124	0.0658235	0.789876
LOC_Os01g37670.1	OsFBX15 - F-box domain containing protein, expressed	1.03038	2.19559	0.0722122	0.812865
LOC_Os01g45030.1	retrotransposon protein, putative, Ty3-gypsy subclass, expressed	1.02985	1.36423	0.0962893	0.882891
LOC_Os02g50280.1	pentatricopeptide, putative, expressed	1.02945	4.88532	0.0481804	0.720853
LOC_Os01g42460.1	BAH domain containing protein, expressed	1.02904	0.651444	0.140928	0.96206
LOC_Os01g43100.1	protein phosphatase 2C, putative, expressed	1.02904	0.651444	0.140928	0.96206
LOC_Os02g04970.1	expressed protein	1.02904	0.651444	0.140928	0.96206
LOC_Os02g07830.1	OsHKT1;3 - Na+ transporter, expressed	1.02904	0.651444	0.140928	0.96206
LOC_Os10g38850.1	amine oxidase, putative, expressed	1.02904	0.651444	0.140928	0.96206
LOC_Os11g10570.1	NBS-LRR disease resistance protein, putative, expressed	1.02904	0.651444	0.140928	0.96206
LOC_Os01g71050.1	MSP domain containing protein, putative, expressed	1.02885	3.12754	0.0574729	0.756398
LOC_Os02g27120.1	retrotransposon protein, putative, LINE subclass, expressed	1.02812	2.37641	0.069745	0.806368
LOC_Os12g06670.1	protein kinase family protein, putative, expressed	1.0276	1.07682	0.106443	0.905409
LOC_Os03g32580.1	BRASSINOSTEROID INSENSITIVE 1-associated receptor kinase 1 precursor, putative, expressed	1.02756	2.96532	0.0616236	0.770412
LOC_Os12g34370.2	adaptor complexes medium subunit family protein, expressed	1.02676	1.40482	0.094942	0.879923
LOC_Os01g42294.1	inactive receptor kinase At2g26730 precursor, putative, expressed	1.02662	2.39668	0.0694764	0.806359
LOC_Os10g36860.1	CRS1/YhbY domain containing protein, expressed	1.02638	3.07409	0.0592628	0.764864
LOC_Os03g15600.1	expressed protein	1.02491	3.61614	0.0546586	0.74743
LOC_Os01g64440.1	expressed protein	1.024	0.717423	0.136447	0.953632
LOC_Os02g12420.1	receptor-like protein kinase precursor, putative, expressed	1.024	0.717423	0.136447	0.953632
LOC_Os03g04530.1	cytochrome P450, putative, expressed	1.024	0.717423	0.136447	0.953632
LOC_Os02g07070.2	RNA recognition motif family protein, expressed	1.02391	1.12622	0.104453	0.900151
LOC_Os02g53520.1	kinesin motor domain containing protein, putative, expressed	1.02391	1.12622	0.104453	0.900151
LOC_Os03g05830.1	transposon protein, putative, CACTA, En/Spm sub-class, expressed	1.02391	1.12622	0.104453	0.900151
LOC_Os12g42700.1	expressed protein	1.02391	1.12622	0.104453	0.900151
LOC_Os03g51459.1	expressed protein	1.02382	1.70474	0.0811187	0.840784
LOC_Os02g46710.1	expressed protein	1.02298	3.36875	0.0577604	0.757597
LOC_Os01g40720.1	pentatricopeptide, putative, expressed	1.02153	1.73689	0.0804335	0.838717
LOC_Os01g34870.1	expressed protein	1.02128	2.60831	0.06457	0.782593
LOC_Os11g41820.2	RNA recognition motif containing protein, expressed	1.02111	1.48274	0.092471	0.871706
LOC_Os02g48210.1	lectin-like protein kinase, putative, expressed	1.02079	4.82195	0.0505341	0.726474
LOC_Os12g03200.2	MATE efflux family protein, putative, expressed	1.02063	2.85753	0.0643242	0.782593
LOC_Os11g31900.3	acyl carrier protein, putative, expressed	1.02048	1.17398	0.11183	0.914508
LOC_Os01g40250.1	down-regulated in metastasis family protein, expressed	1.02009	2.62558	0.0644081	0.782593
LOC_Os01g27650.1	pentatricopeptide, putative, expressed	1.01942	0.780513	0.132376	0.945411
LOC_Os02g44860.1	GDSL-like lipase/acylhydrolase, putative, expressed	1.01942	0.780513	0.132376	0.945411
LOC_Os03g10210.1	homeobox domain containing protein, expressed	1.01942	0.780513	0.132376	0.945411
LOC_Os02g05040.1	cyclin-related protein, putative, expressed	1.01935	1.76834	0.0797786	0.836478
LOC_Os03g08450.1	eukaryotic translation initiation factor 3 subunit K, putative, expressed	1.01931	2.76192	0.0632403	0.777032
LOC_Os02g41780.1	transporter-related, putative, expressed	1.0188	2.18797	0.0756873	0.825881
LOC_Os02g55440.2	transmembrane 9 superfamily member, putative, expressed	1.01851	1.52017	0.0913353	0.868032
LOC_Os11g11050.1	initiation factor 2 subunit family domain containing protein, expressed	1.01748	3.84465	0.0550252	0.74743
LOC_Os03g26360.1	expressed protein	1.01727	1.22021	0.109693	0.910442
LOC_Os03g02530.1	OsRhmbd7 - Putative Rhomboid homologue, expressed	1.01657	3.3858	0.0589384	0.7636
LOC_Os03g12290.1	glutamine synthetase, catalytic domain containing protein, expressed	1.01605	1.55666	0.0902593	0.866955
LOC_Os03g54220.1	expressed protein	1.0156	5.08581	0.0509865	0.726474
LOC_Os03g22740.1	nucleolar protein NOP5-1, putative, expressed	1.01526	1.82925	0.0785519	0.835362
LOC_Os03g18960.1	calmodulin binding protein, putative, expressed	1.01427	1.265	0.107697	0.908375
LOC_Os02g41630.2	phenylalanine ammonia-lyase, putative, expressed	1.0142	7.39853	0.0486078	0.722645
LOC_Os02g45980.1	ZR1 protein, putative, expressed	1.01337	3.43561	0.0599202	0.767744
LOC_Os10g30580.1	cell division control protein 48 homolog E, putative, expressed	1.01336	2.85272	0.0663348	0.791192
LOC_Os02g50910.1	expressed protein	1.01334	1.85877	0.0779767	0.833637
LOC_Os12g41860.1	START domain containing protein, expressed	1.01308	2.08363	0.0741128	0.81853
LOC_Os02g55890.1	inorganic H+ pyrophosphatase, putative, expressed	1.01197	6.37223	0.0497708	0.726474
LOC_Os01g42810.1	leaf senescence related protein, putative, expressed	1.01149	1.62697	0.0882687	0.864009
LOC_Os11g04460.1	calcium-transporting ATPase, plasma membrane-type, putative, expressed	1.01146	1.30845	0.105829	0.903257
LOC_Os03g64130.1	avr9/Cf-9 rapidly elicited protein, putative, expressed	1.01142	0.898967	0.125261	0.935146
LOC_Os01g46720.1	expressed protein	1.01093	5.34659	0.0513067	0.726474
LOC_Os10g17630.1	B3 DNA binding domain containing protein, expressed	1.01	2.13278	0.080349	0.838487
LOC_Os01g36229.1	expressed protein	1.00979	2.91023	0.0657157	0.789876
LOC_Os03g02400.1	plastocyanin-like domain containing protein, putative, expressed	1.00974	1.91605	0.0813271	0.842108
LOC_Os03g09100.1	calmodulin-binding transcription activator, putative, expressed	1.00937	1.66088	0.0873463	0.861165
LOC_Os03g57070.2	amine oxidase-related, putative, expressed	1.00791	0.954732	0.122136	0.932941
LOC_Os10g34380.1	retrotransposon protein, putative, unclassified, expressed	1.00791	0.954732	0.122136	0.932941
LOC_Os10g41390.1	protein kinase domain containing protein, expressed	1.00781	2.81816	0.0647498	0.783409
LOC_Os10g21190.1	expressed protein	1.00766	9.29139	0.0495689	0.726474
LOC_Os02g27920.1	retrotransposon protein, putative, unclassified	1.00736	1.69401	0.0864679	0.858179
LOC_Os03g11310.1	PPR repeat domain containing protein, putative, expressed	1.00713	2.18031	0.0793287	0.836478
LOC_Os01g68070.1	PPR repeat containing protein, expressed	1.00642	1.97115	0.0801191	0.836478
LOC_Os01g63900.1	WD domain, G-beta repeat domain containing protein, expressed	1.00634	1.3916	0.102432	0.89349
LOC_Os02g50490.1	endoglucanase, putative, expressed	1.00634	1.3916	0.102432	0.89349
LOC_Os02g54500.1	WD40-like, putative, expressed	1.00634	1.3916	0.102432	0.89349
LOC_Os11g12740.1	peptide transporter PTR2, putative, expressed	1.0062	3.29173	0.0608694	0.76879
LOC_Os03g52150.1	metalloendopeptidase/ metallopeptidase/ zinc ion binding protein, putative, expressed	1.00595	2.5614	0.0699187	0.807426
LOC_Os02g12350.1	histone deacetylase, putative, expressed	1.00577	2.20351	0.0788446	0.836214
LOC_Os02g58460.1	beta-catenin-like protein 1, putative, expressed	1.00528	2.40357	0.0751292	0.823033
LOC_Os11g15624.2	expressed protein	1.00472	3.11155	0.0637819	0.779905
LOC_Os10g29850.1	MBTB60 - Bric-a-Brac, Tramtrack, Broad Complex BTB domain with Meprin and TRAF Homology MATH domain, expressed	1.00466	1.00842	0.119256	0.926299
LOC_Os12g01900.1	retrotransposon protein, putative, unclassified, expressed	1.00399	1.43144	0.100883	0.890073
LOC_Os01g10010.1	prenylated rab acceptor, putative, expressed	1.00372	2.75163	0.0675541	0.795573
LOC_Os03g06680.1	plant-specific domain TIGR01615 family protein, expressed	1.00178	1.47021	0.0994229	0.887988
LOC_Os01g46720.1	expressed protein	1.00176	4.21729	0.0575972	0.757119
LOC_Os01g36630.1	jmjC domain-containing protein 4, putative, expressed	1.00166	1.06018	0.116593	0.92038
LOC_Os02g13150.2	pollen-specific protein SF21, putative, expressed	1.00166	1.06018	0.116593	0.92038
LOC_Os02g30070.1	expressed protein	1.00166	1.06018	0.116593	0.92038
LOC_Os03g06890.1	DUF593 domain containing protein, expressed	1.00166	1.06018	0.116593	0.92038
LOC_Os01g72370.1	helix-loop-helix DNA-binding domain containing protein, expressed	1.0008	6.38593	0.0522861	0.729448
LOC_Os12g30170.1	expressed protein	1.00032	2.81323	0.0668346	0.793524
LOC_Os03g45340.1	hsp20/alpha crystallin family protein, putative, expressed	1.00017	1.81942	0.0833377	0.844037
LOC_Os02g49770.1	NHL repeat-containing protein, putative, expressed	0.999684	1.50797	0.0980444	0.885713
LOC_Os12g41860.1	START domain containing protein, expressed	0.998882	2.51899	0.0731562	0.815854
LOC_Os03g13274.2	peptide transporter PTR2, putative, expressed	0.998875	1.11015	0.114125	0.917793
LOC_Os11g07600.1	ABC-2 type transporter domain containing protein, expressed	0.998875	1.11015	0.114125	0.917793
LOC_Os01g72000.1	armadillo repeat-containing protein, putative, expressed	0.99726	0.558766	0.164106	0.985247
LOC_Os03g02710.1	hydroxymethylglutaryl-CoA synthase, putative, expressed	0.99726	0.558766	0.164106	0.985247
LOC_Os11g03720.1	expressed protein	0.99726	0.558766	0.164106	0.985247
LOC_Os11g46250.1	expressed protein	0.99726	0.558766	0.164106	0.985247
LOC_Os10g28230.1	Core histone H2A/H2B/H3/H4 domain containing protein, putative, expressed	0.996371	3.73518	0.0612686	0.769267
LOC_Os02g14020.1	expressed protein	0.996282	1.15844	0.11183	0.914508
LOC_Os03g13830.1	pentatricopeptide, putative, expressed	0.996274	2.37672	0.0786923	0.835362
LOC_Os11g04930.1	ASH-like SPRY domain containing protein, putative, expressed	0.99524	2.39698	0.078272	0.834757
LOC_Os01g32849.1	expressed protein	0.99419	2.19593	0.0825806	0.844037
LOC_Os02g15560.1	transposon protein, putative, Mutator sub-class, expressed	0.99407	3.93304	0.0599447	0.767744
LOC_Os01g03230.1	retrotransposon protein, putative, unclassified, expressed	0.993863	1.20516	0.119277	0.926299
LOC_Os02g13350.1	hydrolase, NUDIX family, domain containing protein, expressed	0.993863	1.20516	0.119277	0.926299
LOC_Os03g02970.1	Dicer, putative, expressed	0.993526	0.629027	0.15787	0.98284
LOC_Os03g06250.1	retrotransposon protein, putative, unclassified, expressed	0.993526	0.629027	0.15787	0.98284
LOC_Os03g07340.1	ribosomal L18p/L5e family protein, putative, expressed	0.993526	0.629027	0.15787	0.98284
LOC_Os11g38020.1	GTPase of unknown function domain containing protein, putative, expressed	0.993526	0.629027	0.15787	0.98284
LOC_Os04g11830.1	TCP family transcription factor, putative, expressed	0.993217	3.21412	0.0659745	0.790322
LOC_Os11g44014.1	retrotransposon protein, putative, unclassified, expressed	0.993052	2.21888	0.0820365	0.843937
LOC_Os04g10690.1	inorganic phosphate transporter, putative, expressed	0.99195	2.24146	0.0815106	0.84263
LOC_Os03g04990.1	expressed protein	0.991601	1.25042	0.116857	0.92038
LOC_Os12g03260.1	MATE efflux family protein, putative, expressed	0.991601	1.25042	0.116857	0.92038
LOC_Os01g45880.2	retrotransposon protein, putative, unclassified, expressed	0.990187	2.01563	0.0832494	0.844037
LOC_Os01g39800.2	esterase, putative, expressed	0.990154	0.69602	0.152255	0.97344
LOC_Os02g05040.1	cyclin-related protein, putative, expressed	0.990154	0.69602	0.152255	0.97344
LOC_Os02g10790.1	expressed protein	0.990154	0.69602	0.152255	0.97344
LOC_Os02g46560.1	helix-loop-helix DNA-binding protein, putative, expressed	0.990154	0.69602	0.152255	0.97344
LOC_Os04g12480.1	pumilio-family RNA binding repeat containing protein, expressed	0.990154	0.69602	0.152255	0.97344
LOC_Os03g12390.1	STE_MEK_ste7_MAP2K.6 - STE kinases include homologs to sterile 7, sterile 11 and sterile 20 from yeast, expressed	0.989481	4.87739	0.0574021	0.755878
LOC_Os10g17620.1	retrotransposon protein, putative, unclassified, expressed	0.989481	1.2943	0.114597	0.917793
LOC_Os12g39930.1	expressed protein	0.989481	1.2943	0.114597	0.917793
LOC_Os12g44090.1	leucine-rich repeat family protein, putative, expressed	0.989481	1.2943	0.114597	0.917793
LOC_Os12g44090.1	leucine-rich repeat family protein, putative, expressed	0.98897	2.0416	0.0826248	0.844037
LOC_Os11g45410.1	expressed protein	0.988847	2.30717	0.0800337	0.836478
LOC_Os01g20890.1	expressed protein	0.9885	3.53665	0.0640598	0.781121
LOC_Os03g50080.1	peptidyl-prolyl cis-trans isomerase, FKBP-type, putative, expressed	0.988444	3.90038	0.0619997	0.770755
LOC_Os10g20510.3	expressed protein	0.987683	1.74775	0.090201	0.866955
LOC_Os12g21890.1	PTEN, putative, expressed	0.98749	1.33689	0.112483	0.914776
LOC_Os03g07380.1	expressed protein	0.987095	0.760037	0.147175	0.968315
LOC_Os03g20750.1	outer mitochondrial membrane porin, putative, expressed	0.987095	0.760037	0.147175	0.968315
LOC_Os11g02054.1	ACT domain containing protein, expressed	0.987095	0.760037	0.147175	0.968315
LOC_Os11g34200.1	histone-like transcription factor and archaeal histone, putative, expressed	0.987095	0.760037	0.147175	0.968315
LOC_Os02g32009.1	expressed protein	0.986566	2.77262	0.0716735	0.811787
LOC_Os02g25230.1	expressed protein	0.986467	4.0968	0.0613475	0.769439
LOC_Os01g52490.1	40S ribosomal protein S24, putative, expressed	0.986329	2.58532	0.0746758	0.820495
LOC_Os01g09370.1	ankyrin repeat domain-containing protein 28, putative, expressed	0.986273	1.77896	0.0892862	0.866141
LOC_Os03g24180.1	pleckstrin homology domain-containing protein, putative, expressed	0.985888	2.78804	0.0714378	0.81098
LOC_Os11g45040.1	expressed protein	0.985701	3.79246	0.0638971	0.780561
LOC_Os03g29910.2	expressed protein	0.985531	4.32	0.0605033	0.767771
LOC_Os02g51460.1	mTERF family protein, expressed	0.985284	3.12395	0.0686406	0.801692
LOC_Os11g05390.1	transporter, major facilitator family, putative, expressed	0.985125	2.39037	0.0815454	0.842647
LOC_Os03g03770.1	expressed protein	0.984979	3.61657	0.0645069	0.782593
LOC_Os01g15170.1	expressed protein	0.984523	2.14105	0.0878139	0.862755
LOC_Os03g54860.1	60S ribosomal protein L13a-2, putative, expressed	0.984382	5.31533	0.0576903	0.757293
LOC_Os02g04240.1	wee1-like protein kinase, putative, expressed	0.984306	0.821331	0.14256	0.963373
LOC_Os02g32280.1	expressed protein	0.984306	0.821331	0.14256	0.963373
LOC_Os10g35580.1	ATEB1A-like microtubule associated protein, putative, expressed	0.984306	0.821331	0.14256	0.963373
LOC_Os10g42820.1	early-responsive to dehydration protein-related, putative, expressed	0.984306	0.821331	0.14256	0.963373
LOC_Os01g46760.1	protein phosphatase 2C, putative, expressed	0.984066	4.22317	0.0619231	0.770755
LOC_Os02g58554.1	expressed protein	0.984039	3.41622	0.068001	0.798012
LOC_Os11g02620.1	BTBN21 - Bric-a-Brac, Tramtrack, Broad Complex BTB domain with non-phototropic hypocotyl 3 NPH3 and coiled-coil domains, expressed	0.983633	1.83944	0.0875772	0.861765
LOC_Os01g23620.1	miro, putative, expressed	0.983145	4.02276	0.0636513	0.778684
LOC_Os02g51080.1	FAD binding domain containing protein, expressed	0.983108	4.49773	0.0605784	0.767771
LOC_Os01g08260.1	pleiotropic drug resistance protein 4, putative, expressed	0.982567	4.62193	0.0608787	0.76879
LOC_Os02g47360.1	PPR repeat domain containing protein, putative, expressed	0.982184	1.45758	0.106889	0.905613
LOC_Os04g13020.1	retrotransposon protein, putative, Ty3-gypsy subclass, expressed	0.982184	1.45758	0.106889	0.905613
LOC_Os10g13850.1	POEI17 - Pollen Ole e I allergen and extensin family protein precursor, expressed	0.982109	2.87727	0.074238	0.818857
LOC_Os12g41950.1	auxin response factor, putative, expressed	0.981808	2.46902	0.07976	0.836478
LOC_Os01g72370.2	helix-loop-helix DNA-binding domain containing protein, expressed	0.981615	6.61874	0.0566652	0.74966
LOC_Os02g34120.1	expressed protein	0.981568	2.21138	0.0858658	0.855553
LOC_Os02g17534.1	xyloglucan fucosyltransferase, putative, expressed	0.981201	4.36014	0.0615877	0.770412
LOC_Os10g41220.1	protein kinase family protein, putative, expressed	0.980646	2.23409	0.0852609	0.851713
LOC_Os02g49680.1	arsenate reductase, putative, expressed	0.979836	2.93383	0.0732662	0.815854
LOC_Os02g10290.1	copper-transporting ATPase, putative, expressed	0.979761	3.52146	0.0667206	0.793524
LOC_Os03g29750.2	expressed protein	0.97941	0.936611	0.134494	0.949362
LOC_Os03g50325.1	phosphatidylinositol 4-kinase, putative, expressed	0.97941	0.936611	0.134494	0.949362
LOC_Os03g48490.1	centromere protein, putative, expressed	0.979354	4.11737	0.0628021	0.774274
LOC_Os10g34380.1	retrotransposon protein, putative, unclassified, expressed	0.979295	2.94763	0.0730358	0.815854
LOC_Os02g03530.1	PPR repeat domain containing protein, putative, expressed	0.979115	1.53277	0.103681	0.898801
LOC_Os03g52460.1	glucose-1-phosphate adenylyltransferase large subunit, putative, expressed	0.979115	1.53277	0.103681	0.898801
LOC_Os01g04870.1	WD domain, G-beta repeat domain containing protein, expressed	0.978972	1.95328	0.0892761	0.866141
LOC_Os01g32640.1	OsFBX9 - F-box domain containing protein, expressed	0.978972	1.95328	0.0892761	0.866141
LOC_Os01g61080.1	WRKY24, expressed	0.978353	3.5579	0.0663016	0.791192
LOC_Os02g08100.1	AMP-binding domain containing protein, expressed	0.977953	5.44423	0.058954	0.7636
LOC_Os03g09110.1	mitochondrial carrier protein, putative, expressed	0.977698	1.56895	0.102207	0.89349
LOC_Os01g68120.1	DCL3, putative, expressed	0.977249	0.990968	0.130953	0.943727
LOC_Os02g53810.1	expressed protein	0.977249	0.990968	0.130953	0.943727
LOC_Os03g22320.1	utp14 protein, putative, expressed	0.977249	0.990968	0.130953	0.943727
LOC_Os12g03601.1	expressed protein	0.977249	0.990968	0.130953	0.943727
LOC_Os12g36170.1	HEAT repeat family protein, putative, expressed	0.977249	0.990968	0.130953	0.943727
LOC_Os01g45860.1	GRAS family transcription factor domain containing protein, expressed	0.976905	2.007	0.0877221	0.862682
LOC_Os01g51770.1	outer mitochondrial membrane porin, putative, expressed	0.976353	1.60423	0.100813	0.890073
LOC_Os01g58450.1	retrotransposon protein, putative, Ty1-copia subclass, expressed	0.976353	1.60423	0.100813	0.890073
LOC_Os01g71090.1	xylanase inhibitor, putative, expressed	0.976317	5.27678	0.0603252	0.767771
LOC_Os03g21970.1	basic helix-loop-helix domain containing protein, expressed	0.975331	3.8622	0.0652219	0.786381
LOC_Os01g16060.1	expressed protein	0.975074	1.63868	0.0994905	0.887988
LOC_Os12g19549.1	telomerase reverse transcriptase, putative, expressed	0.975074	1.63868	0.0994905	0.887988
LOC_Os11g37660.1	vegetative storage protein, putative, expressed	0.974938	2.38372	0.0849545	0.851713
LOC_Os01g73420.1	mitochondrial carrier protein, putative, expressed	0.973541	3.10369	0.0724477	0.813288
LOC_Os12g03094.1	expressed protein	0.973461	4.50096	0.0630236	0.775378
LOC_Os02g05040.1	cyclin-related protein, putative, expressed	0.973398	1.09389	0.124672	0.93386
LOC_Os02g09720.1	multidrug resistance protein, putative, expressed	0.973398	1.09389	0.124672	0.93386
LOC_Os11g03900.1	glucosamine--fructose-6-phosphate aminotransferase 1, putative, expressed	0.973398	1.09389	0.124672	0.93386
LOC_Os03g40830.1	OsSub30 - Putative Subtilisin homologue, expressed	0.972976	4.37051	0.0635522	0.778223
LOC_Os10g04290.1	transposon protein, putative, CACTA, En/Spm sub-class, expressed	0.972697	3.12813	0.0720545	0.812865
LOC_Os01g50160.1	MDR-like ABC transporter, putative, expressed	0.972166	2.46273	0.0829297	0.844037
LOC_Os02g43912.1	ceramide kinase-related, putative, expressed	0.971674	1.14273	0.121876	0.932941
LOC_Os01g43890.1	OsSCP4 - Putative Serine Carboxypeptidase homologue, expressed	0.971587	1.73734	0.0959065	0.882729
LOC_Os10g41310.1	DUF630/DUF632 domains containing protein, putative, expressed	0.971545	2.1571	0.0913283	0.868032
LOC_Os02g47150.1	DNA topoisomerase 2, putative, expressed	0.97152	2.48182	0.0824603	0.844037
LOC_Os03g21040.2	stress responsive protein, putative, expressed	0.97122	3.87433	0.066086	0.790911
LOC_Os11g10060.1	transcriptional corepressor SEUSS, putative, expressed	0.971208	5.5339	0.0605218	0.767771
LOC_Os01g04440.1	expressed protein	0.970067	1.18996	0.129679	0.943727
LOC_Os10g33780.1	DUF640 domain containing protein, putative, expressed	0.970067	1.18996	0.129679	0.943727
LOC_Os01g01830.1	OsPOP1 - Putative Prolyl Oligopeptidase homologue, expressed	0.969681	2.53764	0.0811306	0.840784
LOC_Os01g67740.1	chromosome segregation protein, putative, expressed	0.969515	1.79955	0.0937927	0.874387
LOC_Os03g63850.1	OsFBDUF19 - F-box and DUF domain containing protein, expressed	0.969478	2.80851	0.0801234	0.836478
LOC_Os03g21964.1	expressed protein	0.968865	4.2477	0.0654781	0.788475
LOC_Os02g44740.2	expressed protein	0.967979	2.59137	0.0799078	0.836478
LOC_Os01g19480.1	kelch motif family protein, putative, expressed	0.967157	1.28002	0.124076	0.93386
LOC_Os03g16010.1	BRASSINOSTEROID INSENSITIVE 1-associated receptor kinase 1 precursor, putative, expressed	0.967157	1.28002	0.124076	0.93386
LOC_Os11g37890.2	NAD dependent epimerase/dehydratase family protein, putative, expressed	0.966626	3.12415	0.0739091	0.818467
LOC_Os01g72380.1	expressed protein	0.966495	4.02512	0.0671766	0.794655
LOC_Os10g41390.1	protein kinase domain containing protein, expressed	0.965872	1.91646	0.095196	0.880867
LOC_Os11g47120.1	DEFL48 - Defensin and Defensin-like DEFL family, expressed	0.965837	1.32302	0.121554	0.932941
LOC_Os01g46710.1	transposon protein, putative, CACTA, En/Spm sub-class, expressed	0.965561	3.16015	0.0732878	0.815854
LOC_Os02g36770.1	galactosyltransferase family protein, putative, expressed	0.964595	1.36478	0.119194	0.926299
LOC_Os10g31864.1	expressed protein	0.964595	1.36478	0.119194	0.926299
LOC_Os10g33210.1	peptide transporter PTR3-A, putative, expressed	0.964595	1.36478	0.119194	0.926299
LOC_Os01g58444.1	expressed protein	0.963538	2.41727	0.0873292	0.861165
LOC_Os03g02540.1	proteasome subunit, putative, expressed	0.963424	1.40536	0.116983	0.92038
LOC_Os12g30060.2	prefoldin subunit, putative, expressed	0.96232	1.44484	0.114905	0.919678
LOC_Os10g29560.1	transposon protein, putative, CACTA, En/Spm sub-class, expressed	0.962065	2.05041	0.0907713	0.867056
LOC_Os12g17480.1	MLA12, putative, expressed	0.962065	2.05041	0.0907713	0.867056
LOC_Os02g13870.1	aquaporin protein, putative, expressed	0.961525	3.6705	0.0721485	0.812865
LOC_Os01g25320.1	auxilin, putative, expressed	0.961276	1.48326	0.112951	0.91648
LOC_Os03g31730.1	expressed protein	0.96039	3.86721	0.0692304	0.804947
LOC_Os03g16890.1	N-acetylglucosaminyltransferase, putative, expressed	0.958917	0.534839	0.184511	1
LOC_Os03g22259.1	expressed protein	0.958917	0.534839	0.184511	1
LOC_Os04g10420.1	CW7, putative, expressed	0.958917	0.534839	0.184511	1
LOC_Os10g04090.1	disease resistance RPP13-like protein 1, putative, expressed	0.958917	0.534839	0.184511	1
LOC_Os10g11860.1	MATE efflux family protein, putative, expressed	0.958917	0.534839	0.184511	1
LOC_Os12g42840.1	expressed protein	0.958917	0.534839	0.184511	1
LOC_Os02g25624.1	expressed protein	0.958699	3.78253	0.0715703	0.81098
LOC_Os03g05806.1	pseudouridine synthase family protein, putative, expressed	0.95843	4.08468	0.0691394	0.804658
LOC_Os04g11040.1	expressed protein	0.957968	3.813	0.071094	0.808379
LOC_Os03g17850.1	glycosyltransferase family 43 protein, putative, expressed	0.957614	1.62745	0.106172	0.904319
LOC_Os01g09370.1	ankyrin repeat domain-containing protein 28, putative, expressed	0.957118	0.606252	0.176768	0.999783
LOC_Os02g54280.1	retrotransposon protein, putative, unclassified, expressed	0.957118	0.606252	0.176768	0.999783
LOC_Os03g43840.1	LSD1 zinc finger domain containing protein, expressed	0.957118	0.606252	0.176768	0.999783
LOC_Os03g57080.1	PLA IIIA/PLP7, putative, expressed	0.957118	0.606252	0.176768	0.999783
LOC_Os04g16736.1	photosystem I assembly protein ycf3, putative, expressed	0.957118	0.606252	0.176768	0.999783
LOC_Os10g31620.1	glycine-rich cell wall structural protein 2 precursor, putative, expressed	0.957118	0.606252	0.176768	0.999783
LOC_Os01g40250.1	down-regulated in metastasis family protein, expressed	0.956808	1.66135	0.104698	0.900151
LOC_Os03g63074.3	Ser/Thr protein phosphatase family protein, expressed	0.956808	1.66135	0.104698	0.900151
LOC_Os03g31730.1	expressed protein	0.956346	5.04002	0.0660164	0.79045
LOC_Os01g72990.1	expressed protein	0.955766	3.05372	0.0791006	0.836478
LOC_Os01g67650.1	gibberellin response modulator protein, putative, expressed	0.955496	0.674293	0.169826	0.98794
LOC_Os02g24750.1	expressed protein	0.955496	0.674293	0.169826	0.98794
LOC_Os10g30560.1	UDP-glucoronosyl and UDP-glucosyl transferase domain containing protein, expressed	0.955496	0.674293	0.169826	0.98794
LOC_Os10g32960.1	peroxisome assembly protein 12, putative, expressed	0.955496	0.674293	0.169826	0.98794
LOC_Os11g20020.1	expressed protein	0.955496	0.674293	0.169826	0.98794
LOC_Os03g27230.1	phospho-2-dehydro-3-deoxyheptonate aldolase, chloroplast precursor, putative, expressed	0.955129	6.84224	0.0633601	0.777749
LOC_Os03g05530.1	nodulin, putative, expressed	0.954936	3.09151	0.0782819	0.834757
LOC_Os01g71250.1	expressed protein	0.954793	2.34968	0.0891209	0.866141
LOC_Os03g14090.1	armadillo/beta-catenin repeat family protein, putative, expressed	0.954609	1.75852	0.100702	0.890073
LOC_Os03g59070.1	phosphatase, putative, expressed	0.954609	1.75852	0.100702	0.890073
LOC_Os01g04260.1	fatty acid hydroxylase, putative, expressed	0.954025	0.739264	0.16357	0.985247
LOC_Os01g72800.1	signal recognition particle receptor, putative, expressed	0.954025	0.739264	0.16357	0.985247
LOC_Os03g52860.1	lipoxygenase, putative, expressed	0.953085	2.43053	0.0902568	0.866955
LOC_Os03g62090.1	CESA5 - cellulose synthase, expressed	0.952852	3.68164	0.0744298	0.818857
LOC_Os01g12670.4	expressed protein	0.952687	0.801432	0.157908	0.98284
LOC_Os03g03670.1	expressed protein	0.952687	0.801432	0.157908	0.98284
LOC_Os03g47580.1	ubiquitin-conjugating enzyme, putative, expressed	0.952687	0.801432	0.157908	0.98284
LOC_Os02g20844.2	expressed protein	0.951463	0.861029	0.152761	0.97344
LOC_Os12g36580.1	transposon protein, putative, CACTA, En/Spm sub-class, expressed	0.951227	3.5401	0.0743935	0.818857
LOC_Os03g32330.1	expressed protein	0.950852	2.5439	0.0868636	0.858536
LOC_Os01g74020.1	MYB family transcription factor, putative, expressed	0.950472	1.96264	0.0984073	0.886787
LOC_Os02g57290.1	cytochrome P450, putative, expressed	0.950339	0.918258	0.148065	0.968315
LOC_Os03g18310.3	6PF-2-K/Fru-2,6-P2ASE liver isozyme, putative, expressed	0.950339	0.918258	0.148065	0.968315
LOC_Os10g09930.1	expressed protein	0.950339	0.918258	0.148065	0.968315
LOC_Os12g06150.1	DUF623 domain containing protein, expressed	0.950339	0.918258	0.148065	0.968315
LOC_Os10g12480.1	transposon protein, putative, CACTA, En/Spm sub-class, expressed	0.949971	1.98957	0.0973923	0.884969
LOC_Os02g58139.1	OsSigP1 - Putative Type I Signal Peptidase homologue; employs a putative Ser/His catalytic dyad, expressed	0.949305	0.973301	0.143764	0.967554
LOC_Os03g14990.1	chorismate synthase 2, chloroplast precursor, putative, expressed	0.949305	0.973301	0.143764	0.967554
LOC_Os02g55689.1	expressed protein	0.948857	3.67063	0.0758991	0.827197
LOC_Os01g64860.1	OsSub11 - Putative Subtilisin homologue, expressed	0.948818	4.6813	0.0689343	0.803009
LOC_Os01g01030.1	monocopper oxidase, putative, expressed	0.948646	2.66579	0.0835703	0.845312
LOC_Os02g12840.1	DEAD-box ATP-dependent RNA helicase, putative, expressed	0.94836	2.68239	0.083148	0.844037
LOC_Os02g54090.1	expressed protein	0.948143	2.09255	0.102316	0.89349
LOC_Os01g62440.2	ribonuclease protein, putative, expressed	0.947462	1.07746	0.136168	0.953478
LOC_Os02g58490.1	PINHEAD, putative, expressed	0.947462	1.07746	0.136168	0.953478
LOC_Os11g04020.1	major facilitator superfamily antiporter, putative, expressed	0.947248	3.50013	0.0765648	0.829262
LOC_Os01g67420.1	lipase, putative, expressed	0.946639	1.12684	0.132801	0.945411
LOC_Os03g20100.1	S1 RNA binding domain containing protein, expressed	0.946639	1.12684	0.132801	0.945411
LOC_Os11g04295.1	pentatricopeptide repeat domain containing protein, putative, expressed	0.94584	2.23442	0.0967179	0.884351
LOC_Os12g03700.1	expressed protein	0.945154	1.22081	0.137519	0.955167
LOC_Os11g34130.1	expressed protein	0.944483	1.26559	0.134319	0.949362
LOC_Os12g34062.1	mitochondrial ribosomal protein S12, putative, expressed	0.944454	7.57276	0.0658626	0.789876
LOC_Os01g09000.1	glutaminyl-tRNA synthetase, putative, expressed	0.943853	1.30902	0.131338	0.943727
LOC_Os01g61200.1	GDSL-like lipase/acylhydrolase, putative, expressed	0.943853	1.30902	0.131338	0.943727
LOC_Os10g42620.1	dihydroflavonol-4-reductase, putative, expressed	0.943853	1.30902	0.131338	0.943727
LOC_Os12g21700.1	zinc finger C-x8-C-x5-C-x3-H type family protein, expressed	0.943853	1.30902	0.131338	0.943727
LOC_Os02g03000.2	division protein, putative, expressed	0.943595	2.99305	0.0847825	0.851713
LOC_Os01g61920.1	Core histone H2A/H2B/H3/H4 domain containing protein, putative, expressed	0.943469	5.25514	0.0692428	0.804947
LOC_Os01g25386.1	multidrug resistance-associated protein, putative, expressed	0.943415	3.0063	0.0844251	0.850897
LOC_Os03g63420.1	OsGrx_S14 - glutaredoxin subgroup II, expressed	0.943261	1.35118	0.128554	0.942495
LOC_Os03g06680.1	plant-specific domain TIGR01615 family protein, expressed	0.943019	4.05542	0.0742619	0.818857
LOC_Os01g42780.1	cysteine proteinase EP-B 2 precursor, putative, expressed	0.942178	1.43198	0.123509	0.93386
LOC_Os01g65680.1	4,5-DOPA dioxygenase extradiol, putative, expressed	0.941681	1.47074	0.121216	0.932501
LOC_Os01g10700.1	D-mannose binding lectin family protein, expressed	0.941211	1.50848	0.119059	0.926299
LOC_Os10g05980.1	POEI13 - Pollen Ole e I allergen and extensin family protein precursor, expressed	0.941211	1.50848	0.119059	0.926299
LOC_Os11g20490.1	expressed protein	0.940765	1.54526	0.117026	0.92038
LOC_Os03g50270.1	expressed protein	0.93994	1.61613	0.113294	0.917049
LOC_Os02g53050.1	tetratricopeptide-like helical, putative, expressed	0.939557	1.6503	0.111577	0.914111
LOC_Os11g40315.1	retrotransposon protein, putative, unclassified, expressed	0.939557	1.6503	0.111577	0.914111
LOC_Os01g63770.1	transmembrane amino acid transporter protein, putative, expressed	0.939192	1.68367	0.10995	0.911381
LOC_Os11g24500.1	expressed protein	0.939192	1.68367	0.10995	0.911381
LOC_Os11g36150.1	receptor-like protein kinase 2 precursor, putative, expressed	0.93886	3.81572	0.0767169	0.829262
LOC_Os02g15610.1	40S ribosomal protein S15a, putative, expressed	0.938512	1.74819	0.106937	0.905613
LOC_Os10g39950.1	viral A-type inclusion protein repeat containing protein, expressed	0.938492	2.81888	0.0897433	0.866926
LOC_Os12g01590.1	expressed protein	0.938492	2.81888	0.0897433	0.866926
LOC_Os03g20450.1	expressed protein	0.938478	4.86953	0.072323	0.812865
LOC_Os02g25449.1	expressed protein	0.93829	3.44617	0.0807477	0.83885
LOC_Os01g61460.1	leaf senescence related protein, putative, expressed	0.93805	2.86324	0.0883735	0.864009
LOC_Os01g10850.1	peroxidase precursor, putative, expressed	0.937891	1.80995	0.10421	0.900151
LOC_Os02g51570.1	peptidyl-prolyl cis-trans isomerase, FKBP-type, putative, expressed	0.937733	3.50335	0.0794211	0.836478
LOC_Os10g42900.1	peptide transporter PTR2, putative, expressed	0.9376	1.83987	0.102941	0.894646
LOC_Os10g26859.1	expressed protein	0.937501	2.92034	0.0866888	0.858536
LOC_Os03g21730.1	receptor-like protein kinase precursor, putative, expressed	0.937026	4.00579	0.0761601	0.827833
LOC_Os03g17980.2	CAMK_KIN1/SNF1/Nim1_like_AMPKh.2 - CAMK includes calcium/calmodulin depedent protein kinases, expressed	0.93655	1.95368	0.103773	0.899177
LOC_Os12g06980.1	SAP domain containing protein, expressed	0.93579	4.15003	0.0744008	0.818857
LOC_Os01g41880.1	hyaluronan/mRNA binding family domain containing protein, expressed	0.935651	2.05916	0.10857	0.908375
LOC_Os02g37030.1	protein binding protein, putative, expressed	0.935651	2.05916	0.10857	0.908375
LOC_Os11g12740.1	peptide transporter PTR2, putative, expressed	0.935651	2.05916	0.10857	0.908375
LOC_Os12g14070.1	DnaK family protein, putative, expressed	0.935651	2.05916	0.10857	0.908375
LOC_Os03g06510.1	KIP1, putative, expressed	0.935058	2.1335	0.105117	0.901517
LOC_Os03g30250.1	COBRA-like protein precursor, putative, expressed	0.935058	2.1335	0.105117	0.901517
LOC_Os01g34490.1	retrotransposon protein, putative, unclassified, expressed	0.934874	2.15745	0.104054	0.900151
LOC_Os03g58204.1	ribosomal protein L4, putative, expressed	0.934567	5.49805	0.0708957	0.807669
LOC_Os03g07790.1	zinc finger, C3HC4 type domain containing protein, expressed	0.934038	2.27159	0.0992958	0.887988
LOC_Os11g07670.1	dirigent, putative, expressed	0.933941	3.97022	0.0779363	0.833605
LOC_Os11g05840.1	retrotransposon protein, putative, Ty1-copia subclass, expressed	0.933739	2.31483	0.0976181	0.884969
LOC_Os01g52900.1	expressed protein	0.933596	2.33597	0.0968213	0.884406
LOC_Os01g41710.1	chlorophyll A-B binding protein, putative, expressed	0.932894	9.26611	0.0686908	0.801692
LOC_Os03g05680.1	histone demethylase JARID1C, putative, expressed	0.932745	3.54636	0.0799021	0.836478
LOC_Os03g50030.1	phospholipase A2, putative, expressed	0.931298	4.41964	0.0759386	0.827197
LOC_Os12g42070.1	OsWAK129b - OsWAK receptor-like protein kinase, expressed	0.930956	2.7988	0.0930359	0.872465
LOC_Os01g72710.1	expressed protein	0.930675	2.85845	0.091027	0.867934
LOC_Os01g72490.2	LRP1, putative, expressed	0.929422	3.16054	0.0844017	0.850897
LOC_Os12g17350.1	retrotransposon protein, putative, unclassified, expressed	0.928421	3.45918	0.0835708	0.845312
LOC_Os02g37800.1	lecithin:cholesterol acyltransferase, putative, expressed	0.928152	5.2479	0.0739105	0.818467
LOC_Os03g10820.1	expressed protein	0.923644	3.69565	0.0831993	0.844037
LOC_Os01g09370.1	ankyrin repeat domain-containing protein 28, putative, expressed	0.923479	3.27083	0.0888834	0.866141
LOC_Os03g18264.1	expressed protein	0.92339	3.08353	0.0886696	0.864581
LOC_Os03g03990.1	signal recognition particle 43 kDa protein, chloroplast precursor, putative, expressed	0.92335	3.00651	0.0911316	0.868032
LOC_Os12g06980.1	SAP domain containing protein, expressed	0.923271	2.86824	0.0932469	0.872507
LOC_Os01g63540.1	cytochrome P450, putative, expressed	0.922842	2.28625	0.102715	0.89349
LOC_Os01g67100.1	expressed protein	0.922842	2.28625	0.102715	0.89349
LOC_Os03g18970.1	protein phosphotase protein, putative, expressed	0.922758	2.19663	0.106726	0.905613
LOC_Os01g67134.1	ribosomal L18p/L5e family protein, putative, expressed	0.922712	2.14963	0.108967	0.908846
LOC_Os02g02660.1	retrotransposon protein, putative, unclassified, expressed	0.922712	2.14963	0.108967	0.908846
LOC_Os01g73540.1	YGGT family protein, putative, expressed	0.922688	2.12555	0.110154	0.912185
LOC_Os03g48370.1	disease resistance RPP13-like protein 1, putative, expressed	0.922688	2.12555	0.110154	0.912185
LOC_Os02g57630.4	ubiquitin carboxyl-terminal hydrolase, family 1, putative, expressed	0.92261	2.05079	0.114014	0.917793
LOC_Os12g04480.1	cytochrome P450, putative, expressed	0.92246	1.91687	0.1108	0.912539
LOC_Os10g08599.1	expressed protein	0.922426	1.88852	0.106249	0.904365
LOC_Os04g02650.1	expressed protein	0.922234	1.73779	0.113551	0.917352
LOC_Os03g17840.1	expressed protein	0.922191	1.70566	0.115241	0.919812
LOC_Os01g25386.1	multidrug resistance-associated protein, putative, expressed	0.922145	1.67279	0.117021	0.92038
LOC_Os10g25090.1	STRUBBELIG-RECEPTOR FAMILY 6 precursor, putative, expressed	0.922145	1.67279	0.117021	0.92038
LOC_Os10g17610.1	retrotransposon protein, putative, unclassified, expressed	0.922097	1.63916	0.118899	0.926299
LOC_Os03g09940.1	sulfate transporter, putative, expressed	0.921993	1.56944	0.122982	0.93386
LOC_Os01g58680.1	apurinic endonuclease-redox protein, putative, expressed	0.921879	1.49618	0.127564	0.940196
LOC_Os12g01574.1	expressed protein	0.921817	1.45811	0.130071	0.943727
LOC_Os12g12664.2	expressed protein	0.921817	1.45811	0.130071	0.943727
LOC_Os01g61510.1	ammonium transporter protein, putative, expressed	0.921751	1.419	0.13274	0.945411
LOC_Os11g43970.1	AAA-type ATPase family protein, putative, expressed	0.921682	1.3788	0.135587	0.951772
LOC_Os12g25720.1	expressed protein	0.921682	1.3788	0.135587	0.951772
LOC_Os11g32369.1	expressed protein	0.921608	1.33745	0.138629	0.956494
LOC_Os03g14370.1	ACT domain containing protein, expressed	0.92153	1.29488	0.141886	0.963373
LOC_Os11g29380.1	MCM2 - Putative minichromosome maintenance MCM complex subunit 2, expressed	0.92153	1.29488	0.141886	0.963373
LOC_Os12g34400.1	expressed protein	0.921447	1.25101	0.145381	0.968315
LOC_Os03g21970.1	basic helix-loop-helix domain containing protein, expressed	0.921358	1.20576	0.14914	0.968315
LOC_Os01g33810.1	disease resistance protein RPM1, putative, expressed	0.921263	1.15905	0.140962	0.96206
LOC_Os03g58960.1	DHHC zinc finger domain containing protein, expressed	0.921161	1.11078	0.144675	0.968315
LOC_Os01g18410.1	expressed protein	0.921052	1.06083	0.148691	0.968315
LOC_Os11g36390.1	RFC1 - Putative clamp loader of PCNA, replication factor C subunit 1, expressed	0.921052	1.06083	0.148691	0.968315
LOC_Os01g54900.1	lipid-A-disaccharide synthase family protein, expressed	0.920935	1.00908	0.153047	0.97344
LOC_Os02g48990.1	phosphatidylinositol transfer, putative, expressed	0.920935	1.00908	0.153047	0.97344
LOC_Os10g11100.1	retrotransposon protein, putative, unclassified, expressed	0.920935	1.00908	0.153047	0.97344
LOC_Os01g52530.1	phosphoribosyl transferase, putative, expressed	0.920671	0.899666	0.162955	0.985247
LOC_Os01g56320.1	OsSub4 - Putative Subtilisin homologue, expressed	0.920671	0.899666	0.162955	0.985247
LOC_Os02g13160.1	F-box protein PP2-A15, putative, expressed	0.920671	0.899666	0.162955	0.985247
LOC_Os10g36550.3	CRP3 - Cysteine-rich family protein precursor, expressed	0.920671	0.899666	0.162955	0.985247
LOC_Os11g11390.1	ribosomal protein, putative, expressed	0.920671	0.899666	0.162955	0.985247
LOC_Os01g06460.1	uncharacterized Cys-rich domain containing protein, putative, expressed	0.920521	0.841675	0.168618	0.98794
LOC_Os02g27070.1	PPR repeat domain containing protein, putative, expressed	0.920521	0.841675	0.168618	0.98794
LOC_Os10g40810.1	GATA zinc finger domain containing protein, expressed	0.920521	0.841675	0.168618	0.98794
LOC_Os12g06740.1	OsFBX440 - F-box domain containing protein, expressed	0.920521	0.841675	0.168618	0.98794
LOC_Os01g67740.1	chromosome segregation protein, putative, expressed	0.920359	0.781253	0.174843	0.997274
LOC_Os02g35910.1	protein phosphotase protein, putative, expressed	0.920359	0.781253	0.174843	0.997274
LOC_Os04g12480.1	pumilio-family RNA binding repeat containing protein, expressed	0.920359	0.781253	0.174843	0.997274
LOC_Os11g07000.1	expressed protein	0.920359	0.781253	0.174843	0.997274
LOC_Os02g10990.1	FAD binding domain of DNA photolyase domain containing protein, expressed	0.92018	0.718185	0.181715	1
LOC_Os03g27290.1	cytochrome c oxidase subunit, putative, expressed	0.92018	0.718185	0.181715	1
LOC_Os03g36930.1	DEAD-box ATP-dependent RNA helicase, putative, expressed	0.92018	0.718185	0.181715	1
LOC_Os03g40540.1	cytochrome P450, putative, expressed	0.92018	0.718185	0.181715	1
LOC_Os03g38490.1	DAG protein, chloroplast precursor, putative, expressed	0.919984	0.652229	0.189333	1
LOC_Os03g52594.4	CCR4-NOT transcription factor, putative, expressed	0.919984	0.652229	0.189333	1
LOC_Os03g61990.3	glycine-rich RNA-binding protein 7, putative, expressed	0.919984	0.652229	0.189333	1
LOC_Os01g07630.1	BRASSINOSTEROID INSENSITIVE 1-associated receptor kinase 1 precursor, putative, expressed	0.919768	0.583109	0.19782	1
LOC_Os01g29220.1	expressed protein	0.919768	0.583109	0.19782	1
LOC_Os01g59840.1	Os1bglu3 - beta-glucosidase homologue, similar to G. max isohydroxyurate hydrolase, expressed	0.919768	0.583109	0.19782	1
LOC_Os01g70140.1	ubiquitin-conjugating enzyme E2-22 kDa, putative, expressed	0.919768	0.583109	0.19782	1
LOC_Os02g11780.1	transcription factor S-II, central domain containing protein, expressed	0.919768	0.583109	0.19782	1
LOC_Os02g51450.2	mTERF family protein, expressed	0.919768	0.583109	0.19782	1
LOC_Os03g27190.1	ICE-like protease p20 domain containing protein, putative, expressed	0.919768	0.583109	0.19782	1
LOC_Os03g56800.2	CBS domain containing membrane protein, putative, expressed	0.919768	0.583109	0.19782	1
LOC_Os10g29470.1	dehydrogenase, putative, expressed	0.919768	0.583109	0.19782	1
LOC_Os10g33270.1	cyanate hydratase, putative, expressed	0.919768	0.583109	0.19782	1
LOC_Os11g33270.1	glycosyl hydrolases family 16, putative, expressed	0.919768	0.583109	0.19782	1
LOC_Os01g09370.1	ankyrin repeat domain-containing protein 28, putative, expressed	0.919527	0.510504	0.207324	1
LOC_Os01g13170.1	ubiquitin-conjugating enzyme E2, putative, expressed	0.919527	0.510504	0.207324	1
LOC_Os02g24750.1	expressed protein	0.919527	0.510504	0.207324	1
LOC_Os02g58590.1	N-acetylglucosaminyltransferase I, putative, expressed	0.919527	0.510504	0.207324	1
LOC_Os03g44310.1	initiation factor 2 subunit family domain containing protein, expressed	0.919527	0.510504	0.207324	1
LOC_Os04g16080.1	transposon protein, putative, CACTA, En/Spm sub-class, expressed	0.919527	0.510504	0.207324	1
LOC_Os11g29380.1	MCM2 - Putative minichromosome maintenance MCM complex subunit 2, expressed	0.919527	0.510504	0.207324	1
LOC_Os12g22110.1	ABC-2 type transporter, putative, expressed	0.919527	0.510504	0.207324	1
LOC_Os02g01460.1	retrotransposon protein, putative, unclassified, expressed	0.919354	3.64296	0.0860355	0.856571
LOC_Os01g46720.1	expressed protein	0.918349	5.81292	0.0752816	0.823937
LOC_Os11g31190.1	nodulin MtN3 family protein, putative, expressed	0.917726	3.22252	0.0865393	0.858215
LOC_Os02g02590.1	PPR repeat domain containing protein, putative, expressed	0.917406	3.15275	0.0886252	0.864581
LOC_Os01g08260.1	pleiotropic drug resistance protein 4, putative, expressed	0.917211	4.58343	0.0798211	0.836478
LOC_Os12g44100.1	peptide transporter PTR2, putative, expressed	0.912253	3.25253	0.0895806	0.866926
LOC_Os03g45250.1	2-aminoethanethiol dioxygenase, putative, expressed	0.912084	2.32212	0.105176	0.901517
LOC_Os11g29370.1	haloacid dehalogenase-like hydrolase family protein, putative, expressed	0.911328	4.09764	0.0832942	0.844037
LOC_Os02g08190.1	CYPRO4, putative, expressed	0.911252	3.13684	0.091212	0.868032
LOC_Os01g61460.1	leaf senescence related protein, putative, expressed	0.911032	3.11254	0.0920306	0.871077
LOC_Os02g48870.1	aspartic proteinase nepenthesin-2 precursor, putative, expressed	0.910621	5.31262	0.079422	0.836478
LOC_Os01g07170.1	HORMA domain containing protein, putative, expressed	0.90945	2.04236	0.119725	0.92773
LOC_Os12g16524.1	glutaredoxin-C8 precursor, putative, expressed	0.909368	3.49428	0.0889906	0.866141
LOC_Os10g31864.1	expressed protein	0.909178	2.0164	0.11112	0.913017
LOC_Os02g05620.1	ATEXO70G1, putative, expressed	0.909048	4.17401	0.0852379	0.851713
LOC_Os02g49600.1	BRASSINOSTEROID INSENSITIVE 1-associated receptor kinase 1 precursor, putative, expressed	0.908602	1.96304	0.113897	0.91769
LOC_Os12g41950.1	auxin response factor, putative, expressed	0.908602	1.96304	0.113897	0.91769
LOC_Os01g57854.1	pectinesterase, putative, expressed	0.90817	4.34888	0.0824129	0.844037
LOC_Os02g56354.1	transposon protein, putative, unclassified, expressed	0.907979	1.90762	0.116933	0.92038
LOC_Os02g44550.1	NADP-dependent malic enzyme, putative, expressed	0.907944	4.54622	0.0829034	0.844037
LOC_Os02g57190.1	Myosin head domain containing protein, expressed	0.907649	1.87909	0.112239	0.914508
LOC_Os02g20210.1	disease resistance protein RGA1, putative, expressed	0.907515	3.32487	0.0927549	0.871706
LOC_Os02g20490.1	expressed protein	0.907485	4.03226	0.0850179	0.851713
LOC_Os03g31044.1	expressed protein	0.907304	1.84998	0.113746	0.917352
LOC_Os11g05390.1	transporter, major facilitator family, putative, expressed	0.907276	2.75262	0.0977165	0.884969
LOC_Os10g41130.1	AP2 domain containing protein, expressed	0.906472	3.23769	0.0920314	0.871077
LOC_Os01g65600.1	PHD-finger domain containing protein, putative, expressed	0.906292	2.67178	0.0977096	0.884969
LOC_Os01g19870.1	hydrolase, acting on carbon-nitrogen, putative, expressed	0.906179	1.75897	0.11873	0.926299
LOC_Os03g11340.1	leucine-rich repeat resistance protein, putative, expressed	0.905866	2.63813	0.0990408	0.887988
LOC_Os10g39770.1	zinc finger, C3HC4 type, domain containing protein, expressed	0.905866	2.63813	0.0990408	0.887988
LOC_Os01g43520.2	neutral ceramidase precursor, putative, expressed	0.90577	1.72731	0.120565	0.930028
LOC_Os02g45170.1	helix-loop-helix DNA-binding protein, putative, expressed	0.90577	1.72731	0.120565	0.930028
LOC_Os11g05860.1	harpin-induced protein 1 domain containing protein, expressed	0.905427	5.42135	0.0806144	0.83885
LOC_Os03g35849.1	expressed protein	0.905342	1.69494	0.122498	0.933294
LOC_Os03g60200.1	pentatricopeptide, putative, expressed	0.905342	1.69494	0.122498	0.933294
LOC_Os02g48660.1	60S ribosomal protein L31, putative, expressed	0.905186	2.58614	0.101182	0.891316
LOC_Os02g34130.1	transposon protein, putative, CACTA, En/Spm sub-class, expressed	0.904893	1.66182	0.124536	0.93386
LOC_Os11g03410.1	exostosin family domain containing protein, expressed	0.904893	1.66182	0.124536	0.93386
LOC_Os12g32284.1	glycine-rich protein, putative, expressed	0.904728	3.50059	0.0904226	0.867056
LOC_Os01g65600.1	PHD-finger domain containing protein, putative, expressed	0.903937	3.4433	0.0923588	0.871706
LOC_Os04g01280.1	glycosyltransferase family 43 protein, putative, expressed	0.903936	3.04574	0.0967062	0.884351
LOC_Os01g39330.1	helix-loop-helix DNA-binding domain containing protein, expressed	0.903928	1.59322	0.128968	0.943456
LOC_Os02g15690.1	polygalacturonase, putative, expressed	0.903928	1.59322	0.128968	0.943456
LOC_Os11g27430.1	NB-ARC domain containing protein, expressed	0.903753	3.03285	0.0972062	0.884969
LOC_Os11g09940.1	expressed protein	0.903616	4.20504	0.0863163	0.858179
LOC_Os03g20520.1	endoplasmic reticulum-Golgi intermediate compartment protein 3, putative, expressed	0.903408	1.55765	0.13138	0.943727
LOC_Os12g03880.1	60S acidic ribosomal protein P0, putative, expressed	0.903408	1.55765	0.13138	0.943727
LOC_Os03g53230.1	bifunctional 3-phosphoadenosine 5-phosphosulfate synthetase, putative, expressed	0.90282	7.22196	0.0786983	0.835362
LOC_Os02g22380.1	glycosyltransferase protein, putative, expressed	0.902529	6.29874	0.0796781	0.836478
LOC_Os01g11590.2	uncharacterized protein HI0077, putative, expressed	0.902284	1.48377	0.136659	0.953632
LOC_Os01g32640.1	OsFBX9 - F-box domain containing protein, expressed	0.902284	1.48377	0.136659	0.953632
LOC_Os10g41660.1	zinc finger, C3HC4 type domain containing protein, expressed	0.902194	2.37766	0.110917	0.912539
LOC_Os03g51530.1	expressed protein	0.901844	4.59095	0.0847217	0.851713
LOC_Os12g39370.3	expressed protein	0.901675	1.44537	0.139554	0.959997
LOC_Os01g54700.1	retrotransposon protein, putative, unclassified, expressed	0.901031	1.4059	0.14264	0.963373
LOC_Os02g41770.1	uncharacterized protein PA4923, putative, expressed	0.901031	1.4059	0.14264	0.963373
LOC_Os03g44450.1	expressed protein	0.901031	1.4059	0.14264	0.963373
LOC_Os02g49600.1	BRASSINOSTEROID INSENSITIVE 1-associated receptor kinase 1 precursor, putative, expressed	0.900888	3.55274	0.0903213	0.867056
LOC_Os01g17240.1	transporter, major facilitator family, putative, expressed	0.900349	1.36533	0.145937	0.968315
LOC_Os01g53370.1	anthocyanidin 5,3-O-glucosyltransferase, putative, expressed	0.900349	1.36533	0.145937	0.968315
LOC_Os02g46710.1	expressed protein	0.900349	1.36533	0.145937	0.968315
LOC_Os03g42630.1	No apical meristem protein, putative, expressed	0.900349	1.36533	0.145937	0.968315
LOC_Os04g10380.1	glycine-rich protein, putative, expressed	0.900288	3.51616	0.0915427	0.868747
LOC_Os01g02010.1	expressed protein	0.899717	3.95474	0.0896407	0.866926
LOC_Os12g03750.1	Leucine Rich Repeat family protein, expressed	0.899625	1.32359	0.149466	0.968315
LOC_Os03g53760.1	ATP-dependent RNA helicase DHX36, putative, expressed	0.899346	2.20454	0.11543	0.919812
LOC_Os03g58230.1	plant-specific domain TIGR01615 family protein, expressed	0.899346	2.20454	0.11543	0.919812
LOC_Os01g46700.1	SET domain containing protein, expressed	0.899327	3.45949	0.0935209	0.873781
LOC_Os10g01570.1	C-5 cytosine-specific DNA methylase, putative, expressed	0.898966	2.73159	0.101528	0.891731
LOC_Os01g09080.1	WRKY107, expressed	0.898937	2.18137	0.116729	0.92038
LOC_Os02g15610.1	40S ribosomal protein S15a, putative, expressed	0.898856	1.2806	0.153252	0.97344
LOC_Os11g10070.1	transcriptional corepressor SEUSS, putative, expressed	0.898856	1.2806	0.153252	0.97344
LOC_Os02g35220.1	expressed protein	0.898617	4.24663	0.0870219	0.858968
LOC_Os01g61890.3	AT hook motif family protein, expressed	0.898514	2.15781	0.118079	0.924949
LOC_Os02g24612.1	ribosomal protein S2, putative, expressed	0.898514	2.15781	0.118079	0.924949
LOC_Os01g68160.3	ZOS1-22 - C2H2 zinc finger protein, expressed	0.898077	2.13386	0.119483	0.927048
LOC_Os11g02054.1	ACT domain containing protein, expressed	0.897163	1.19056	0.14914	0.968315
LOC_Os12g38860.1	transposon protein, putative, unclassified, expressed	0.897163	1.19056	0.14914	0.968315
LOC_Os12g31660.1	transposon protein, putative, CACTA, En/Spm sub-class, expressed	0.897154	3.0286	0.0997832	0.888698
LOC_Os10g42470.1	retrotransposon protein, putative, Ty3-gypsy subclass, expressed	0.896672	2.05954	0.124057	0.93386
LOC_Os02g03330.1	expressed protein	0.896341	3.29651	0.0976909	0.884969
LOC_Os03g21120.1	nucleoside-triphosphatase, putative, expressed	0.896228	1.14335	0.153194	0.97344
LOC_Os03g55970.1	uncharacterized protein ycf44, putative, expressed	0.896228	1.14335	0.153194	0.97344
LOC_Os02g56920.1	WAX2, putative, expressed	0.896169	2.03389	0.125714	0.935146
LOC_Os03g63920.1	KAP-2, putative, expressed	0.896169	2.03389	0.125714	0.935146
LOC_Os10g02240.1	peptide transporter PTR2, putative, expressed	0.896148	2.58034	0.104789	0.900151
LOC_Os03g31730.1	expressed protein	0.895796	2.56251	0.105612	0.903257
LOC_Os02g01520.1	IQ calmodulin-binding motif family protein, putative, expressed	0.89524	4.69561	0.0867514	0.858536
LOC_Os03g45420.1	armadillo/beta-catenin repeat family protein, putative, expressed	0.895226	1.09453	0.157575	0.98284
LOC_Os02g08530.1	protein kinase family protein, putative, expressed	0.89415	1.044	0.162324	0.985247
LOC_Os02g24750.1	expressed protein	0.89415	1.044	0.162324	0.985247
LOC_Os03g07994.1	expressed protein	0.89415	1.044	0.162324	0.985247
LOC_Os03g29584.1	expressed protein	0.89415	1.044	0.162324	0.985247
LOC_Os11g32480.1	TPR repeat region family protein, expressed	0.89415	1.044	0.162324	0.985247
LOC_Os12g01360.1	expressed protein	0.89415	1.044	0.162324	0.985247
LOC_Os12g31660.1	transposon protein, putative, CACTA, En/Spm sub-class, expressed	0.893957	3.83862	0.0909724	0.867934
LOC_Os11g48050.1	expressed protein	0.893055	2.43114	0.112136	0.914508
LOC_Os01g13030.1	OsIAA3 - Auxin-responsive Aux/IAA gene family member, expressed	0.89299	0.991637	0.167487	0.98794
LOC_Os12g28190.1	retrotransposon protein, putative, Ty3-gypsy subclass, expressed	0.89299	0.991637	0.167487	0.98794
LOC_Os03g17100.1	Core histone H2A/H2B/H3/H4 domain containing protein, putative, expressed	0.892736	5.28501	0.0845799	0.851713
LOC_Os10g21248.1	photosystem I P700 chlorophyll a apoprotein A2, putative, expressed	0.892439	5.20778	0.0858067	0.8553
LOC_Os03g19090.1	expressed protein	0.892306	3.57375	0.0927825	0.871706
LOC_Os03g04270.1	OsFBL10 - F-box domain and LRR containing protein, expressed	0.892239	5.59452	0.0846491	0.851713
LOC_Os01g08700.8	GIGANTEA, putative, expressed	0.892172	2.39129	0.114285	0.917793
LOC_Os10g42860.1	ribosomal protein L35, putative, expressed	0.891988	3.08803	0.0996972	0.888698
LOC_Os01g12190.1	expressed protein	0.891819	4.89284	0.0868315	0.858536
LOC_Os01g33490.1	OsFBX10 - F-box domain containing protein, expressed	0.891737	0.937298	0.173118	0.994153
LOC_Os03g47930.1	expressed protein	0.891737	0.937298	0.173118	0.994153
LOC_Os11g05140.1	expressed protein	0.891737	0.937298	0.173118	0.994153
LOC_Os12g32544.1	expressed protein	0.891737	0.937298	0.173118	0.994153
LOC_Os10g29560.1	transposon protein, putative, CACTA, En/Spm sub-class, expressed	0.891705	3.07551	0.10022	0.889922
LOC_Os02g19550.1	lectin-like receptor kinase, putative, expressed	0.891703	3.5468	0.0937437	0.874387
LOC_Os10g07556.1	wall-associated receptor kinase-like 22 precursor, putative, expressed	0.89137	1.81039	0.122055	0.932941
LOC_Os02g39850.1	transferase family protein, putative, expressed	0.890863	3.51008	0.0950947	0.880695
LOC_Os02g47150.1	DNA topoisomerase 2, putative, expressed	0.890798	2.72634	0.104817	0.900151
LOC_Os03g16090.1	LIM domain-containing protein, putative, expressed	0.890652	1.77985	0.123936	0.93386
LOC_Os10g34480.1	cytochrome P450, putative, expressed	0.890595	3.28212	0.100309	0.889922
LOC_Os12g01260.1	protein transport protein Sec61 subunit beta, putative, expressed	0.890583	4.00191	0.0916314	0.86916
LOC_Os01g70740.1	expressed protein	0.89042	2.71024	0.102222	0.89349
LOC_Os11g19520.1	retrotransposon protein, putative, unclassified, expressed	0.890379	0.880829	0.17928	1
LOC_Os03g31730.1	expressed protein	0.889902	4.96023	0.086649	0.858536
LOC_Os02g47130.1	expressed protein	0.889901	1.74864	0.125916	0.935146
LOC_Os11g10250.1	expressed protein	0.889901	1.74864	0.125916	0.935146
LOC_Os10g42660.1	expressed protein	0.889116	1.71675	0.128001	0.941735
LOC_Os01g10050.2	DEAD-box ATP-dependent RNA helicase, putative, expressed	0.888902	0.822057	0.186047	1
LOC_Os01g44220.1	glucose-1-phosphate adenylyltransferase large subunit, chloroplast precursor, putative, expressed	0.888902	0.822057	0.186047	1
LOC_Os01g54570.1	DUF623 domain containing protein, expressed	0.888902	0.822057	0.186047	1
LOC_Os10g36390.1	monocopper oxidase, putative, expressed	0.888902	0.822057	0.186047	1
LOC_Os10g38140.1	glutathione S-transferase, putative, expressed	0.888902	0.822057	0.186047	1
LOC_Os11g24540.2	signal peptide peptidase-like 2B, putative, expressed	0.888902	0.822057	0.186047	1
LOC_Os12g17804.1	expressed protein	0.888902	0.822057	0.186047	1
LOC_Os03g25600.2	protein phosphatase 2C, putative, expressed	0.888294	1.68414	0.1302	0.943727
LOC_Os01g54580.1	transporter family protein, putative, expressed	0.887886	2.91619	0.104509	0.900151
LOC_Os01g71280.1	glycerol-3-phosphate dehydrogenase, putative, expressed	0.88757	4.45438	0.0895973	0.866926
LOC_Os01g12390.1	inactive receptor kinase At2g26730 precursor, putative, expressed	0.887484	2.19697	0.120637	0.930099
LOC_Os03g40930.1	expressed protein	0.887433	1.65077	0.132522	0.945411
LOC_Os01g63770.1	transmembrane amino acid transporter protein, putative, expressed	0.887411	4.13055	0.0907091	0.867056
LOC_Os03g17960.1	expressed protein	0.887289	0.760784	0.193509	1
LOC_Os11g43950.1	dnaJ domain containing protein, expressed	0.887289	0.760784	0.193509	1
LOC_Os02g03570.1	hsp20/alpha crystallin family protein, putative, expressed	0.886529	1.61661	0.134977	0.950125
LOC_Os02g03640.1	expressed protein	0.886529	1.61661	0.134977	0.950125
LOC_Os03g15580.1	AT hook motif family protein, expressed	0.886249	2.14999	0.123557	0.93386
LOC_Os03g16334.1	fringe-related protein, putative, expressed	0.886249	2.14999	0.123557	0.93386
LOC_Os03g12510.1	non-symbiotic hemoglobin 2, putative, expressed	0.886127	3.50702	0.0969213	0.884682
LOC_Os02g02660.1	retrotransposon protein, putative, unclassified, expressed	0.886104	2.53849	0.110337	0.912507
LOC_Os04g02510.1	ZOS4-01 - C2H2 zinc finger protein, expressed	0.886015	2.84424	0.107941	0.908375
LOC_Os10g32980.1	CESA7 - cellulose synthase, expressed	0.885762	4.47679	0.0897113	0.866926
LOC_Os03g38740.1	Dicer, putative, expressed	0.885617	2.82941	0.108679	0.908574
LOC_Os01g03820.1	C2 domain containing protein, putative, expressed	0.885522	0.69679	0.201772	1
LOC_Os01g74350.1	soluble inorganic pyrophosphatase, putative, expressed	0.885522	0.69679	0.201772	1
LOC_Os02g52160.1	LMBR1 integral membrane protein, putative, expressed	0.885522	0.69679	0.201772	1
LOC_Os03g19990.1	WD40-like Beta Propeller Repeat family protein, expressed	0.885522	0.69679	0.201772	1
LOC_Os10g26130.3	phenylalanyl-tRNA synthetase, putative, expressed	0.885522	0.69679	0.201772	1
LOC_Os11g42800.1	kinesin motor domain containing protein, putative, expressed	0.884581	1.54577	0.140335	0.961892
LOC_Os01g16450.1	peroxidase precursor, putative, expressed	0.884525	4.51748	0.0900818	0.866955
LOC_Os02g08100.1	AMP-binding domain containing protein, expressed	0.883946	5.26044	0.0881406	0.863955
LOC_Os02g06592.1	SNF2 family N-terminal domain containing protein, expressed	0.883577	0.62982	0.210963	1
LOC_Os11g44530.1	retrotransposon protein, putative, unclassified, expressed	0.883577	0.62982	0.210963	1
LOC_Os12g01590.1	expressed protein	0.883577	0.62982	0.210963	1
LOC_Os02g46710.1	expressed protein	0.883512	2.05117	0.130161	0.943727
LOC_Os02g43300.1	expressed protein	0.882765	2.02536	0.131995	0.945411
LOC_Os11g32100.1	inducer of CBF expression 1, putative, expressed	0.88242	1.47126	0.146382	0.968315
LOC_Os11g37130.1	mttA/Hcf106 family protein, putative, expressed	0.88242	1.47126	0.146382	0.968315
LOC_Os03g11540.1	RPA1B - Putative single-stranded DNA binding complex subunit 1, expressed	0.88211	2.70492	0.105567	0.903257
LOC_Os02g58230.1	C2 domain containing protein, putative, expressed	0.881989	1.99909	0.12291	0.93386
LOC_Os01g34490.1	retrotransposon protein, putative, unclassified, expressed	0.881724	3.34962	0.101448	0.891731
LOC_Os01g48720.1	RNA polymerase III subunit RPC82 family protein, putative, expressed	0.881425	0.559585	0.221239	1
LOC_Os01g52370.1	expressed protein	0.881425	0.559585	0.221239	1
LOC_Os01g59870.1	LTPL65 - Protease inhibitor/seed storage/LTP family protein precursor, expressed	0.881425	0.559585	0.221239	1
LOC_Os02g14900.1	1,3-beta-glucan synthase component domain containing protein, expressed	0.881425	0.559585	0.221239	1
LOC_Os03g31570.1	proline-rich family protein, putative, expressed	0.881425	0.559585	0.221239	1
LOC_Os10g03910.1	OsFBX354 - F-box domain containing protein, expressed	0.881425	0.559585	0.221239	1
LOC_Os01g07260.1	expressed protein	0.881248	1.43251	0.149705	0.968315
LOC_Os01g27260.1	glutathione S-transferase, putative, expressed	0.881248	1.43251	0.149705	0.968315
LOC_Os01g32439.1	expressed protein	0.881248	1.43251	0.149705	0.968315
LOC_Os01g67160.1	cyclin-dependent kinase B1-1, putative, expressed	0.881248	1.43251	0.149705	0.968315
LOC_Os02g28850.1	Kinesin motor domain domain containing protein, expressed	0.881248	1.43251	0.149705	0.968315
LOC_Os02g26940.1	vegetative storage protein, putative, expressed	0.881184	1.97233	0.124611	0.93386
LOC_Os03g43900.1	phosphatidylinositol N-acetylglucosaminyltransferase subunit P, putative, expressed	0.881184	1.97233	0.124611	0.93386
LOC_Os10g07430.1	expressed protein	0.881184	1.97233	0.124611	0.93386
LOC_Os12g41715.1	DEAD-box ATP-dependent RNA helicase, putative, expressed	0.881184	1.97233	0.124611	0.93386
LOC_Os03g16010.1	BRASSINOSTEROID INSENSITIVE 1-associated receptor kinase 1 precursor, putative, expressed	0.880656	3.88732	0.0944851	0.878524
LOC_Os03g09940.1	sulfate transporter, putative, expressed	0.880521	2.34348	0.116585	0.92038
LOC_Os12g38400.2	MYB family transcription factor, putative, expressed	0.880348	1.94507	0.12639	0.937034
LOC_Os03g54910.1	X8 domain containing protein, expressed	0.880033	4.18409	0.0952295	0.880867
LOC_Os12g41860.1	START domain containing protein, expressed	0.880009	1.39269	0.153253	0.97344
LOC_Os02g39740.1	psaB translation factor, putative, expressed	0.879874	3.97532	0.0962416	0.882891
LOC_Os02g02510.1	DNA-directed RNA polymerase II subunit RPB4, putative, expressed	0.879871	2.32245	0.117797	0.924429
LOC_Os03g54063.1	expressed protein	0.879784	3.60035	0.0997481	0.888698
LOC_Os10g26560.1	expressed protein	0.879479	1.91728	0.128254	0.942317
LOC_Os02g04490.1	histone acetyltransferase HAC1, putative, expressed	0.879032	0.485748	0.23279	1
LOC_Os02g30800.1	POLE1 - Putative DNA polymerase epsilon catalytic subunit, expressed	0.879032	0.485748	0.23279	1
LOC_Os03g19760.1	HAD-superfamily hydrolase, subfamily IA, variant 3 containing protein, expressed	0.879032	0.485748	0.23279	1
LOC_Os03g26930.1	OsSCP13 - Putative Serine Carboxypeptidase homologue, expressed	0.879032	0.485748	0.23279	1
LOC_Os03g28270.1	Leucine Rich Repeat family protein, expressed	0.879032	0.485748	0.23279	1
LOC_Os04g02280.1	OsFBX114 - F-box domain containing protein, expressed	0.879032	0.485748	0.23279	1
LOC_Os10g25260.1	expressed protein	0.879032	0.485748	0.23279	1
LOC_Os10g29620.1	tyrosine protein kinase domain containing protein, putative, expressed	0.879032	0.485748	0.23279	1
LOC_Os12g04520.1	FAD-binding and arabino-lactone oxidase domains containing protein, putative, expressed	0.879032	0.485748	0.23279	1
LOC_Os12g30540.1	ubiquitin carboxyl-terminal hydrolase, putative, expressed	0.879032	0.485748	0.23279	1
LOC_Os03g21970.1	basic helix-loop-helix domain containing protein, expressed	0.87898	4.05188	0.0945359	0.878524
LOC_Os02g58070.1	oxidoreductase, putative, expressed	0.878768	3.2529	0.105869	0.903257
LOC_Os03g12470.1	OsWAK25 - OsWAK receptor-like protein kinase, expressed	0.878695	1.35174	0.15705	0.98284
LOC_Os04g11430.1	disease resistance RPP13-like protein 1, putative, expressed	0.878695	1.35174	0.15705	0.98284
LOC_Os12g12950.1	expressed protein	0.878695	1.35174	0.15705	0.98284
LOC_Os03g18570.1	40S ribosomal protein S7, putative, expressed	0.878574	1.88894	0.123397	0.93386
LOC_Os03g21560.1	photosystem II 11 kD protein, putative, expressed	0.878365	4.22246	0.0948361	0.879607
LOC_Os01g70710.2	heavy metal-associated domain containing protein, expressed	0.877301	1.30959	0.16112	0.985247
LOC_Os03g42830.1	MATE efflux family protein, putative, expressed	0.877301	1.30959	0.16112	0.985247
LOC_Os02g09910.1	PHD-finger domain containing protein, putative, expressed	0.876649	1.83054	0.127148	0.939359
LOC_Os10g13800.2	ufm1-conjugating enzyme 1, putative, expressed	0.876649	1.83054	0.127148	0.939359
LOC_Os10g35460.1	COBRA, putative, expressed	0.876473	2.77892	0.114425	0.917793
LOC_Os12g32240.1	eukaryotic translation initiation factor 5A, putative, expressed	0.876364	4.06886	0.0963071	0.882891
LOC_Os02g39820.1	PPR repeat domain containing protein, putative, expressed	0.876307	2.21242	0.124559	0.93386
LOC_Os02g05900.1	ternary complex factor MIP1, putative, expressed	0.87585	2.97592	0.107043	0.905649
LOC_Os01g74280.1	TGD2, putative, expressed	0.875819	1.26617	0.165494	0.986222
LOC_Os02g30380.1	expressed protein	0.875819	1.26617	0.165494	0.986222
LOC_Os03g27230.1	phospho-2-dehydro-3-deoxyheptonate aldolase, chloroplast precursor, putative, expressed	0.875795	6.72824	0.088359	0.864009
LOC_Os03g32560.1	retrotransposon protein, putative, unclassified, expressed	0.875625	1.80042	0.129166	0.943727
LOC_Os12g25840.1	mucin, putative	0.875625	1.80042	0.129166	0.943727
LOC_Os10g41534.3	ICE-like protease p20 domain containing protein, expressed	0.875582	4.52527	0.0947462	0.879607
LOC_Os02g57460.1	RING-H2 finger protein ATL5G, putative, expressed	0.875463	2.49538	0.116447	0.92038
LOC_Os02g55640.1	proteasome maturation factor UMP1 family protein, expressed	0.87424	1.2214	0.170204	0.98794
LOC_Os02g58490.1	PINHEAD, putative, expressed	0.873879	2.14213	0.129283	0.943727
LOC_Os01g22010.2	S-adenosylmethionine synthetase, putative, expressed	0.873852	4.33183	0.0948026	0.879607
LOC_Os10g38970.1	ethylene-responsive element-binding protein, putative, expressed	0.873468	2.90695	0.110518	0.912539
LOC_Os12g10870.1	verticillium wilt disease resistance protein, putative, expressed	0.873095	5.69636	0.0907468	0.867056
LOC_Os01g54080.1	kinesin motor protein-related, putative, expressed	0.872268	1.70612	0.135883	0.952316
LOC_Os03g12290.1	glutamine synthetase, catalytic domain containing protein, expressed	0.872119	2.09329	0.132766	0.945411
LOC_Os03g48830.1	ribosomal protein-related, putative, expressed	0.872119	2.09329	0.132766	0.945411
LOC_Os11g34080.1	expressed protein	0.872119	2.09329	0.132766	0.945411
LOC_Os11g02000.1	retrotransposon protein, putative, unclassified, expressed	0.871482	3.48842	0.103036	0.89505
LOC_Os03g36780.1	elongation factor, putative, expressed	0.871192	2.06824	0.134621	0.949487
LOC_Os03g47930.1	expressed protein	0.871192	2.06824	0.134621	0.949487
LOC_Os03g56390.1	tRNA wybutosine-synthesizing protein 1, putative, expressed	0.870751	1.12747	0.166446	0.98761
LOC_Os10g17690.1	NB-ARC domain containing protein, expressed	0.870751	1.12747	0.166446	0.98761
LOC_Os02g57090.1	anthranilate phosphoribosyltransferase, putative, expressed	0.870453	3.01146	0.107924	0.908375
LOC_Os11g46240.1	retrotransposon protein, putative, unclassified, expressed	0.870453	3.01146	0.107924	0.908375
LOC_Os12g32390.1	expressed protein	0.870424	3.45981	0.104353	0.900151
LOC_Os01g59840.1	Os1bglu3 - beta-glucosidase homologue, similar to G. max isohydroxyurate hydrolase, expressed	0.870231	2.04274	0.136557	0.953632
LOC_Os11g38970.1	expressed protein	0.869724	2.33661	0.121369	0.932941
LOC_Os01g51230.1	IQ calmodulin-binding motif domain containing protein, expressed	0.869235	2.01679	0.138581	0.956494
LOC_Os03g63810.1	WRKY80, expressed	0.869235	2.01679	0.138581	0.956494
LOC_Os02g10490.1	expressed protein	0.868816	1.0781	0.171579	0.990249
LOC_Os02g18450.1	GTP-binding protein typA/bipA, putative, expressed	0.868816	1.0781	0.171579	0.990249
LOC_Os10g43050.1	OsClp11 - Putative Clp protease homologue, expressed	0.86869	2.56279	0.116382	0.92038
LOC_Os12g28100.1	NBS-LRR disease resistance protein, putative, expressed	0.868411	1.60521	0.143789	0.967554
LOC_Os01g71220.1	zinc finger protein, putative, expressed	0.86834	4.57364	0.0962383	0.882891
LOC_Os01g66580.1	RNA polymerase III RPC4 domain containing protein, expressed	0.868072	2.29402	0.124063	0.93386
LOC_Os04g15820.1	expressed protein	0.868072	2.29402	0.124063	0.93386
LOC_Os01g45910.1	plastidic ATP/ADP-transporter, putative, expressed	0.866923	4.89075	0.095865	0.882729
LOC_Os03g12050.1	expressed protein	0.866719	3.60049	0.104787	0.900151
LOC_Os01g47050.1	OsFBK1 - F-box domain and kelch repeat containing protein, expressed	0.866315	6.48342	0.0920898	0.871077
LOC_Os02g04460.1	ribosomal protein L3, putative, expressed	0.866011	1.936	0.133128	0.94631
LOC_Os12g32992.1	expressed protein	0.865505	1.53378	0.149881	0.968315
LOC_Os12g42870.1	Mur ligase family protein, putative, expressed	0.864973	2.4702	0.121968	0.932941
LOC_Os01g67740.1	chromosome segregation protein, putative, expressed	0.864493	0.973975	0.18323	1
LOC_Os02g27440.3	DNA topoisomerase 1, putative, expressed	0.864493	0.973975	0.18323	1
LOC_Os12g19180.1	ATP binding protein, putative, expressed	0.864493	0.973975	0.18323	1
LOC_Os12g34796.1	expressed protein	0.863643	1.87951	0.130209	0.943727
LOC_Os02g18410.1	salt stress root protein RS1, putative, expressed	0.863586	4.61753	0.0978272	0.885616
LOC_Os01g67240.1	formin-like protein 1 precursor, putative, expressed	0.863459	3.40757	0.106696	0.905613
LOC_Os12g28250.1	disease resistance protein RPM1, putative, expressed	0.862614	3.50105	0.106127	0.904319
LOC_Os01g53150.2	GTPase of unknown function domain containing protein, putative, expressed	0.862595	3.26415	0.111971	0.914508
LOC_Os01g68490.1	tetratricopeptide-like helical, putative, expressed	0.862068	0.918951	0.189873	1
LOC_Os10g40700.1	expansin precursor, putative, expressed	0.862068	0.918951	0.189873	1
LOC_Os11g02850.1	expressed protein	0.862068	0.918951	0.189873	1
LOC_Os11g32820.1	expressed protein	0.862068	0.918951	0.189873	1
LOC_Os11g35840.1	expressed protein	0.862068	0.918951	0.189873	1
LOC_Os01g62260.1	thaumatin, putative, expressed	0.861648	4.9319	0.0968763	0.884589
LOC_Os11g09130.1	receptor-like protein kinase 5 precursor, putative, expressed	0.861393	2.95344	0.113681	0.917352
LOC_Os03g18264.1	expressed protein	0.860528	1.41954	0.160567	0.984057
LOC_Os10g40390.1	scarecrow, putative, expressed	0.860528	1.41954	0.160567	0.984057
LOC_Os12g34840.1	rhoGAP domain containing protein, expressed	0.860318	2.10988	0.137138	0.955167
LOC_Os03g02970.1	Dicer, putative, expressed	0.859873	3.06745	0.113031	0.916838
LOC_Os11g07850.1	Protein-tyrosine phosphatase domain containing protein, expressed	0.859437	0.861741	0.19716	1
LOC_Os12g09610.1	expressed protein	0.859437	0.861741	0.19716	1
LOC_Os12g17690.1	retrotransposon protein, putative, unclassified, expressed	0.858676	1.37935	0.164626	0.985247
LOC_Os02g07820.1	DUF581 domain containing protein, expressed	0.858541	4.97639	0.0989328	0.887988
LOC_Os03g55040.1	UDP-glucoronosyl and UDP-glucosyl transferase domain containing protein, expressed	0.858277	1.75942	0.139065	0.958405
LOC_Os03g17760.1	RNA recognition motif containing protein, putative, expressed	0.858251	2.88336	0.117711	0.924429
LOC_Os01g47200.1	retrotransposon protein, putative, unclassified, expressed	0.857297	3.84396	0.104578	0.900151
LOC_Os03g03034.3	flavonol synthase/flavanone 3-hydroxylase, putative, expressed	0.856712	1.33801	0.168975	0.98794
LOC_Os01g32364.1	Os1bglu1 - beta-mannosidase/glucosidase homologue, expressed	0.856573	0.802165	0.205185	1
LOC_Os02g07360.1	pentatricopeptide containing protein, putative, expressed	0.856573	0.802165	0.205185	1
LOC_Os02g36850.1	oxygen evolving enhancer protein 3, identical, putative, expressed	0.856573	0.802165	0.205185	1
LOC_Os03g60620.1	DnaK family protein, putative, expressed	0.856573	0.802165	0.205185	1
LOC_Os11g06810.1	expressed protein	0.856573	0.802165	0.205185	1
LOC_Os12g31880.1	translation initiation factor, putative, expressed	0.856573	0.802165	0.205185	1
LOC_Os02g51880.1	amine oxidase, putative, expressed	0.856423	4.73373	0.100055	0.889269
LOC_Os03g63110.1	prefoldin, putative, expressed	0.855984	2.483	0.125268	0.935146
LOC_Os12g06980.1	SAP domain containing protein, expressed	0.855814	2.26503	0.13083	0.943727
LOC_Os01g48220.1	protein of unknown function DUF1421 domain containing protein, expressed	0.855576	2.00816	0.145484	0.968315
LOC_Os11g11050.1	initiation factor 2 subunit family domain containing protein, expressed	0.855501	2.82474	0.121311	0.932941
LOC_Os10g40600.1	peptide transporter PTR2, putative, expressed	0.855118	3.44058	0.10899	0.908846
LOC_Os11g14220.1	tubulin/FtsZ domain containing protein, putative, expressed	0.854881	9.14295	0.0948579	0.879607
LOC_Os02g52410.1	expressed protein	0.854627	1.29545	0.173645	0.994482
LOC_Os03g50210.1	DUF292 domain containing protein, expressed	0.854493	2.63867	0.119228	0.926299
LOC_Os03g12030.1	3-ketoacyl-CoA synthase, putative, expressed	0.853718	5.34057	0.0989833	0.887988
LOC_Os01g56320.1	OsSub4 - Putative Subtilisin homologue, expressed	0.853679	3.19261	0.111204	0.913417
LOC_Os01g52160.1	heavy metal-associated domain containing protein, expressed	0.853583	1.66229	0.14704	0.968315
LOC_Os02g43090.3	myristoyl-acyl carrier protein thioesterase, chloroplast precursor, putative, expressed	0.853583	1.66229	0.14704	0.968315
LOC_Os03g20450.1	expressed protein	0.853554	4.1147	0.106167	0.904319
LOC_Os01g40250.1	down-regulated in metastasis family protein, expressed	0.853444	0.740019	0.214059	1
LOC_Os01g45620.1	CGMC_MAPKCMGC_2.5 - CGMC includes CDA, MAPK, GSK3, and CLKC kinases, expressed	0.853444	0.740019	0.214059	1
LOC_Os02g38240.1	rhodanese family protein, putative, expressed	0.853444	0.740019	0.214059	1
LOC_Os02g43710.1	enoyl-CoA hydratase/isomerase family protein, putative, expressed	0.853444	0.740019	0.214059	1
LOC_Os03g23030.1	aberrant pollen transmission 1, putative, expressed	0.853444	0.740019	0.214059	1
LOC_Os02g38240.1	rhodanese family protein, putative, expressed	0.852931	1.95448	0.138015	0.95608
LOC_Os02g05900.1	ternary complex factor MIP1, putative, expressed	0.852409	1.2516	0.178671	1
LOC_Os01g54860.1	enoyl-CoA hydratase/isomerase family protein, putative, expressed	0.851865	1.62841	0.15001	0.968315
LOC_Os01g54860.1	enoyl-CoA hydratase/isomerase family protein, putative, expressed	0.851865	1.62841	0.15001	0.968315
LOC_Os01g68750.1	adaptin, putative, expressed	0.851865	1.62841	0.15001	0.968315
LOC_Os11g05390.1	transporter, major facilitator family, putative, expressed	0.85153	1.92687	0.140215	0.961885
LOC_Os12g06980.1	SAP domain containing protein, expressed	0.85153	1.92687	0.140215	0.961885
LOC_Os03g25450.1	h/ACA ribonucleoprotein complex subunit 4, putative, expressed	0.851014	2.56894	0.123615	0.93386
LOC_Os10g42430.1	transcription factor MYC7E, putative, expressed	0.850533	7.01667	0.0975141	0.884969
LOC_Os03g21210.1	endoglucanase, putative, expressed	0.850063	1.59371	0.153157	0.97344
[truncated: 23,349 more rows]

## Sheet: Unique genes 
Geneid	E-S+_read counts	E+S+_read counts
LOC_Os02g09310.1:exon_3	0	128
LOC_Os11g15370.1:exon_2	0	35
LOC_Os12g09700.1:exon_3	0	29
LOC_Os01g59780.1:exon_3	0	28
LOC_Os12g14440.1:exon_2	0	26
LOC_Os10g09850.1:exon_1	0	24
LOC_Os11g08380.1:exon_2	0	24
LOC_Os10g08474.1:exon_2	0	23
LOC_Os03g58570.1:exon_8	0	22
LOC_Os11g15370.1:exon_1	0	22
LOC_Os01g49230.1:exon_1	0	20
LOC_Os11g38160.1:exon_1	0	20
LOC_Os01g62970.2:exon_1	0	19
LOC_Os11g35710.1:exon_6	0	19
LOC_Os10g33450.1:exon_1	0	18
LOC_Os01g53650.1:exon_1	0	17
LOC_Os02g40620.1:exon_1	0	17
LOC_Os03g06600.1:exon_1	0	17
LOC_Os03g20880.1:exon_2	0	17
LOC_Os10g08450.1:exon_5	0	17
LOC_Os10g40460.1:exon_1	0	17
LOC_Os03g60370.1:exon_10	0	16
LOC_Os11g32870.1:exon_7	0	16
LOC_Os12g06180.1:exon_7	0	16
LOC_Os01g06240.1:exon_1	0	15
LOC_Os01g24460.1:exon_1	0	15
LOC_Os03g30120.1:exon_1	0	15
LOC_Os01g08020.1:exon_6	0	14
LOC_Os01g14990.1:exon_3	0	14
LOC_Os02g02190.1:exon_1	0	14
LOC_Os04g03050.1:exon_5	0	14
LOC_Os04g03050.1:exon_10	0	14
LOC_Os04g03860.1:exon_7	0	14
LOC_Os01g52740.1:exon_2	0	13
LOC_Os01g68820.1:exon_2	0	13
LOC_Os02g41820.1:exon_1	0	13
LOC_Os02g54910.1:exon_10	0	13
LOC_Os03g37830.1:exon_4	0	13
LOC_Os11g26920.1:exon_3	0	13
LOC_Os12g02510.1:exon_4	0	13
LOC_Os01g07020.1:exon_1	0	12
LOC_Os01g60680.1:exon_5	0	12
LOC_Os03g22560.1:exon_2	0	12
LOC_Os03g50670.1:exon_3	0	12
LOC_Os11g08200.1:exon_2	0	12
LOC_Os11g36719.1:exon_3	0	12
LOC_Os12g12720.1:exon_1	0	12
LOC_Os12g44190.1:exon_2	0	12
LOC_Os01g62570.1:exon_14	0	11
LOC_Os02g09100.1:exon_7	0	11
LOC_Os03g05910.3:exon_1	0	11
LOC_Os03g12320.3:exon_6	0	11
LOC_Os03g22634.1:exon_3	0	11
LOC_Os03g45210.1:exon_4	0	11
LOC_Os03g54930.1:exon_6	0	11
LOC_Os10g18490.1:exon_2	0	11
LOC_Os10g41180.1:exon_1	0	11
LOC_Os11g01530.2:exon_5	0	11
LOC_Os11g10980.1:exon_15	0	11
LOC_Os01g06630.1:exon_2	0	10
LOC_Os01g09340.1:exon_1	0	10
LOC_Os01g12760.1:exon_2	0	10
LOC_Os01g21940.1:exon_4	0	10
LOC_Os01g50910.2:exon_2	0	10
LOC_Os01g67430.1:exon_1	0	10
LOC_Os01g69970.1:exon_6	0	10
LOC_Os02g41850.1:exon_5	0	10
LOC_Os02g44730.1:exon_4	0	10
LOC_Os03g17600.1:exon_2	0	10
LOC_Os03g27360.1:exon_1	0	10
LOC_Os03g48310.1:exon_16	0	10
LOC_Os03g59290.1:exon_9	0	10
LOC_Os10g08460.1:exon_2	0	10
LOC_Os10g12548.1:exon_1	0	10
LOC_Os11g23930.1:exon_2	0	10
LOC_Os11g35710.1:exon_11	0	10
LOC_Os01g07640.1:exon_6	0	9
LOC_Os01g10130.1:exon_6	0	9
LOC_Os01g25990.3:exon_13	0	9
LOC_Os01g29270.1:exon_8	0	9
LOC_Os01g34614.1:exon_1	0	9
LOC_Os01g34850.1:exon_2	0	9
LOC_Os01g56490.1:exon_1	0	9
LOC_Os01g56980.1:exon_2	0	9
LOC_Os01g65850.1:exon_13	0	9
LOC_Os02g04840.1:exon_21	0	9
LOC_Os02g35230.1:exon_9	0	9
LOC_Os02g35660.1:exon_1	0	9
LOC_Os02g48740.1:exon_6	0	9
LOC_Os02g52590.1:exon_1	0	9
LOC_Os03g04030.1:exon_5	0	9
LOC_Os03g05270.3:exon_11	0	9
LOC_Os03g24640.1:exon_6	0	9
LOC_Os03g52180.1:exon_6	0	9
LOC_Os10g08474.1:exon_1	0	9
LOC_Os10g13770.1:exon_5	0	9
LOC_Os11g11780.1:exon_3	0	9
LOC_Os11g19110.1:exon_5	0	9
LOC_Os01g03410.1:exon_2	0	8
LOC_Os01g09150.1:exon_1	0	8
LOC_Os01g27160.1:exon_14	0	8
LOC_Os01g27690.1:exon_1	0	8
LOC_Os01g36550.1:exon_5	0	8
LOC_Os01g41200.1:exon_3	0	8
LOC_Os01g45330.1:exon_6	0	8
LOC_Os02g19640.1:exon_1	0	8
LOC_Os02g41830.1:exon_1	0	8
LOC_Os02g43050.1:exon_6	0	8
LOC_Os02g46170.1:exon_1	0	8
LOC_Os02g51900.1:exon_2	0	8
LOC_Os02g55190.1:exon_1	0	8
LOC_Os02g56720.2:exon_4	0	8
LOC_Os03g02190.1:exon_1	0	8
LOC_Os03g02890.1:exon_2	0	8
LOC_Os03g06040.1:exon_1	0	8
LOC_Os03g08730.1:exon_6	0	8
LOC_Os03g13520.1:exon_1	0	8
LOC_Os03g25500.1:exon_4	0	8
LOC_Os03g31839.1:exon_18	0	8
LOC_Os03g32040.1:exon_1	0	8
LOC_Os03g37000.1:exon_4	0	8
LOC_Os03g37742.1:exon_1	0	8
LOC_Os03g38534.1:exon_5	0	8
LOC_Os03g58930.1:exon_4	0	8
LOC_Os03g59160.1:exon_5	0	8
LOC_Os03g59370.1:exon_3	0	8
LOC_Os04g13170.1:exon_3	0	8
LOC_Os10g08450.1:exon_6	0	8
LOC_Os10g09350.1:exon_6	0	8
LOC_Os10g25400.1:exon_1	0	8
LOC_Os10g40470.1:exon_1	0	8
LOC_Os11g01380.1:exon_22	0	8
LOC_Os11g28210.1:exon_5	0	8
LOC_Os11g30484.1:exon_1	0	8
LOC_Os11g32210.1:exon_1	0	8
LOC_Os11g35540.1:exon_1	0	8
LOC_Os11g37090.1:exon_3	0	8
LOC_Os11g37590.1:exon_2	0	8
LOC_Os11g38610.2:exon_8	0	8
LOC_Os11g39720.1:exon_2	0	8
LOC_Os11g42190.1:exon_1	0	8
LOC_Os12g03870.1:exon_4	0	8
LOC_Os12g24260.1:exon_1	0	8
LOC_Os12g26760.1:exon_1	0	8
LOC_Os01g04300.1:exon_1	0	7
LOC_Os01g05710.1:exon_6	0	7
LOC_Os01g07550.1:exon_1	0	7
LOC_Os01g13150.1:exon_10	0	7
LOC_Os01g16500.1:exon_4	0	7
LOC_Os01g22510.1:exon_4	0	7
LOC_Os01g34010.1:exon_1	0	7
LOC_Os01g36870.1:exon_1	0	7
LOC_Os01g56560.1:exon_1	0	7
LOC_Os02g03930.1:exon_2	0	7
LOC_Os02g04840.1:exon_19	0	7
LOC_Os02g09310.1:exon_2	0	7
LOC_Os02g37856.1:exon_15	0	7
LOC_Os02g47760.1:exon_5	0	7
LOC_Os03g07960.1:exon_2	0	7
LOC_Os03g20150.1:exon_1	0	7
LOC_Os03g20880.1:exon_3	0	7
LOC_Os03g45194.1:exon_18	0	7
LOC_Os03g45194.1:exon_19	0	7
LOC_Os03g56430.1:exon_1	0	7
LOC_Os04g03210.1:exon_2	0	7
LOC_Os04g09720.1:exon_15	0	7
LOC_Os04g15580.1:exon_4	0	7
LOC_Os10g03730.1:exon_3	0	7
LOC_Os10g24400.1:exon_8	0	7
LOC_Os10g32190.1:exon_2	0	7
LOC_Os10g35644.2:exon_5	0	7
LOC_Os10g35890.1:exon_4	0	7
LOC_Os11g18194.1:exon_4	0	7
LOC_Os11g19730.1:exon_1	0	7
LOC_Os11g27170.1:exon_1	0	7
LOC_Os11g31550.1:exon_7	0	7
LOC_Os11g32170.1:exon_2	0	7
LOC_Os11g38860.1:exon_6	0	7
LOC_Os11g40690.1:exon_5	0	7
LOC_Os12g01170.1:exon_5	0	7
LOC_Os12g13790.1:exon_2	0	7
LOC_Os12g34450.1:exon_2	0	7
LOC_Os12g38750.1:exon_1	0	7
LOC_Os12g40310.1:exon_3	0	7
LOC_Os12g42830.1:exon_6	0	7
LOC_Os01g01400.1:exon_5	0	6
LOC_Os01g03420.1:exon_1	0	6
LOC_Os01g07190.1:exon_1	0	6
LOC_Os01g07800.1:exon_4	0	6
LOC_Os01g11860.1:exon_4	0	6
LOC_Os01g16920.1:exon_2	0	6
LOC_Os01g19360.1:exon_4	0	6
LOC_Os01g20160.1:exon_3	0	6
LOC_Os01g21810.1:exon_7	0	6
LOC_Os01g27040.1:exon_17	0	6
LOC_Os01g29450.1:exon_2	0	6
LOC_Os01g31890.1:exon_1	0	6
LOC_Os01g34890.1:exon_17	0	6
LOC_Os01g36240.1:exon_3	0	6
LOC_Os01g36720.1:exon_2	0	6
LOC_Os01g43851.1:exon_1	0	6
LOC_Os01g48180.1:exon_7	0	6
LOC_Os01g53020.1:exon_1	0	6
LOC_Os01g54119.1:exon_18	0	6
LOC_Os01g57082.1:exon_25	0	6
LOC_Os01g58640.1:exon_1	0	6
LOC_Os01g60680.1:exon_7	0	6
LOC_Os01g61610.3:exon_1	0	6
LOC_Os01g68820.1:exon_1	0	6
LOC_Os01g70020.1:exon_6	0	6
LOC_Os01g73840.2:exon_6	0	6
LOC_Os02g02250.1:exon_3	0	6
LOC_Os02g03310.1:exon_4	0	6
LOC_Os02g04700.2:exon_2	0	6
LOC_Os02g08510.1:exon_1	0	6
LOC_Os02g15740.1:exon_2	0	6
LOC_Os02g17780.1:exon_2	0	6
LOC_Os02g17780.1:exon_3	0	6
LOC_Os02g20700.1:exon_1	0	6
LOC_Os02g26600.1:exon_1	0	6
LOC_Os02g28850.1:exon_7	0	6
LOC_Os02g35810.1:exon_2	0	6
LOC_Os02g36264.1:exon_12	0	6
LOC_Os02g37680.1:exon_2	0	6
LOC_Os02g39480.1:exon_5	0	6
LOC_Os02g39700.1:exon_9	0	6
LOC_Os02g42820.1:exon_1	0	6
LOC_Os02g44340.1:exon_2	0	6
LOC_Os02g53030.1:exon_1	0	6
LOC_Os02g58270.1:exon_1	0	6
LOC_Os03g03850.1:exon_1	0	6
LOC_Os03g05780.1:exon_4	0	6
LOC_Os03g08120.1:exon_1	0	6
LOC_Os03g08290.1:exon_2	0	6
LOC_Os03g08560.1:exon_4	0	6
LOC_Os03g08834.1:exon_1	0	6
LOC_Os03g10230.1:exon_3	0	6
LOC_Os03g10755.1:exon_3	0	6
LOC_Os03g14610.1:exon_2	0	6
LOC_Os03g16490.1:exon_4	0	6
LOC_Os03g16900.1:exon_12	0	6
LOC_Os03g24100.1:exon_3	0	6
LOC_Os03g26650.2:exon_1	0	6
LOC_Os03g37720.1:exon_1	0	6
LOC_Os03g38990.1:exon_8	0	6
LOC_Os03g53080.1:exon_1	0	6
LOC_Os03g56904.1:exon_1	0	6
LOC_Os03g57090.1:exon_8	0	6
LOC_Os03g59290.1:exon_12	0	6
LOC_Os03g61660.1:exon_1	0	6
LOC_Os03g61829.1:exon_5	0	6
LOC_Os04g01130.1:exon_2	0	6
LOC_Os04g03860.1:exon_8	0	6
LOC_Os04g05340.1:exon_3	0	6
LOC_Os04g07340.1:exon_1	0	6
LOC_Os04g10390.1:exon_1	0	6
LOC_Os10g01320.1:exon_5	0	6
LOC_Os10g02210.1:exon_5	0	6
LOC_Os10g08280.1:exon_1	0	6
LOC_Os10g10350.1:exon_6	0	6
LOC_Os10g12390.1:exon_1	0	6
LOC_Os10g17080.1:exon_3	0	6
LOC_Os10g17510.1:exon_5	0	6
LOC_Os10g20170.1:exon_3	0	6
LOC_Os10g21380.1:exon_4	0	6
LOC_Os10g25140.1:exon_13	0	6
LOC_Os10g28810.1:exon_1	0	6
LOC_Os10g30090.1:exon_3	0	6
LOC_Os10g33740.1:exon_3	0	6
LOC_Os10g35880.1:exon_1	0	6
LOC_Os10g36210.1:exon_4	0	6
LOC_Os10g40000.1:exon_3	0	6
LOC_Os11g01380.1:exon_3	0	6
LOC_Os11g04300.1:exon_11	0	6
LOC_Os11g05410.1:exon_3	0	6
LOC_Os11g08150.1:exon_1	0	6
LOC_Os11g08670.1:exon_6	0	6
LOC_Os11g09919.1:exon_2	0	6
LOC_Os11g13420.3:exon_1	0	6
LOC_Os11g18194.1:exon_7	0	6
LOC_Os11g19990.1:exon_7	0	6
LOC_Os11g31550.1:exon_1	0	6
LOC_Os11g32590.1:exon_3	0	6
LOC_Os11g37260.1:exon_13	0	6
LOC_Os11g38360.1:exon_1	0	6
LOC_Os11g38610.2:exon_1	0	6
LOC_Os11g40690.1:exon_7	0	6
LOC_Os11g43060.1:exon_1	0	6
LOC_Os11g44240.1:exon_1	0	6
LOC_Os12g01470.1:exon_7	0	6
LOC_Os12g02230.1:exon_1	0	6
LOC_Os12g13270.1:exon_10	0	6
LOC_Os12g13330.1:exon_2	0	6
LOC_Os12g16010.1:exon_1	0	6
LOC_Os12g16520.1:exon_2	0	6
LOC_Os12g16540.1:exon_1	0	6
LOC_Os12g18080.1:exon_2	0	6
LOC_Os12g21860.1:exon_5	0	6
LOC_Os12g26240.1:exon_2	0	6
LOC_Os12g29410.1:exon_2	0	6
LOC_Os12g31810.1:exon_7	0	6
LOC_Os12g35730.1:exon_1	0	6
LOC_Os12g36750.3:exon_1	0	6
LOC_Os12g41590.1:exon_4	0	6
LOC_Os01g05090.1:exon_3	0	5
LOC_Os01g07040.1:exon_1	0	5
LOC_Os01g16124.1:exon_9	0	5
LOC_Os01g16500.1:exon_1	0	5
LOC_Os01g17250.1:exon_4	0	5
LOC_Os01g19850.1:exon_4	0	5
LOC_Os01g26224.1:exon_5	0	5
LOC_Os01g37650.1:exon_1	0	5
LOC_Os01g40040.1:exon_2	0	5
LOC_Os01g40830.1:exon_1	0	5
LOC_Os01g41510.1:exon_1	0	5
LOC_Os01g46750.4:exon_1	0	5
LOC_Os01g54050.1:exon_5	0	5
LOC_Os01g57700.1:exon_1	0	5
LOC_Os01g63180.1:exon_1	0	5
LOC_Os01g66650.1:exon_6	0	5
LOC_Os01g70660.1:exon_3	0	5
LOC_Os01g71680.1:exon_2	0	5
LOC_Os01g71760.1:exon_6	0	5
LOC_Os01g72280.1:exon_5	0	5
LOC_Os01g73830.1:exon_2	0	5
LOC_Os02g06460.1:exon_3	0	5
LOC_Os02g07310.1:exon_15	0	5
LOC_Os02g07870.1:exon_9	0	5
LOC_Os02g09260.2:exon_2	0	5
LOC_Os02g14600.1:exon_4	0	5
LOC_Os02g14860.1:exon_2	0	5
LOC_Os02g15780.1:exon_2	0	5
LOC_Os02g18540.1:exon_2	0	5
LOC_Os02g21850.1:exon_1	0	5
LOC_Os02g22170.1:exon_1	0	5
LOC_Os02g22180.1:exon_1	0	5
LOC_Os02g32570.1:exon_1	0	5
LOC_Os02g40610.1:exon_3	0	5
LOC_Os02g44610.1:exon_10	0	5
LOC_Os02g47320.1:exon_5	0	5
LOC_Os02g50590.1:exon_2	0	5
LOC_Os02g50630.1:exon_8	0	5
LOC_Os02g53384.1:exon_4	0	5
LOC_Os02g53400.1:exon_4	0	5
LOC_Os02g55030.1:exon_1	0	5
LOC_Os02g55030.1:exon_3	0	5
LOC_Os02g58030.1:exon_5	0	5
LOC_Os03g07140.1:exon_7	0	5
LOC_Os03g07850.1:exon_7	0	5
LOC_Os03g08510.1:exon_1	0	5
LOC_Os03g10230.1:exon_7	0	5
LOC_Os03g12210.1:exon_4	0	5
LOC_Os03g17480.1:exon_4	0	5
LOC_Os03g19300.1:exon_3	0	5
LOC_Os03g21610.1:exon_1	0	5
LOC_Os03g23160.1:exon_1	0	5
LOC_Os03g24070.1:exon_2	0	5
LOC_Os03g24620.1:exon_2	0	5
LOC_Os03g25500.1:exon_3	0	5
LOC_Os03g27930.1:exon_3	0	5
LOC_Os03g29240.1:exon_1	0	5
LOC_Os03g31550.2:exon_3	0	5
LOC_Os03g33240.1:exon_3	0	5
LOC_Os03g37790.1:exon_1	0	5
LOC_Os03g45519.1:exon_8	0	5
LOC_Os03g50420.1:exon_4	0	5
LOC_Os03g51479.3:exon_1	0	5
LOC_Os03g54930.1:exon_10	0	5
LOC_Os03g55890.1:exon_10	0	5
LOC_Os03g57090.1:exon_5	0	5
LOC_Os03g57720.1:exon_4	0	5
LOC_Os03g58570.1:exon_3	0	5
LOC_Os03g59290.1:exon_2	0	5
LOC_Os04g03050.1:exon_4	0	5
LOC_Os04g03050.1:exon_7	0	5
LOC_Os04g09450.1:exon_3	0	5
LOC_Os04g09680.1:exon_2	0	5
LOC_Os10g10350.1:exon_9	0	5
LOC_Os10g19064.1:exon_3	0	5
LOC_Os10g21590.2:exon_1	0	5
LOC_Os10g25180.1:exon_5	0	5
LOC_Os10g30020.1:exon_4	0	5
LOC_Os10g32800.1:exon_2	0	5
LOC_Os10g33830.1:exon_2	0	5
LOC_Os10g34430.1:exon_2	0	5
LOC_Os10g35310.1:exon_3	0	5
LOC_Os10g35880.1:exon_12	0	5
LOC_Os10g40000.1:exon_1	0	5
LOC_Os11g01370.1:exon_3	0	5
LOC_Os11g03290.1:exon_3	0	5
LOC_Os11g05800.1:exon_3	0	5
LOC_Os11g08380.1:exon_3	0	5
LOC_Os11g24340.1:exon_7	0	5
LOC_Os11g26560.1:exon_4	0	5
LOC_Os11g35210.1:exon_5	0	5
LOC_Os11g36140.1:exon_2	0	5
LOC_Os11g37260.1:exon_21	0	5
LOC_Os11g37610.1:exon_2	0	5
LOC_Os11g37940.1:exon_1	0	5
LOC_Os11g42510.2:exon_5	0	5
LOC_Os11g44880.1:exon_9	0	5
LOC_Os11g45580.1:exon_2	0	5
LOC_Os11g45850.1:exon_3	0	5
LOC_Os12g10850.1:exon_4	0	5
LOC_Os12g12720.1:exon_2	0	5
LOC_Os12g15450.1:exon_3	0	5
LOC_Os12g16640.1:exon_1	0	5
LOC_Os12g16640.1:exon_2	0	5
LOC_Os12g19370.1:exon_7	0	5
LOC_Os12g21560.1:exon_5	0	5
LOC_Os12g22750.1:exon_1	0	5
LOC_Os12g30080.1:exon_2	0	5
LOC_Os12g31370.1:exon_8	0	5
LOC_Os12g36110.1:exon_1	0	5
LOC_Os12g37980.1:exon_4	0	5
LOC_Os12g43710.1:exon_3	0	5
LOC_Os01g02050.1:exon_18	0	4
LOC_Os01g02370.1:exon_1	0	4
LOC_Os01g02570.1:exon_3	0	4
LOC_Os01g02720.1:exon_1	0	4
LOC_Os01g05050.1:exon_3	0	4
LOC_Os01g05140.1:exon_1	0	4
LOC_Os01g07030.1:exon_1	0	4
LOC_Os01g07140.1:exon_1	0	4
LOC_Os01g07550.1:exon_2	0	4
LOC_Os01g08020.1:exon_3	0	4
LOC_Os01g08200.1:exon_1	0	4
LOC_Os01g08630.1:exon_7	0	4
LOC_Os01g10320.1:exon_5	0	4
LOC_Os01g11370.1:exon_6	0	4
LOC_Os01g12210.1:exon_2	0	4
LOC_Os01g12920.1:exon_1	0	4
LOC_Os01g13300.1:exon_6	0	4
LOC_Os01g14050.1:exon_3	0	4
LOC_Os01g14926.1:exon_1	0	4
LOC_Os01g15080.1:exon_2	0	4
LOC_Os01g15200.1:exon_1	0	4
LOC_Os01g17214.1:exon_3	0	4
LOC_Os01g18110.1:exon_4	0	4
LOC_Os01g18230.1:exon_2	0	4
LOC_Os01g18400.1:exon_1	0	4
LOC_Os01g18450.1:exon_1	0	4
LOC_Os01g18520.1:exon_1	0	4
LOC_Os01g19050.1:exon_7	0	4
LOC_Os01g19050.1:exon_8	0	4
LOC_Os01g19100.1:exon_2	0	4
LOC_Os01g19430.1:exon_1	0	4
LOC_Os01g20890.1:exon_3	0	4
LOC_Os01g21430.1:exon_3	0	4
LOC_Os01g21880.1:exon_1	0	4
LOC_Os01g23530.1:exon_5	0	4
LOC_Os01g23530.1:exon_6	0	4
LOC_Os01g24500.1:exon_2	0	4
LOC_Os01g25630.1:exon_2	0	4
LOC_Os01g26010.1:exon_2	0	4
LOC_Os01g27240.1:exon_4	0	4
LOC_Os01g28630.1:exon_1	0	4
LOC_Os01g29488.1:exon_11	0	4
LOC_Os01g31430.1:exon_3	0	4
LOC_Os01g32760.1:exon_1	0	4
LOC_Os01g34960.1:exon_3	0	4
LOC_Os01g35450.1:exon_3	0	4
LOC_Os01g37860.1:exon_7	0	4
LOC_Os01g41530.1:exon_2	0	4
LOC_Os01g42110.1:exon_2	0	4
LOC_Os01g42610.1:exon_3	0	4
LOC_Os01g43320.1:exon_2	0	4
LOC_Os01g43450.1:exon_2	0	4
LOC_Os01g44050.1:exon_2	0	4
LOC_Os01g44360.1:exon_4	0	4
LOC_Os01g45490.1:exon_1	0	4
LOC_Os01g46690.1:exon_4	0	4
LOC_Os01g47580.2:exon_1	0	4
LOC_Os01g48700.1:exon_3	0	4
LOC_Os01g50050.2:exon_3	0	4
LOC_Os01g50380.1:exon_1	0	4
LOC_Os01g50680.1:exon_7	0	4
LOC_Os01g51520.1:exon_1	0	4
LOC_Os01g51990.1:exon_2	0	4
LOC_Os01g56660.1:exon_1	0	4
LOC_Os01g56690.1:exon_3	0	4
LOC_Os01g56870.1:exon_6	0	4
LOC_Os01g57940.1:exon_1	0	4
LOC_Os01g58740.1:exon_6	0	4
LOC_Os01g61360.1:exon_2	0	4
LOC_Os01g62514.1:exon_1	0	4
LOC_Os01g63340.1:exon_3	0	4
LOC_Os01g64030.4:exon_1	0	4
LOC_Os01g65110.1:exon_1	0	4
LOC_Os01g65590.1:exon_4	0	4
LOC_Os01g65850.1:exon_10	0	4
LOC_Os01g69260.1:exon_3	0	4
LOC_Os01g70230.1:exon_1	0	4
LOC_Os01g72670.4:exon_7	0	4
LOC_Os01g73000.1:exon_12	0	4
LOC_Os01g73005.1:exon_3	0	4
LOC_Os02g02620.1:exon_4	0	4
LOC_Os02g03640.1:exon_6	0	4
LOC_Os02g03930.1:exon_4	0	4
LOC_Os02g04380.1:exon_1	0	4
LOC_Os02g04730.1:exon_10	0	4
LOC_Os02g04840.1:exon_4	0	4
LOC_Os02g05610.1:exon_6	0	4
LOC_Os02g05800.1:exon_1	0	4
LOC_Os02g06130.1:exon_2	0	4
LOC_Os02g06950.1:exon_1	0	4
LOC_Os02g07310.1:exon_14	0	4
LOC_Os02g07380.1:exon_4	0	4
LOC_Os02g09100.1:exon_21	0	4
LOC_Os02g09310.1:exon_1	0	4
LOC_Os02g09460.1:exon_1	0	4
LOC_Os02g10340.1:exon_2	0	4
LOC_Os02g10340.1:exon_3	0	4
LOC_Os02g12650.2:exon_1	0	4
LOC_Os02g13070.1:exon_2	0	4
LOC_Os02g17080.1:exon_1	0	4
LOC_Os02g17080.1:exon_10	0	4
LOC_Os02g18670.1:exon_8	0	4
LOC_Os02g18840.1:exon_3	0	4
LOC_Os02g18880.1:exon_2	0	4
LOC_Os02g18880.1:exon_5	0	4
LOC_Os02g21320.1:exon_2	0	4
LOC_Os02g21790.1:exon_2	0	4
LOC_Os02g24730.1:exon_1	0	4
LOC_Os02g27940.1:exon_6	0	4
LOC_Os02g28810.1:exon_2	0	4
LOC_Os02g31910.1:exon_1	0	4
LOC_Os02g34180.1:exon_2	0	4
LOC_Os02g36264.1:exon_8	0	4
LOC_Os02g36264.1:exon_9	0	4
LOC_Os02g36830.1:exon_1	0	4
LOC_Os02g36870.1:exon_2	0	4
LOC_Os02g37200.1:exon_1	0	4
LOC_Os02g37856.1:exon_2	0	4
LOC_Os02g38550.1:exon_1	0	4
LOC_Os02g39430.1:exon_1	0	4
LOC_Os02g40230.1:exon_3	0	4
LOC_Os02g42620.1:exon_1	0	4
LOC_Os02g43450.1:exon_2	0	4
LOC_Os02g43710.1:exon_4	0	4
LOC_Os02g44090.1:exon_1	0	4
LOC_Os02g44136.1:exon_7	0	4
LOC_Os02g44920.1:exon_5	0	4
LOC_Os02g47060.1:exon_1	0	4
LOC_Os02g49260.1:exon_4	0	4
LOC_Os02g49270.1:exon_6	0	4
LOC_Os02g49970.1:exon_1	0	4
LOC_Os02g50510.1:exon_5	0	4
LOC_Os02g50660.1:exon_2	0	4
LOC_Os02g50950.1:exon_2	0	4
LOC_Os02g51119.2:exon_7	0	4
LOC_Os02g53030.1:exon_2	0	4
LOC_Os02g53430.1:exon_3	0	4
LOC_Os02g53480.1:exon_1	0	4
LOC_Os02g54390.1:exon_1	0	4
LOC_Os02g54540.1:exon_1	0	4
LOC_Os02g54550.1:exon_1	0	4
LOC_Os02g56080.1:exon_4	0	4
LOC_Os02g56930.1:exon_1	0	4
LOC_Os02g57380.1:exon_3	0	4
LOC_Os02g58040.1:exon_2	0	4
LOC_Os02g58170.1:exon_4	0	4
LOC_Os03g01240.1:exon_38	0	4
LOC_Os03g03630.1:exon_1	0	4
LOC_Os03g03710.1:exon_15	0	4
LOC_Os03g03910.1:exon_1	0	4
LOC_Os03g04010.1:exon_2	0	4
LOC_Os03g04250.1:exon_2	0	4
LOC_Os03g04740.1:exon_2	0	4
LOC_Os03g04790.1:exon_4	0	4
LOC_Os03g06460.1:exon_10	0	4
LOC_Os03g07170.1:exon_9	0	4
LOC_Os03g07670.1:exon_3	0	4
LOC_Os03g08540.1:exon_2	0	4
LOC_Os03g08834.1:exon_2	0	4
LOC_Os03g12290.1:exon_2	0	4
LOC_Os03g13520.1:exon_3	0	4
LOC_Os03g13690.1:exon_5	0	4
LOC_Os03g14720.1:exon_7	0	4
LOC_Os03g17164.1:exon_5	0	4
LOC_Os03g17634.1:exon_7	0	4
LOC_Os03g18200.1:exon_2	0	4
LOC_Os03g18290.1:exon_1	0	4
LOC_Os03g18310.2:exon_20	0	4
LOC_Os03g19690.1:exon_1	0	4
LOC_Os03g19920.1:exon_7	0	4
LOC_Os03g21190.1:exon_1	0	4
LOC_Os03g21450.1:exon_5	0	4
LOC_Os03g21790.1:exon_4	0	4
LOC_Os03g22200.2:exon_1	0	4
LOC_Os03g24930.1:exon_1	0	4
LOC_Os03g25500.1:exon_2	0	4
LOC_Os03g26310.1:exon_1	0	4
LOC_Os03g27110.1:exon_4	0	4
LOC_Os03g27730.1:exon_3	0	4
LOC_Os03g30630.1:exon_1	0	4
LOC_Os03g33260.1:exon_1	0	4
LOC_Os03g33328.1:exon_2	0	4
LOC_Os03g33530.1:exon_1	0	4
LOC_Os03g33940.1:exon_3	0	4
LOC_Os03g35840.1:exon_3	0	4
LOC_Os03g35940.1:exon_3	0	4
LOC_Os03g37350.1:exon_1	0	4
LOC_Os03g37750.1:exon_1	0	4
LOC_Os03g37920.1:exon_1	0	4
LOC_Os03g40725.1:exon_1	0	4
LOC_Os03g41960.1:exon_11	0	4
LOC_Os03g42350.1:exon_3	0	4
LOC_Os03g42370.1:exon_10	0	4
LOC_Os03g42870.1:exon_1	0	4
LOC_Os03g43010.1:exon_2	0	4
LOC_Os03g43060.1:exon_2	0	4
LOC_Os03g44140.1:exon_5	0	4
LOC_Os03g44360.1:exon_1	0	4
LOC_Os03g46250.1:exon_2	0	4
LOC_Os03g46920.1:exon_1	0	4
LOC_Os03g47310.1:exon_7	0	4
LOC_Os03g47370.1:exon_3	0	4
LOC_Os03g47860.1:exon_1	0	4
LOC_Os03g49560.1:exon_1	0	4
LOC_Os03g50180.1:exon_6	0	4
LOC_Os03g50570.1:exon_2	0	4
LOC_Os03g51556.1:exon_2	0	4
LOC_Os03g51620.1:exon_9	0	4
LOC_Os03g52090.1:exon_3	0	4
LOC_Os03g54020.1:exon_6	0	4
LOC_Os03g56050.1:exon_3	0	4
LOC_Os03g56300.1:exon_2	0	4
LOC_Os03g57960.1:exon_3	0	4
LOC_Os03g58930.1:exon_1	0	4
LOC_Os03g60000.1:exon_4	0	4
LOC_Os03g61120.1:exon_2	0	4
LOC_Os03g62610.1:exon_1	0	4
LOC_Os03g62850.1:exon_5	0	4
LOC_Os03g62860.1:exon_2	0	4
LOC_Os03g64020.1:exon_5	0	4
LOC_Os04g01650.1:exon_1	0	4
LOC_Os04g01940.1:exon_3	0	4
LOC_Os04g03860.1:exon_11	0	4
LOC_Os04g05740.1:exon_1	0	4
LOC_Os04g15610.1:exon_3	0	4
LOC_Os10g01120.1:exon_2	0	4
LOC_Os10g04170.1:exon_8	0	4
LOC_Os10g07998.1:exon_4	0	4
LOC_Os10g08180.1:exon_4	0	4
LOC_Os10g08670.1:exon_3	0	4
LOC_Os10g10010.1:exon_1	0	4
LOC_Os10g10798.1:exon_1	0	4
LOC_Os10g11190.1:exon_5	0	4
LOC_Os10g12690.1:exon_3	0	4
LOC_Os10g14870.1:exon_4	0	4
LOC_Os10g16680.1:exon_1	0	4
LOC_Os10g17650.1:exon_11	0	4
LOC_Os10g17900.1:exon_4	0	4
LOC_Os10g18960.1:exon_2	0	4
LOC_Os10g19050.1:exon_3	0	4
LOC_Os10g19330.1:exon_1	0	4
LOC_Os10g21590.1:exon_1	0	4
LOC_Os10g21890.1:exon_2	0	4
LOC_Os10g21980.1:exon_1	0	4
LOC_Os10g23230.1:exon_1	0	4
LOC_Os10g25180.1:exon_6	0	4
LOC_Os10g26670.1:exon_1	0	4
LOC_Os10g26690.1:exon_1	0	4
LOC_Os10g28254.1:exon_1	0	4
LOC_Os10g32060.1:exon_10	0	4
LOC_Os10g33830.1:exon_7	0	4
LOC_Os10g34150.1:exon_2	0	4
LOC_Os10g34880.1:exon_7	0	4
LOC_Os10g35130.1:exon_6	0	4
LOC_Os10g35680.1:exon_1	0	4
LOC_Os10g35880.1:exon_9	0	4
LOC_Os10g36830.1:exon_9	0	4
LOC_Os10g37650.1:exon_3	0	4
LOC_Os10g37899.1:exon_5	0	4
LOC_Os10g39940.1:exon_2	0	4
LOC_Os10g40450.1:exon_2	0	4
LOC_Os10g40859.1:exon_5	0	4
LOC_Os10g41030.2:exon_17	0	4
LOC_Os10g42720.1:exon_1	0	4
LOC_Os10g42880.1:exon_1	0	4
LOC_Os10g42999.1:exon_2	0	4
LOC_Os11g01420.1:exon_5	0	4
LOC_Os11g01470.1:exon_8	0	4
LOC_Os11g02450.1:exon_2	0	4
LOC_Os11g03270.1:exon_8	0	4
LOC_Os11g03610.1:exon_4	0	4
LOC_Os11g04150.1:exon_1	0	4
LOC_Os11g04220.1:exon_34	0	4
LOC_Os11g04500.1:exon_5	0	4
LOC_Os11g04990.2:exon_5	0	4
LOC_Os11g05190.1:exon_2	0	4
LOC_Os11g05420.1:exon_3	0	4
LOC_Os11g06140.1:exon_6	0	4
LOC_Os11g06400.1:exon_5	0	4
LOC_Os11g07170.1:exon_1	0	4
LOC_Os11g08120.1:exon_1	0	4
LOC_Os11g09010.1:exon_2	0	4
LOC_Os11g10200.1:exon_3	0	4
LOC_Os11g10950.1:exon_3	0	4
LOC_Os11g11210.1:exon_1	0	4
LOC_Os11g12500.1:exon_8	0	4
LOC_Os11g12640.1:exon_2	0	4
LOC_Os11g12690.1:exon_2	0	4
LOC_Os11g14040.1:exon_3	0	4
LOC_Os11g15340.2:exon_1	0	4
LOC_Os11g16610.1:exon_6	0	4
LOC_Os11g17540.1:exon_3	0	4
LOC_Os11g18540.1:exon_1	0	4
LOC_Os11g18870.1:exon_2	0	4
LOC_Os11g19620.1:exon_3	0	4
LOC_Os11g22480.1:exon_2	0	4
LOC_Os11g23060.1:exon_3	0	4
LOC_Os11g23140.1:exon_1	0	4
LOC_Os11g24012.1:exon_2	0	4
LOC_Os11g24340.1:exon_6	0	4
LOC_Os11g24990.1:exon_5	0	4
LOC_Os11g26500.1:exon_3	0	4
LOC_Os11g27580.1:exon_2	0	4
LOC_Os11g27930.1:exon_3	0	4
LOC_Os11g30600.1:exon_1	0	4
LOC_Os11g31430.1:exon_8	0	4
LOC_Os11g31520.1:exon_1	0	4
LOC_Os11g31550.1:exon_4	0	4
LOC_Os11g34500.1:exon_5	0	4
LOC_Os11g34610.1:exon_4	0	4
LOC_Os11g35400.1:exon_3	0	4
LOC_Os11g35710.1:exon_3	0	4
LOC_Os11g35770.1:exon_3	0	4
LOC_Os11g35930.1:exon_2	0	4
LOC_Os11g36030.1:exon_3	0	4
LOC_Os11g36460.1:exon_2	0	4
LOC_Os11g36640.1:exon_6	0	4
LOC_Os11g37260.1:exon_4	0	4
LOC_Os11g37710.1:exon_4	0	4
LOC_Os11g37860.1:exon_3	0	4
LOC_Os11g42430.1:exon_11	0	4
LOC_Os11g43490.1:exon_1	0	4
LOC_Os11g43760.1:exon_3	0	4
LOC_Os11g45040.1:exon_2	0	4
LOC_Os11g45580.1:exon_1	0	4
LOC_Os11g47210.1:exon_2	0	4
LOC_Os11g47330.1:exon_4	0	4
LOC_Os12g01220.1:exon_10	0	4
LOC_Os12g02170.1:exon_1	0	4
LOC_Os12g02970.1:exon_5	0	4
LOC_Os12g03160.1:exon_1	0	4
LOC_Os12g03390.1:exon_2	0	4
LOC_Os12g03880.1:exon_2	0	4
LOC_Os12g04550.1:exon_2	0	4
LOC_Os12g04595.1:exon_6	0	4
LOC_Os12g05609.1:exon_1	0	4
LOC_Os12g06270.1:exon_15	0	4
LOC_Os12g06840.1:exon_1	0	4
LOC_Os12g07720.1:exon_6	0	4
LOC_Os12g07880.1:exon_12	0	4
LOC_Os12g08160.1:exon_1	0	4
LOC_Os12g09070.1:exon_1	0	4
LOC_Os12g10110.1:exon_1	0	4
LOC_Os12g11150.1:exon_1	0	4
LOC_Os12g12470.1:exon_4	0	4
LOC_Os12g13290.1:exon_8	0	4
LOC_Os12g16710.1:exon_4	0	4
LOC_Os12g18200.1:exon_2	0	4
LOC_Os12g18530.1:exon_3	0	4
LOC_Os12g18930.1:exon_5	0	4
LOC_Os12g19490.1:exon_2	0	4
LOC_Os12g19980.1:exon_6	0	4
LOC_Os12g21560.1:exon_3	0	4
LOC_Os12g22740.1:exon_4	0	4
LOC_Os12g23800.1:exon_3	0	4
LOC_Os12g24600.1:exon_6	0	4
LOC_Os12g28040.1:exon_2	0	4
LOC_Os12g30510.3:exon_3	0	4
LOC_Os12g31580.1:exon_1	0	4
LOC_Os12g32200.1:exon_2	0	4
LOC_Os12g39190.1:exon_4	0	4
LOC_Os12g40310.1:exon_2	0	4
LOC_Os12g40780.1:exon_7	0	4
LOC_Os12g40810.1:exon_1	0	4
LOC_Os12g41790.1:exon_2	0	4
LOC_Os12g41860.1:exon_9	0	4
LOC_Os12g42410.1:exon_1	0	4
LOC_Os12g42660.1:exon_4	0	4
LOC_Os12g42700.1:exon_13	0	4
LOC_Os12g42720.1:exon_3	0	4
LOC_Os01g01610.1:exon_3	0	3
LOC_Os01g01940.1:exon_1	0	3
LOC_Os01g02320.1:exon_2	0	3
LOC_Os01g03640.1:exon_2	0	3
LOC_Os01g04030.1:exon_2	0	3
LOC_Os01g06540.1:exon_3	0	3
LOC_Os01g06680.1:exon_4	0	3
LOC_Os01g07110.1:exon_23	0	3
LOC_Os01g07810.1:exon_5	0	3
LOC_Os01g08770.1:exon_6	0	3
LOC_Os01g09020.1:exon_1	0	3
LOC_Os01g09810.1:exon_3	0	3
LOC_Os01g10140.2:exon_1	0	3
LOC_Os01g11370.1:exon_22	0	3
LOC_Os01g11870.1:exon_2	0	3
LOC_Os01g13070.1:exon_2	0	3
LOC_Os01g14200.1:exon_11	0	3
LOC_Os01g14400.1:exon_1	0	3
LOC_Os01g15610.1:exon_2	0	3
LOC_Os01g16600.1:exon_5	0	3
LOC_Os01g16900.2:exon_1	0	3
LOC_Os01g16970.2:exon_14	0	3
LOC_Os01g17214.1:exon_8	0	3
LOC_Os01g19440.1:exon_3	0	3
LOC_Os01g19460.1:exon_4	0	3
LOC_Os01g19600.1:exon_3	0	3
LOC_Os01g19850.1:exon_7	0	3
LOC_Os01g21270.1:exon_2	0	3
LOC_Os01g22540.1:exon_1	0	3
LOC_Os01g27449.1:exon_4	0	3
LOC_Os01g27480.1:exon_1	0	3
LOC_Os01g27480.1:exon_2	0	3
LOC_Os01g29870.1:exon_2	0	3
LOC_Os01g31470.1:exon_12	0	3
LOC_Os01g32220.1:exon_4	0	3
LOC_Os01g33520.1:exon_8	0	3
LOC_Os01g34610.2:exon_4	0	3
LOC_Os01g34880.1:exon_3	0	3
LOC_Os01g38140.1:exon_7	0	3
LOC_Os01g38160.1:exon_2	0	3
LOC_Os01g38180.1:exon_12	0	3
LOC_Os01g38520.1:exon_1	0	3
LOC_Os01g38830.1:exon_1	0	3
LOC_Os01g40340.3:exon_16	0	3
LOC_Os01g41510.1:exon_7	0	3
LOC_Os01g41720.1:exon_2	0	3
LOC_Os01g44250.1:exon_1	0	3
LOC_Os01g45290.1:exon_2	0	3
LOC_Os01g47980.1:exon_4	0	3
LOC_Os01g49180.1:exon_13	0	3
LOC_Os01g50032.1:exon_9	0	3
LOC_Os01g50700.1:exon_5	0	3
LOC_Os01g50980.1:exon_12	0	3
LOC_Os01g51450.1:exon_7	0	3
LOC_Os01g51620.1:exon_3	0	3
LOC_Os01g52170.1:exon_4	0	3
LOC_Os01g52700.1:exon_1	0	3
LOC_Os01g52710.1:exon_2	0	3
LOC_Os01g55020.2:exon_3	0	3
LOC_Os01g56670.1:exon_10	0	3
LOC_Os01g56780.1:exon_2	0	3
LOC_Os01g57520.1:exon_1	0	3
LOC_Os01g58240.1:exon_1	0	3
LOC_Os01g59570.1:exon_1	0	3
LOC_Os01g59819.1:exon_4	0	3
LOC_Os01g60700.1:exon_2	0	3
LOC_Os01g61240.1:exon_5	0	3
LOC_Os01g61710.4:exon_12	0	3
LOC_Os01g62570.1:exon_13	0	3
LOC_Os01g62680.1:exon_3	0	3
LOC_Os01g63810.1:exon_4	0	3
LOC_Os01g64990.1:exon_2	0	3
LOC_Os01g65730.1:exon_5	0	3
LOC_Os01g67280.1:exon_2	0	3
LOC_Os01g67370.3:exon_11	0	3
LOC_Os01g67830.1:exon_3	0	3
LOC_Os01g68930.1:exon_6	0	3
LOC_Os01g69910.2:exon_11	0	3
LOC_Os01g70670.1:exon_6	0	3
LOC_Os01g71810.1:exon_1	0	3
LOC_Os01g71820.1:exon_1	0	3
LOC_Os01g74330.1:exon_2	0	3
LOC_Os02g03900.1:exon_9	0	3
LOC_Os02g06490.1:exon_8	0	3
LOC_Os02g07870.1:exon_4	0	3
LOC_Os02g08030.1:exon_5	0	3
LOC_Os02g09440.1:exon_10	0	3
LOC_Os02g09600.3:exon_1	0	3
LOC_Os02g10220.1:exon_4	0	3
LOC_Os02g12530.1:exon_1	0	3
LOC_Os02g13070.1:exon_1	0	3
LOC_Os02g13140.1:exon_14	0	3
LOC_Os02g14929.1:exon_3	0	3
LOC_Os02g17970.2:exon_15	0	3
LOC_Os02g18670.1:exon_11	0	3
LOC_Os02g21150.1:exon_1	0	3
LOC_Os02g25560.1:exon_5	0	3
LOC_Os02g25610.1:exon_3	0	3
LOC_Os02g26690.1:exon_4	0	3
LOC_Os02g29510.3:exon_8	0	3
LOC_Os02g30060.1:exon_6	0	3
LOC_Os02g30290.1:exon_7	0	3
LOC_Os02g30300.1:exon_2	0	3
LOC_Os02g30974.1:exon_8	0	3
LOC_Os02g32870.1:exon_1	0	3
LOC_Os02g33540.1:exon_1	0	3
LOC_Os02g37460.1:exon_1	0	3
LOC_Os02g37570.1:exon_1	0	3
LOC_Os02g37580.1:exon_7	0	3
LOC_Os02g40450.1:exon_10	0	3
LOC_Os02g40450.1:exon_19	0	3
LOC_Os02g41690.1:exon_4	0	3
LOC_Os02g41690.1:exon_5	0	3
LOC_Os02g43480.1:exon_2	0	3
LOC_Os02g44100.1:exon_3	0	3
LOC_Os02g45770.1:exon_5	0	3
LOC_Os02g45830.1:exon_2	0	3
LOC_Os02g47930.1:exon_1	0	3
LOC_Os02g48330.1:exon_2	0	3
LOC_Os02g48720.1:exon_1	0	3
LOC_Os02g49820.1:exon_5	0	3
LOC_Os02g50030.1:exon_2	0	3
LOC_Os02g50540.1:exon_1	0	3
LOC_Os02g51810.1:exon_12	0	3
LOC_Os02g52240.1:exon_1	0	3
LOC_Os02g52510.1:exon_12	0	3
LOC_Os02g52720.1:exon_4	0	3
LOC_Os02g53230.1:exon_21	0	3
LOC_Os02g54490.1:exon_2	0	3
LOC_Os02g54490.1:exon_12	0	3
LOC_Os02g54810.1:exon_2	0	3
LOC_Os02g54900.1:exon_4	0	3
LOC_Os02g54900.1:exon_9	0	3
LOC_Os02g55340.1:exon_2	0	3
LOC_Os02g56880.1:exon_6	0	3
LOC_Os02g57330.2:exon_3	0	3
LOC_Os02g57910.1:exon_3	0	3
LOC_Os02g58610.1:exon_1	0	3
LOC_Os03g01120.1:exon_7	0	3
LOC_Os03g01450.1:exon_2	0	3
LOC_Os03g03370.1:exon_2	0	3
LOC_Os03g03520.1:exon_2	0	3
LOC_Os03g03910.1:exon_2	0	3
LOC_Os03g05880.1:exon_3	0	3
LOC_Os03g06180.1:exon_8	0	3
LOC_Os03g08510.1:exon_2	0	3
LOC_Os03g08530.1:exon_3	0	3
LOC_Os03g08530.1:exon_9	0	3
LOC_Os03g10350.1:exon_1	0	3
LOC_Os03g10350.2:exon_1	0	3
LOC_Os03g11490.1:exon_6	0	3
LOC_Os03g13710.1:exon_1	0	3
LOC_Os03g14270.1:exon_1	0	3
LOC_Os03g15020.2:exon_2	0	3
LOC_Os03g16160.1:exon_2	0	3
LOC_Os03g16730.1:exon_4	0	3
LOC_Os03g17230.1:exon_3	0	3
LOC_Os03g18120.1:exon_2	0	3
LOC_Os03g18190.1:exon_15	0	3
LOC_Os03g18480.1:exon_3	0	3
LOC_Os03g19660.1:exon_2	0	3
LOC_Os03g20540.1:exon_1	0	3
LOC_Os03g20710.1:exon_3	0	3
LOC_Os03g20800.1:exon_3	0	3
LOC_Os03g24070.1:exon_6	0	3
LOC_Os03g26080.1:exon_4	0	3
LOC_Os03g29740.1:exon_2	0	3
LOC_Os03g30092.1:exon_1	0	3
LOC_Os03g30510.1:exon_9	0	3
LOC_Os03g31839.1:exon_16	0	3
LOC_Os03g32190.1:exon_2	0	3
LOC_Os03g33590.1:exon_13	0	3
LOC_Os03g33610.1:exon_2	0	3
LOC_Os03g33700.1:exon_3	0	3
LOC_Os03g35710.1:exon_1	0	3
LOC_Os03g35990.1:exon_1	0	3
LOC_Os03g37240.1:exon_1	0	3
LOC_Os03g37490.1:exon_3	0	3
LOC_Os03g37830.1:exon_6	0	3
LOC_Os03g39220.1:exon_1	0	3
LOC_Os03g39230.1:exon_5	0	3
LOC_Os03g39860.2:exon_3	0	3
LOC_Os03g42020.1:exon_1	0	3
LOC_Os03g42100.1:exon_4	0	3
LOC_Os03g44000.1:exon_2	0	3
LOC_Os03g45510.1:exon_1	0	3
LOC_Os03g47650.1:exon_1	0	3
LOC_Os03g51479.1:exon_5	0	3
LOC_Os03g51950.1:exon_6	0	3
LOC_Os03g51984.1:exon_2	0	3
LOC_Os03g52594.4:exon_11	0	3
LOC_Os03g53980.1:exon_3	0	3
LOC_Os03g55370.1:exon_3	0	3
LOC_Os03g57280.1:exon_1	0	3
LOC_Os03g58180.1:exon_1	0	3
LOC_Os03g59140.1:exon_2	0	3
LOC_Os03g62060.1:exon_2	0	3
LOC_Os03g62060.1:exon_4	0	3
LOC_Os03g63660.1:exon_1	0	3
LOC_Os03g64140.1:exon_2	0	3
LOC_Os04g01740.1:exon_2	0	3
LOC_Os04g02310.1:exon_4	0	3
LOC_Os04g03050.1:exon_1	0	3
LOC_Os04g03050.1:exon_8	0	3
LOC_Os04g03860.1:exon_6	0	3
LOC_Os04g07240.1:exon_3	0	3
LOC_Os04g13290.1:exon_2	0	3
LOC_Os04g14750.1:exon_2	0	3
LOC_Os04g16130.1:exon_5	0	3
LOC_Os04g16630.1:exon_2	0	3
LOC_Os10g01640.1:exon_3	0	3
LOC_Os10g02814.2:exon_3	0	3
LOC_Os10g05710.1:exon_5	0	3
LOC_Os10g07536.1:exon_2	0	3
LOC_Os10g11730.1:exon_1	0	3
LOC_Os10g13300.1:exon_2	0	3
LOC_Os10g13770.1:exon_7	0	3
LOC_Os10g14030.1:exon_5	0	3
LOC_Os10g18330.1:exon_1	0	3
LOC_Os10g19140.1:exon_2	0	3
LOC_Os10g21406.1:exon_1	0	3
LOC_Os10g21510.1:exon_4	0	3
LOC_Os10g24954.1:exon_8	0	3
LOC_Os10g25180.1:exon_7	0	3
LOC_Os10g26990.1:exon_1	0	3
LOC_Os10g27040.1:exon_2	0	3
LOC_Os10g30610.2:exon_14	0	3
LOC_Os10g32240.1:exon_3	0	3
LOC_Os10g32570.1:exon_7	0	3
LOC_Os10g33490.1:exon_15	0	3
LOC_Os10g35200.1:exon_12	0	3
LOC_Os10g35470.1:exon_2	0	3
LOC_Os10g36210.1:exon_18	0	3
LOC_Os10g39700.1:exon_1	0	3
LOC_Os10g39770.1:exon_1	0	3
LOC_Os10g39940.1:exon_3	0	3
LOC_Os11g01270.1:exon_5	0	3
LOC_Os11g01810.1:exon_7	0	3
LOC_Os11g02530.1:exon_2	0	3
LOC_Os11g03050.1:exon_5	0	3
LOC_Os11g03270.1:exon_9	0	3
LOC_Os11g03794.1:exon_1	0	3
LOC_Os11g04140.1:exon_1	0	3
LOC_Os11g04150.1:exon_6	0	3
LOC_Os11g04220.1:exon_31	0	3
LOC_Os11g04720.1:exon_2	0	3
LOC_Os11g04850.2:exon_2	0	3
LOC_Os11g06840.1:exon_1	0	3
LOC_Os11g08120.1:exon_5	0	3
LOC_Os11g08330.1:exon_8	0	3
LOC_Os11g11970.1:exon_2	0	3
LOC_Os11g12500.1:exon_3	0	3
LOC_Os11g14510.1:exon_5	0	3
LOC_Os11g15250.1:exon_1	0	3
LOC_Os11g16580.1:exon_3	0	3
LOC_Os11g18194.1:exon_6	0	3
LOC_Os11g18670.1:exon_1	0	3
LOC_Os11g22350.1:exon_7	0	3
LOC_Os11g26920.1:exon_8	0	3
LOC_Os11g27130.1:exon_2	0	3
LOC_Os11g29210.2:exon_1	0	3
LOC_Os11g29840.1:exon_1	0	3
LOC_Os11g31450.1:exon_10	0	3
LOC_Os11g34110.1:exon_8	0	3
LOC_Os11g35400.1:exon_19	0	3
LOC_Os11g35590.1:exon_9	0	3
LOC_Os11g36200.1:exon_1	0	3
LOC_Os11g36640.1:exon_1	0	3
LOC_Os11g40690.1:exon_6	0	3
LOC_Os11g44660.1:exon_6	0	3
LOC_Os11g46250.1:exon_4	0	3
LOC_Os12g02500.1:exon_2	0	3
LOC_Os12g02830.1:exon_1	0	3
LOC_Os12g03480.1:exon_5	0	3
LOC_Os12g04110.1:exon_4	0	3
LOC_Os12g04110.1:exon_5	0	3
LOC_Os12g04595.1:exon_5	0	3
LOC_Os12g05310.1:exon_13	0	3
LOC_Os12g06480.1:exon_2	0	3
LOC_Os12g07880.1:exon_13	0	3
LOC_Os12g08900.1:exon_3	0	3
LOC_Os12g11290.1:exon_4	0	3
LOC_Os12g13270.1:exon_11	0	3
LOC_Os12g13550.1:exon_1	0	3
LOC_Os12g16800.1:exon_1	0	3
LOC_Os12g17290.1:exon_14	0	3
LOC_Os12g17620.1:exon_3	0	3
LOC_Os12g17850.1:exon_2	0	3
LOC_Os12g20060.1:exon_2	0	3
LOC_Os12g24410.1:exon_9	0	3
LOC_Os12g24610.1:exon_2	0	3
LOC_Os12g26070.1:exon_1	0	3
LOC_Os12g27220.1:exon_2	0	3
LOC_Os12g32536.3:exon_3	0	3
LOC_Os12g32800.1:exon_9	0	3
LOC_Os12g36110.1:exon_3	0	3
LOC_Os12g38430.1:exon_6	0	3
LOC_Os12g38460.1:exon_5	0	3
LOC_Os12g38630.1:exon_10	0	3
LOC_Os12g40780.1:exon_4	0	3
LOC_Os12g40780.1:exon_6	0	3
LOC_Os12g41130.1:exon_1	0	3
LOC_Os12g41260.1:exon_4	0	3
LOC_Os12g41500.1:exon_11	0	3
LOC_Os12g42830.1:exon_4	0	3
LOC_Os12g43100.1:exon_1	0	3
LOC_Os12g43830.1:exon_5	0	3
LOC_Os01g01090.1:exon_5	0	2
LOC_Os01g01180.1:exon_1	0	2
LOC_Os01g01320.1:exon_4	0	2
LOC_Os01g01900.1:exon_2	0	2
LOC_Os01g02050.1:exon_1	0	2
LOC_Os01g02270.1:exon_9	0	2
LOC_Os01g02420.1:exon_2	0	2
LOC_Os01g02550.1:exon_7	0	2
LOC_Os01g02580.1:exon_3	0	2
LOC_Os01g02690.1:exon_3	0	2
LOC_Os01g02740.1:exon_4	0	2
LOC_Os01g03010.1:exon_2	0	2
LOC_Os01g03020.1:exon_2	0	2
LOC_Os01g03370.1:exon_4	0	2
LOC_Os01g04150.1:exon_3	0	2
LOC_Os01g04290.1:exon_1	0	2
LOC_Os01g04290.1:exon_3	0	2
LOC_Os01g04600.1:exon_1	0	2
LOC_Os01g05120.1:exon_6	0	2
LOC_Os01g05310.1:exon_1	0	2
LOC_Os01g05450.1:exon_2	0	2
LOC_Os01g06060.1:exon_2	0	2
LOC_Os01g06120.1:exon_1	0	2
LOC_Os01g06140.1:exon_2	0	2
LOC_Os01g06320.1:exon_2	0	2
LOC_Os01g06380.1:exon_1	0	2
LOC_Os01g06430.1:exon_1	0	2
LOC_Os01g06540.1:exon_4	0	2
LOC_Os01g06630.1:exon_1	0	2
LOC_Os01g06750.1:exon_5	0	2
LOC_Os01g06760.1:exon_4	0	2
LOC_Os01g06810.1:exon_1	0	2
LOC_Os01g06960.1:exon_1	0	2
LOC_Os01g07080.2:exon_9	0	2
LOC_Os01g07140.2:exon_1	0	2
LOC_Os01g07430.1:exon_3	0	2
LOC_Os01g07600.1:exon_2	0	2
LOC_Os01g07660.1:exon_4	0	2
LOC_Os01g07860.1:exon_2	0	2
LOC_Os01g07950.1:exon_7	0	2
LOC_Os01g08020.1:exon_9	0	2
LOC_Os01g08464.1:exon_1	0	2
LOC_Os01g08540.1:exon_8	0	2
LOC_Os01g08550.1:exon_8	0	2
LOC_Os01g09130.1:exon_1	0	2
LOC_Os01g09610.1:exon_4	0	2
LOC_Os01g09790.1:exon_3	0	2
LOC_Os01g09810.1:exon_1	0	2
LOC_Os01g09900.1:exon_4	0	2
LOC_Os01g10340.1:exon_10	0	2
LOC_Os01g10460.1:exon_4	0	2
LOC_Os01g10520.1:exon_1	0	2
LOC_Os01g10630.1:exon_5	0	2
LOC_Os01g10870.1:exon_1	0	2
LOC_Os01g11130.1:exon_2	0	2
LOC_Os01g11470.1:exon_1	0	2
LOC_Os01g11590.2:exon_1	0	2
LOC_Os01g11670.1:exon_1	0	2
LOC_Os01g12070.1:exon_1	0	2
LOC_Os01g12170.1:exon_2	0	2
LOC_Os01g12360.1:exon_2	0	2
LOC_Os01g12480.1:exon_1	0	2
LOC_Os01g12560.1:exon_1	0	2
LOC_Os01g12570.1:exon_1	0	2
LOC_Os01g12570.1:exon_4	0	2
LOC_Os01g12660.1:exon_4	0	2
LOC_Os01g12930.1:exon_1	0	2
LOC_Os01g12940.1:exon_2	0	2
LOC_Os01g13100.3:exon_1	0	2
LOC_Os01g13300.1:exon_7	0	2
LOC_Os01g13600.1:exon_2	0	2
LOC_Os01g13830.1:exon_2	0	2
LOC_Os01g14200.1:exon_4	0	2
LOC_Os01g14200.1:exon_10	0	2
LOC_Os01g14200.1:exon_13	0	2
LOC_Os01g14420.1:exon_2	0	2
LOC_Os01g14770.1:exon_2	0	2
LOC_Os01g15080.1:exon_1	0	2
LOC_Os01g15130.1:exon_4	0	2
LOC_Os01g15200.1:exon_2	0	2
LOC_Os01g15210.1:exon_3	0	2
LOC_Os01g15290.1:exon_1	0	2
LOC_Os01g15910.1:exon_5	0	2
LOC_Os01g15910.1:exon_17	0	2
LOC_Os01g15934.1:exon_4	0	2
LOC_Os01g16124.1:exon_8	0	2
LOC_Os01g16390.1:exon_1	0	2
LOC_Os01g16500.1:exon_2	0	2
LOC_Os01g16820.1:exon_1	0	2
LOC_Os01g16820.1:exon_2	0	2
LOC_Os01g16850.1:exon_9	0	2
LOC_Os01g16850.1:exon_10	0	2
LOC_Os01g16850.1:exon_15	0	2
LOC_Os01g17120.1:exon_2	0	2
LOC_Os01g18110.1:exon_1	0	2
LOC_Os01g18120.1:exon_1	0	2
LOC_Os01g18120.1:exon_5	0	2
LOC_Os01g18230.1:exon_1	0	2
LOC_Os01g18584.1:exon_1	0	2
LOC_Os01g18810.1:exon_1	0	2
LOC_Os01g18950.1:exon_1	0	2
LOC_Os01g18950.1:exon_3	0	2
LOC_Os01g19280.1:exon_1	0	2
LOC_Os01g19460.1:exon_6	0	2
LOC_Os01g19770.1:exon_1	0	2
LOC_Os01g19850.1:exon_8	0	2
LOC_Os01g20204.1:exon_2	0	2
LOC_Os01g21630.1:exon_2	0	2
LOC_Os01g21690.1:exon_5	0	2
LOC_Os01g21870.1:exon_1	0	2
LOC_Os01g22190.1:exon_6	0	2
LOC_Os01g22270.1:exon_8	0	2
LOC_Os01g23130.1:exon_5	0	2
LOC_Os01g23410.1:exon_4	0	2
LOC_Os01g23540.1:exon_3	0	2
LOC_Os01g23660.1:exon_2	0	2
LOC_Os01g23800.1:exon_2	0	2
LOC_Os01g23970.1:exon_4	0	2
LOC_Os01g23980.1:exon_3	0	2
LOC_Os01g24010.1:exon_6	0	2
LOC_Os01g24070.1:exon_3	0	2
LOC_Os01g24080.1:exon_2	0	2
LOC_Os01g24220.1:exon_1	0	2
LOC_Os01g24420.1:exon_5	0	2
LOC_Os01g24530.1:exon_2	0	2
LOC_Os01g24540.1:exon_3	0	2
LOC_Os01g24690.2:exon_2	0	2
LOC_Os01g24800.1:exon_5	0	2
LOC_Os01g24920.1:exon_10	0	2
LOC_Os01g24940.1:exon_9	0	2
LOC_Os01g24980.1:exon_1	0	2
LOC_Os01g25839.1:exon_7	0	2
LOC_Os01g25860.1:exon_3	0	2
LOC_Os01g27190.1:exon_1	0	2
LOC_Os01g27670.1:exon_1	0	2
LOC_Os01g27770.1:exon_9	0	2
LOC_Os01g28000.1:exon_5	0	2
LOC_Os01g28040.1:exon_5	0	2
LOC_Os01g28600.1:exon_2	0	2
LOC_Os01g29000.1:exon_6	0	2
LOC_Os01g29050.1:exon_3	0	2
LOC_Os01g29100.1:exon_3	0	2
LOC_Os01g29140.1:exon_2	0	2
LOC_Os01g29700.1:exon_1	0	2
LOC_Os01g29870.1:exon_4	0	2
LOC_Os01g31180.1:exon_1	0	2
LOC_Os01g31400.1:exon_3	0	2
LOC_Os01g31400.1:exon_4	0	2
LOC_Os01g31460.1:exon_4	0	2
LOC_Os01g31714.1:exon_1	0	2
LOC_Os01g31830.1:exon_2	0	2
LOC_Os01g32100.1:exon_6	0	2
LOC_Os01g32250.1:exon_6	0	2
LOC_Os01g32530.1:exon_5	0	2
LOC_Os01g32740.1:exon_1	0	2
LOC_Os01g33270.1:exon_1	0	2
LOC_Os01g33530.1:exon_2	0	2
LOC_Os01g33840.1:exon_2	0	2
LOC_Os01g33970.1:exon_3	0	2
LOC_Os01g33980.1:exon_1	0	2
LOC_Os01g34440.1:exon_3	0	2
LOC_Os01g34460.1:exon_1	0	2
LOC_Os01g34600.1:exon_1	0	2
LOC_Os01g35090.1:exon_1	0	2
LOC_Os01g35100.1:exon_1	0	2
LOC_Os01g36140.1:exon_2	0	2
LOC_Os01g36180.1:exon_2	0	2
LOC_Os01g36830.1:exon_3	0	2
LOC_Os01g36830.1:exon_4	0	2
LOC_Os01g37000.1:exon_2	0	2
LOC_Os01g37600.1:exon_3	0	2
LOC_Os01g37850.1:exon_2	0	2
LOC_Os01g37880.1:exon_1	0	2
LOC_Os01g38130.1:exon_1	0	2
LOC_Os01g38130.1:exon_2	0	2
LOC_Os01g38140.1:exon_6	0	2
LOC_Os01g38140.1:exon_13	0	2
LOC_Os01g38180.1:exon_7	0	2
LOC_Os01g38180.1:exon_9	0	2
LOC_Os01g39000.2:exon_1	0	2
LOC_Os01g39180.1:exon_1	0	2
LOC_Os01g39200.1:exon_3	0	2
LOC_Os01g39250.1:exon_1	0	2
LOC_Os01g39630.2:exon_4	0	2
LOC_Os01g39740.1:exon_1	0	2
LOC_Os01g39870.1:exon_1	0	2
LOC_Os01g40210.1:exon_2	0	2
LOC_Os01g40330.2:exon_2	0	2
LOC_Os01g40890.1:exon_2	0	2
LOC_Os01g40970.1:exon_1	0	2
LOC_Os01g40980.1:exon_20	0	2
LOC_Os01g41020.1:exon_4	0	2
LOC_Os01g41070.1:exon_2	0	2
LOC_Os01g41310.1:exon_2	0	2
LOC_Os01g41470.1:exon_4	0	2
LOC_Os01g41480.1:exon_1	0	2
LOC_Os01g41540.1:exon_2	0	2
LOC_Os01g41620.1:exon_1	0	2
LOC_Os01g41740.1:exon_1	0	2
LOC_Os01g42060.1:exon_4	0	2
LOC_Os01g42170.1:exon_1	0	2
LOC_Os01g42210.1:exon_3	0	2
LOC_Os01g42580.1:exon_2	0	2
LOC_Os01g42670.1:exon_1	0	2
LOC_Os01g43220.1:exon_1	0	2
LOC_Os01g43370.2:exon_3	0	2
LOC_Os01g43620.1:exon_4	0	2
LOC_Os01g43860.1:exon_1	0	2
LOC_Os01g44130.1:exon_6	0	2
LOC_Os01g44130.1:exon_9	0	2
LOC_Os01g44260.1:exon_3	0	2
LOC_Os01g45210.1:exon_1	0	2
LOC_Os01g45290.1:exon_5	0	2
LOC_Os01g45350.1:exon_2	0	2
LOC_Os01g45400.1:exon_1	0	2
LOC_Os01g45620.1:exon_1	0	2
LOC_Os01g46000.1:exon_5	0	2
LOC_Os01g46690.1:exon_6	0	2
LOC_Os01g46820.1:exon_1	0	2
LOC_Os01g46920.1:exon_2	0	2
LOC_Os01g47710.1:exon_2	0	2
LOC_Os01g48490.1:exon_4	0	2
LOC_Os01g48650.1:exon_6	0	2
LOC_Os01g48800.1:exon_1	0	2
LOC_Os01g48900.1:exon_10	0	2
LOC_Os01g49010.1:exon_2	0	2
LOC_Os01g49130.1:exon_1	0	2
LOC_Os01g49500.1:exon_1	0	2
LOC_Os01g49950.1:exon_9	0	2
LOC_Os01g50340.1:exon_1	0	2
LOC_Os01g50970.1:exon_3	0	2
LOC_Os01g50980.1:exon_3	0	2
LOC_Os01g50990.1:exon_1	0	2
LOC_Os01g50990.1:exon_2	0	2
LOC_Os01g51050.1:exon_3	0	2
LOC_Os01g51620.1:exon_8	0	2
LOC_Os01g52160.1:exon_2	0	2
LOC_Os01g52200.1:exon_2	0	2
LOC_Os01g52830.1:exon_1	0	2
LOC_Os01g53020.1:exon_3	0	2
LOC_Os01g53320.1:exon_1	0	2
LOC_Os01g53690.1:exon_1	0	2
LOC_Os01g53790.1:exon_1	0	2
LOC_Os01g53840.1:exon_5	0	2
LOC_Os01g54470.1:exon_1	0	2
LOC_Os01g54470.1:exon_2	0	2
LOC_Os01g54800.1:exon_1	0	2
LOC_Os01g55380.1:exon_3	0	2
LOC_Os01g55540.1:exon_3	0	2
LOC_Os01g56050.1:exon_3	0	2
LOC_Os01g56050.1:exon_7	0	2
LOC_Os01g56250.1:exon_5	0	2
LOC_Os01g56260.1:exon_10	0	2
LOC_Os01g56340.1:exon_4	0	2
LOC_Os01g56610.1:exon_2	0	2
LOC_Os01g56764.1:exon_4	0	2
LOC_Os01g57020.1:exon_1	0	2
LOC_Os01g57020.1:exon_2	0	2
LOC_Os01g57082.1:exon_10	0	2
LOC_Os01g57082.1:exon_16	0	2
LOC_Os01g57940.1:exon_5	0	2
LOC_Os01g58270.1:exon_2	0	2
LOC_Os01g58300.1:exon_2	0	2
LOC_Os01g58370.1:exon_1	0	2
LOC_Os01g58600.1:exon_1	0	2
LOC_Os01g58610.1:exon_1	0	2
LOC_Os01g58730.1:exon_1	0	2
LOC_Os01g58930.1:exon_1	0	2
LOC_Os01g59210.1:exon_1	0	2
LOC_Os01g59360.1:exon_6	0	2
LOC_Os01g59450.1:exon_7	0	2
LOC_Os01g60290.1:exon_2	0	2
LOC_Os01g60480.1:exon_3	0	2
LOC_Os01g60520.1:exon_2	0	2
LOC_Os01g60590.1:exon_2	0	2
LOC_Os01g60590.1:exon_3	0	2
LOC_Os01g60870.1:exon_1	0	2
LOC_Os01g60960.1:exon_2	0	2
LOC_Os01g61090.1:exon_4	0	2
LOC_Os01g61260.1:exon_2	0	2
LOC_Os01g61620.1:exon_1	0	2
LOC_Os01g61700.1:exon_3	0	2
LOC_Os01g62010.1:exon_1	0	2
LOC_Os01g62100.1:exon_10	0	2
LOC_Os01g62480.1:exon_2	0	2
LOC_Os01g62500.1:exon_1	0	2
LOC_Os01g62500.1:exon_2	0	2
LOC_Os01g62500.1:exon_3	0	2
LOC_Os01g62540.1:exon_4	0	2
LOC_Os01g62690.1:exon_2	0	2
LOC_Os01g62870.2:exon_1	0	2
LOC_Os01g62980.1:exon_2	0	2
LOC_Os01g63340.1:exon_2	0	2
LOC_Os01g63990.6:exon_3	0	2
LOC_Os01g64630.4:exon_1	0	2
LOC_Os01g64680.1:exon_2	0	2
LOC_Os01g64730.1:exon_1	0	2
LOC_Os01g65590.1:exon_5	0	2
LOC_Os01g65610.1:exon_2	0	2
LOC_Os01g65610.1:exon_3	0	2
LOC_Os01g65740.1:exon_1	0	2
LOC_Os01g65850.1:exon_12	0	2
LOC_Os01g65850.1:exon_16	0	2
LOC_Os01g66070.1:exon_1	0	2
LOC_Os01g66680.1:exon_1	0	2
LOC_Os01g66700.1:exon_9	0	2
LOC_Os01g66930.2:exon_1	0	2
LOC_Os01g66990.1:exon_4	0	2
LOC_Os01g67080.1:exon_1	0	2
LOC_Os01g67550.1:exon_2	0	2
LOC_Os01g67640.1:exon_3	0	2
LOC_Os01g67980.1:exon_1	0	2
LOC_Os01g68130.1:exon_4	0	2
LOC_Os01g68130.1:exon_5	0	2
LOC_Os01g68130.1:exon_6	0	2
LOC_Os01g69260.1:exon_1	0	2
LOC_Os01g69810.1:exon_4	0	2
LOC_Os01g70180.2:exon_1	0	2
LOC_Os01g70370.1:exon_8	0	2
LOC_Os01g70525.1:exon_1	0	2
LOC_Os01g71250.1:exon_2	0	2
LOC_Os01g71360.1:exon_2	0	2
LOC_Os01g71850.1:exon_13	0	2
LOC_Os01g72280.1:exon_3	0	2
LOC_Os01g72650.1:exon_3	0	2
LOC_Os01g72670.3:exon_8	0	2
LOC_Os01g73060.1:exon_1	0	2
LOC_Os01g73590.1:exon_1	0	2
LOC_Os01g73700.1:exon_2	0	2
LOC_Os01g73710.1:exon_1	0	2
LOC_Os01g73710.1:exon_2	0	2
LOC_Os01g73750.1:exon_1	0	2
LOC_Os01g73870.1:exon_8	0	2
LOC_Os01g73930.1:exon_4	0	2
LOC_Os01g73930.1:exon_5	0	2
LOC_Os01g74000.1:exon_6	0	2
LOC_Os01g74010.1:exon_4	0	2
LOC_Os01g74070.1:exon_1	0	2
LOC_Os01g74146.1:exon_6	0	2
LOC_Os01g74152.1:exon_3	0	2
LOC_Os01g74390.1:exon_1	0	2
LOC_Os01g74550.1:exon_4	0	2
LOC_Os02g01040.1:exon_5	0	2
LOC_Os02g01050.1:exon_3	0	2
LOC_Os02g01100.2:exon_1	0	2
LOC_Os02g01120.1:exon_2	0	2
LOC_Os02g01430.1:exon_1	0	2
LOC_Os02g01530.1:exon_2	0	2
LOC_Os02g01820.1:exon_1	0	2
LOC_Os02g01820.1:exon_5	0	2
LOC_Os02g01990.1:exon_3	0	2
LOC_Os02g02030.1:exon_1	0	2
LOC_Os02g02275.1:exon_2	0	2
LOC_Os02g02370.1:exon_2	0	2
LOC_Os02g02460.1:exon_1	0	2
LOC_Os02g02520.1:exon_2	0	2
LOC_Os02g02650.1:exon_2	0	2
LOC_Os02g02650.1:exon_3	0	2
LOC_Os02g02790.1:exon_1	0	2
LOC_Os02g02790.1:exon_5	0	2
LOC_Os02g02800.1:exon_1	0	2
LOC_Os02g03030.1:exon_1	0	2
LOC_Os02g03200.1:exon_1	0	2
LOC_Os02g03240.1:exon_3	0	2
LOC_Os02g03270.1:exon_4	0	2
LOC_Os02g03750.1:exon_4	0	2
LOC_Os02g03820.1:exon_2	0	2
LOC_Os02g03900.1:exon_10	0	2
LOC_Os02g03930.1:exon_6	0	2
LOC_Os02g03940.1:exon_4	0	2
LOC_Os02g04000.1:exon_1	0	2
LOC_Os02g04080.1:exon_8	0	2
LOC_Os02g04080.1:exon_17	0	2
LOC_Os02g04090.1:exon_3	0	2
LOC_Os02g04150.1:exon_1	0	2
LOC_Os02g04250.1:exon_1	0	2
LOC_Os02g04260.1:exon_1	0	2
LOC_Os02g04730.1:exon_1	0	2
LOC_Os02g04730.1:exon_8	0	2
LOC_Os02g04730.1:exon_11	0	2
LOC_Os02g04830.1:exon_1	0	2
LOC_Os02g04830.1:exon_2	0	2
LOC_Os02g05060.1:exon_1	0	2
LOC_Os02g05540.1:exon_1	0	2
LOC_Os02g05550.1:exon_4	0	2
LOC_Os02g05610.1:exon_2	0	2
LOC_Os02g06120.1:exon_3	0	2
LOC_Os02g06130.1:exon_1	0	2
LOC_Os02g06130.1:exon_3	0	2
LOC_Os02g06290.1:exon_1	0	2
LOC_Os02g06290.2:exon_1	0	2
LOC_Os02g06460.1:exon_7	0	2
LOC_Os02g06490.1:exon_4	0	2
LOC_Os02g06490.1:exon_6	0	2
LOC_Os02g06600.1:exon_2	0	2
LOC_Os02g06970.1:exon_1	0	2
LOC_Os02g07100.1:exon_1	0	2
LOC_Os02g07180.1:exon_5	0	2
LOC_Os02g07180.1:exon_7	0	2
LOC_Os02g07310.1:exon_10	0	2
LOC_Os02g07440.1:exon_2	0	2
LOC_Os02g07870.1:exon_8	0	2
LOC_Os02g07880.1:exon_1	0	2
LOC_Os02g07900.1:exon_11	0	2
LOC_Os02g08030.1:exon_3	0	2
LOC_Os02g08070.1:exon_2	0	2
LOC_Os02g08110.1:exon_2	0	2
LOC_Os02g08260.1:exon_6	0	2
LOC_Os02g09100.1:exon_9	0	2
LOC_Os02g09340.1:exon_1	0	2
LOC_Os02g09450.3:exon_1	0	2
LOC_Os02g09840.1:exon_1	0	2
LOC_Os02g10110.1:exon_10	0	2
LOC_Os02g10120.1:exon_6	0	2
LOC_Os02g10320.1:exon_4	0	2
LOC_Os02g10340.1:exon_5	0	2
LOC_Os02g10350.1:exon_12	0	2
LOC_Os02g10450.1:exon_1	0	2
LOC_Os02g10460.1:exon_2	0	2
LOC_Os02g10590.2:exon_5	0	2
LOC_Os02g10670.1:exon_6	0	2
LOC_Os02g10810.1:exon_2	0	2
LOC_Os02g10870.1:exon_1	0	2
LOC_Os02g11920.1:exon_2	0	2
LOC_Os02g12470.1:exon_3	0	2
LOC_Os02g12710.1:exon_1	0	2
LOC_Os02g12810.4:exon_3	0	2
LOC_Os02g12820.1:exon_2	0	2
LOC_Os02g12830.1:exon_3	0	2
LOC_Os02g12980.1:exon_1	0	2
LOC_Os02g13440.1:exon_2	0	2
LOC_Os02g13555.1:exon_1	0	2
LOC_Os02g14110.1:exon_2	0	2
LOC_Os02g14120.1:exon_2	0	2
LOC_Os02g14600.1:exon_1	0	2
LOC_Os02g14710.1:exon_1	0	2
LOC_Os02g14810.1:exon_1	0	2
LOC_Os02g15090.1:exon_2	0	2
LOC_Os02g15430.1:exon_5	0	2
LOC_Os02g15510.1:exon_1	0	2
LOC_Os02g15920.1:exon_6	0	2
LOC_Os02g16210.1:exon_4	0	2
LOC_Os02g16560.1:exon_2	0	2
LOC_Os02g16640.1:exon_3	0	2
LOC_Os02g16780.1:exon_2	0	2
LOC_Os02g16800.1:exon_2	0	2
LOC_Os02g17040.1:exon_1	0	2
LOC_Os02g17080.1:exon_4	0	2
LOC_Os02g17080.1:exon_5	0	2
LOC_Os02g17080.1:exon_6	0	2
LOC_Os02g17090.1:exon_7	0	2
LOC_Os02g17090.1:exon_8	0	2
LOC_Os02g17170.1:exon_1	0	2
LOC_Os02g17410.1:exon_2	0	2
LOC_Os02g17430.1:exon_2	0	2
LOC_Os02g17640.1:exon_2	0	2
LOC_Os02g17700.1:exon_11	0	2
LOC_Os02g17820.1:exon_8	0	2
LOC_Os02g18430.1:exon_1	0	2
LOC_Os02g18670.1:exon_4	0	2
LOC_Os02g18670.1:exon_9	0	2
LOC_Os02g18980.1:exon_1	0	2
LOC_Os02g18990.1:exon_1	0	2
LOC_Os02g19260.1:exon_1	0	2
LOC_Os02g19450.1:exon_2	0	2
LOC_Os02g19750.1:exon_2	0	2
LOC_Os02g20110.1:exon_7	0	2
LOC_Os02g20270.1:exon_1	0	2
LOC_Os02g20330.1:exon_4	0	2
LOC_Os02g20420.1:exon_18	0	2
LOC_Os02g20500.1:exon_2	0	2
LOC_Os02g20660.1:exon_6	0	2
LOC_Os02g21730.1:exon_3	0	2
LOC_Os02g21850.1:exon_3	0	2
LOC_Os02g21860.1:exon_1	0	2
LOC_Os02g21980.1:exon_8	0	2
LOC_Os02g22110.1:exon_2	0	2
LOC_Os02g22590.1:exon_3	0	2
LOC_Os02g23824.1:exon_1	0	2
LOC_Os02g23824.1:exon_2	0	2
LOC_Os02g23825.1:exon_1	0	2
LOC_Os02g23910.1:exon_1	0	2
LOC_Os02g23970.1:exon_1	0	2
LOC_Os02g23990.1:exon_2	0	2
LOC_Os02g24000.1:exon_2	0	2
LOC_Os02g24270.1:exon_2	0	2
LOC_Os02g24320.1:exon_3	0	2
LOC_Os02g24430.1:exon_14	0	2
LOC_Os02g24870.1:exon_2	0	2
LOC_Os02g24950.1:exon_2	0	2
LOC_Os02g25480.1:exon_1	0	2
LOC_Os02g25500.1:exon_3	0	2
LOC_Os02g25560.1:exon_1	0	2
LOC_Os02g25680.2:exon_3	0	2
LOC_Os02g25790.1:exon_3	0	2
LOC_Os02g25810.1:exon_7	0	2
LOC_Os02g25910.1:exon_2	0	2
LOC_Os02g25970.1:exon_9	0	2
LOC_Os02g26050.1:exon_7	0	2
LOC_Os02g26170.1:exon_1	0	2
LOC_Os02g26200.1:exon_1	0	2
LOC_Os02g26200.1:exon_4	0	2
LOC_Os02g26270.1:exon_1	0	2
LOC_Os02g26280.1:exon_1	0	2
LOC_Os02g26310.1:exon_2	0	2
LOC_Os02g26900.1:exon_2	0	2
LOC_Os02g27040.1:exon_1	0	2
LOC_Os02g27230.1:exon_4	0	2
LOC_Os02g27840.1:exon_1	0	2
LOC_Os02g27840.1:exon_2	0	2
LOC_Os02g28180.1:exon_6	0	2
LOC_Os02g28270.1:exon_1	0	2
LOC_Os02g28300.1:exon_1	0	2
LOC_Os02g28690.1:exon_3	0	2
LOC_Os02g28850.1:exon_1	0	2
LOC_Os02g28850.1:exon_4	0	2
LOC_Os02g29140.1:exon_11	0	2
LOC_Os02g29190.1:exon_9	0	2
LOC_Os02g30730.2:exon_12	0	2
LOC_Os02g30800.1:exon_6	0	2
LOC_Os02g30930.1:exon_2	0	2
LOC_Os02g30974.1:exon_1	0	2
LOC_Os02g31850.1:exon_3	0	2
LOC_Os02g31850.1:exon_6	0	2
LOC_Os02g32220.1:exon_2	0	2
LOC_Os02g32270.1:exon_1	0	2
LOC_Os02g32290.1:exon_6	0	2
LOC_Os02g32360.1:exon_1	0	2
LOC_Os02g32570.2:exon_1	0	2
LOC_Os02g32680.1:exon_1	0	2
LOC_Os02g32860.1:exon_1	0	2
LOC_Os02g33280.1:exon_1	0	2
LOC_Os02g33290.1:exon_1	0	2
LOC_Os02g33410.1:exon_4	0	2
LOC_Os02g33630.1:exon_3	0	2
LOC_Os02g33750.2:exon_5	0	2
LOC_Os02g33890.1:exon_1	0	2
LOC_Os02g34040.1:exon_5	0	2
LOC_Os02g34160.1:exon_3	0	2
LOC_Os02g34380.1:exon_2	0	2
LOC_Os02g34400.1:exon_1	0	2
LOC_Os02g34550.1:exon_6	0	2
LOC_Os02g34600.2:exon_7	0	2
LOC_Os02g34660.1:exon_1	0	2
LOC_Os02g34770.1:exon_1	0	2
LOC_Os02g35060.1:exon_4	0	2
LOC_Os02g35100.1:exon_1	0	2
LOC_Os02g35160.2:exon_1	0	2
LOC_Os02g35580.1:exon_1	0	2
LOC_Os02g36020.1:exon_1	0	2
LOC_Os02g36020.1:exon_9	0	2
LOC_Os02g36020.1:exon_13	0	2
LOC_Os02g36100.1:exon_7	0	2
LOC_Os02g36264.1:exon_2	0	2
LOC_Os02g36264.1:exon_7	0	2
LOC_Os02g36264.1:exon_10	0	2
LOC_Os02g36370.1:exon_2	0	2
LOC_Os02g36480.1:exon_3	0	2
LOC_Os02g36800.1:exon_6	0	2
LOC_Os02g37510.1:exon_1	0	2
LOC_Os02g37600.2:exon_3	0	2
LOC_Os02g37830.2:exon_10	0	2
LOC_Os02g37870.1:exon_1	0	2
LOC_Os02g38010.1:exon_3	0	2
LOC_Os02g38700.1:exon_2	0	2
LOC_Os02g38710.1:exon_2	0	2
LOC_Os02g39090.1:exon_1	0	2
LOC_Os02g39625.1:exon_1	0	2
LOC_Os02g39670.1:exon_2	0	2
LOC_Os02g39680.1:exon_1	0	2
LOC_Os02g39720.2:exon_5	0	2
LOC_Os02g40070.1:exon_5	0	2
LOC_Os02g40400.1:exon_1	0	2
LOC_Os02g40590.1:exon_1	0	2
LOC_Os02g40870.2:exon_1	0	2
LOC_Os02g41720.1:exon_1	0	2
LOC_Os02g41740.1:exon_1	0	2
LOC_Os02g41830.1:exon_2	0	2
LOC_Os02g42110.1:exon_6	0	2
LOC_Os02g42420.1:exon_3	0	2
LOC_Os02g42920.1:exon_1	0	2
LOC_Os02g43730.1:exon_1	0	2
LOC_Os02g43840.1:exon_3	0	2
LOC_Os02g43990.1:exon_1	0	2
LOC_Os02g44136.1:exon_4	0	2
LOC_Os02g44136.1:exon_5	0	2
LOC_Os02g44340.1:exon_1	0	2
LOC_Os02g44380.2:exon_2	0	2
LOC_Os02g44400.1:exon_1	0	2
LOC_Os02g44830.1:exon_2	0	2
LOC_Os02g45410.1:exon_1	0	2
LOC_Os02g45510.1:exon_1	0	2
LOC_Os02g45720.1:exon_3	0	2
LOC_Os02g45770.1:exon_2	0	2
LOC_Os02g45860.1:exon_3	0	2
LOC_Os02g46060.1:exon_9	0	2
LOC_Os02g46580.1:exon_4	0	2
LOC_Os02g46750.2:exon_10	0	2
LOC_Os02g46870.1:exon_1	0	2
LOC_Os02g46920.1:exon_1	0	2
LOC_Os02g47480.1:exon_10	0	2
LOC_Os02g47680.1:exon_2	0	2
LOC_Os02g47690.1:exon_4	0	2
LOC_Os02g47960.1:exon_2	0	2
LOC_Os02g48020.1:exon_2	0	2
LOC_Os02g48050.1:exon_2	0	2
LOC_Os02g48490.1:exon_1	0	2
LOC_Os02g48930.1:exon_4	0	2
LOC_Os02g49340.1:exon_1	0	2
LOC_Os02g49510.1:exon_1	0	2
LOC_Os02g49540.1:exon_2	0	2
LOC_Os02g49610.2:exon_1	0	2
LOC_Os02g49900.1:exon_6	0	2
LOC_Os02g50010.1:exon_2	0	2
LOC_Os02g50080.1:exon_1	0	2
LOC_Os02g50150.1:exon_3	0	2
LOC_Os02g50320.2:exon_11	0	2
LOC_Os02g50530.1:exon_5	0	2
LOC_Os02g50610.1:exon_1	0	2
LOC_Os02g50870.1:exon_1	0	2
LOC_Os02g50960.2:exon_5	0	2
LOC_Os02g51090.1:exon_1	0	2
LOC_Os02g51160.1:exon_6	0	2
LOC_Os02g51220.1:exon_1	0	2
LOC_Os02g51230.1:exon_8	0	2
LOC_Os02g51640.1:exon_1	0	2
LOC_Os02g51680.1:exon_2	0	2
LOC_Os02g52200.1:exon_2	0	2
LOC_Os02g52510.1:exon_20	0	2
LOC_Os02g52660.1:exon_1	0	2
LOC_Os02g52660.1:exon_2	0	2
LOC_Os02g52830.1:exon_3	0	2
LOC_Os02g52934.1:exon_2	0	2
LOC_Os02g53010.1:exon_1	0	2
LOC_Os02g53230.1:exon_2	0	2
LOC_Os02g53230.1:exon_7	0	2
LOC_Os02g53230.1:exon_11	0	2
LOC_Os02g53390.1:exon_1	0	2
LOC_Os02g53620.1:exon_1	0	2
LOC_Os02g53920.1:exon_2	0	2
LOC_Os02g54020.1:exon_13	0	2
LOC_Os02g54110.1:exon_10	0	2
LOC_Os02g54210.1:exon_6	0	2
LOC_Os02g54280.1:exon_5	0	2
LOC_Os02g54280.1:exon_22	0	2
LOC_Os02g54790.1:exon_2	0	2
LOC_Os02g54840.1:exon_2	0	2
LOC_Os02g54880.1:exon_1	0	2
LOC_Os02g54900.1:exon_6	0	2
LOC_Os02g54950.1:exon_1	0	2
LOC_Os02g55570.1:exon_13	0	2
LOC_Os02g55670.2:exon_2	0	2
LOC_Os02g56120.3:exon_2	0	2
LOC_Os02g56630.1:exon_2	0	2
LOC_Os02g56650.1:exon_1	0	2
LOC_Os02g56720.2:exon_3	0	2
LOC_Os02g56820.1:exon_5	0	2
LOC_Os02g56830.1:exon_3	0	2
LOC_Os02g56870.1:exon_2	0	2
LOC_Os02g57070.2:exon_4	0	2
LOC_Os02g57100.1:exon_1	0	2
LOC_Os02g57220.1:exon_1	0	2
LOC_Os02g57300.1:exon_1	0	2
LOC_Os02g57930.1:exon_4	0	2
LOC_Os02g58100.1:exon_5	0	2
LOC_Os02g58240.1:exon_1	0	2
LOC_Os03g01040.1:exon_3	0	2
LOC_Os03g01240.1:exon_35	0	2
LOC_Os03g01670.1:exon_1	0	2
LOC_Os03g01910.1:exon_1	0	2
LOC_Os03g02790.1:exon_2	0	2
LOC_Os03g03330.1:exon_3	0	2
LOC_Os03g03640.1:exon_1	0	2
LOC_Os03g03680.1:exon_3	0	2
LOC_Os03g03970.1:exon_1	0	2
LOC_Os03g04230.1:exon_2	0	2
LOC_Os03g04870.1:exon_1	0	2
LOC_Os03g05080.1:exon_2	0	2
LOC_Os03g05250.1:exon_1	0	2
LOC_Os03g05360.1:exon_11	0	2
LOC_Os03g05360.1:exon_13	0	2
LOC_Os03g05820.1:exon_1	0	2
LOC_Os03g05840.1:exon_2	0	2
LOC_Os03g06010.1:exon_3	0	2
LOC_Os03g06020.1:exon_2	0	2
LOC_Os03g06060.1:exon_2	0	2
LOC_Os03g06100.1:exon_6	0	2
LOC_Os03g06100.1:exon_7	0	2
LOC_Os03g06460.1:exon_3	0	2
LOC_Os03g06780.1:exon_1	0	2
LOC_Os03g06960.1:exon_5	0	2
LOC_Os03g06990.1:exon_5	0	2
LOC_Os03g07050.1:exon_2	0	2
LOC_Os03g07070.1:exon_2	0	2
LOC_Os03g07140.1:exon_8	0	2
LOC_Os03g07170.1:exon_5	0	2
LOC_Os03g07810.1:exon_3	0	2
LOC_Os03g07930.1:exon_4	0	2
LOC_Os03g08210.1:exon_1	0	2
LOC_Os03g08380.1:exon_6	0	2
LOC_Os03g08410.1:exon_1	0	2
LOC_Os03g08420.1:exon_1	0	2
LOC_Os03g08420.1:exon_3	0	2
LOC_Os03g08530.1:exon_4	0	2
LOC_Os03g08540.1:exon_1	0	2
LOC_Os03g08560.1:exon_2	0	2
LOC_Os03g09140.2:exon_5	0	2
LOC_Os03g09300.1:exon_4	0	2
LOC_Os03g10940.1:exon_1	0	2
LOC_Os03g10970.1:exon_3	0	2
LOC_Os03g11480.1:exon_1	0	2
LOC_Os03g12100.1:exon_2	0	2
LOC_Os03g12270.1:exon_1	0	2
LOC_Os03g13070.1:exon_1	0	2
LOC_Os03g13240.1:exon_1	0	2
LOC_Os03g13430.1:exon_2	0	2
LOC_Os03g13470.1:exon_1	0	2
LOC_Os03g14060.1:exon_3	0	2
LOC_Os03g14390.1:exon_1	0	2
LOC_Os03g14700.1:exon_8	0	2
LOC_Os03g14700.1:exon_12	0	2
LOC_Os03g14790.1:exon_7	0	2
LOC_Os03g15180.1:exon_4	0	2
LOC_Os03g15190.1:exon_2	0	2
LOC_Os03g15560.1:exon_1	0	2
LOC_Os03g15640.1:exon_2	0	2
LOC_Os03g15810.1:exon_16	0	2
LOC_Os03g15810.1:exon_18	0	2
LOC_Os03g15990.1:exon_4	0	2
LOC_Os03g16460.1:exon_6	0	2
LOC_Os03g16490.1:exon_2	0	2
LOC_Os03g16530.1:exon_8	0	2
LOC_Os03g16530.1:exon_11	0	2
LOC_Os03g16540.1:exon_3	0	2
LOC_Os03g16660.1:exon_2	0	2
LOC_Os03g16740.1:exon_2	0	2
LOC_Os03g16760.1:exon_1	0	2
LOC_Os03g16770.1:exon_1	0	2
LOC_Os03g17690.2:exon_1	0	2
LOC_Os03g18040.1:exon_1	0	2
LOC_Os03g18060.1:exon_4	0	2
LOC_Os03g18190.1:exon_12	0	2
LOC_Os03g18670.1:exon_2	0	2
LOC_Os03g18960.1:exon_2	0	2
LOC_Os03g18960.1:exon_3	0	2
LOC_Os03g18990.1:exon_2	0	2
LOC_Os03g19160.1:exon_8	0	2
LOC_Os03g19170.1:exon_1	0	2
LOC_Os03g19390.1:exon_1	0	2
LOC_Os03g19570.1:exon_5	0	2
LOC_Os03g19750.1:exon_4	0	2
LOC_Os03g19920.1:exon_2	0	2
LOC_Os03g20070.1:exon_2	0	2
LOC_Os03g20140.1:exon_4	0	2
LOC_Os03g20390.1:exon_1	0	2
LOC_Os03g20690.1:exon_7	0	2
LOC_Os03g20860.1:exon_1	0	2
LOC_Os03g20940.1:exon_5	0	2
LOC_Os03g21050.1:exon_5	0	2
LOC_Os03g21050.1:exon_7	0	2
LOC_Os03g21070.1:exon_2	0	2
LOC_Os03g21660.1:exon_6	0	2
LOC_Os03g21700.1:exon_1	0	2
LOC_Os03g21964.1:exon_1	0	2
LOC_Os03g22230.1:exon_2	0	2
LOC_Os03g22590.1:exon_3	0	2
LOC_Os03g22590.1:exon_4	0	2
LOC_Os03g22680.2:exon_1	0	2
LOC_Os03g22990.1:exon_1	0	2
LOC_Os03g23830.1:exon_2	0	2
LOC_Os03g24050.1:exon_2	0	2
LOC_Os03g24410.1:exon_1	0	2
LOC_Os03g24650.1:exon_1	0	2
LOC_Os03g25030.1:exon_2	0	2
LOC_Os03g25320.1:exon_1	0	2
LOC_Os03g25370.1:exon_2	0	2
LOC_Os03g25464.1:exon_1	0	2
LOC_Os03g25710.1:exon_3	0	2
LOC_Os03g25850.1:exon_1	0	2
LOC_Os03g26280.1:exon_3	0	2
LOC_Os03g26440.1:exon_3	0	2
LOC_Os03g26620.1:exon_1	0	2
LOC_Os03g26880.1:exon_3	0	2
LOC_Os03g26960.1:exon_9	0	2
LOC_Os03g27170.1:exon_2	0	2
LOC_Os03g27350.1:exon_8	0	2
LOC_Os03g27750.1:exon_3	0	2
LOC_Os03g28020.1:exon_3	0	2
LOC_Os03g28400.1:exon_1	0	2
LOC_Os03g29085.1:exon_5	0	2
LOC_Os03g29110.1:exon_1	0	2
LOC_Os03g29194.1:exon_2	0	2
LOC_Os03g29212.1:exon_1	0	2
LOC_Os03g29440.1:exon_1	0	2
LOC_Os03g29520.1:exon_3	0	2
LOC_Os03g29560.1:exon_11	0	2
LOC_Os03g29660.1:exon_7	0	2
LOC_Os03g29900.1:exon_4	0	2
LOC_Os03g30070.1:exon_1	0	2
LOC_Os03g30130.2:exon_11	0	2
LOC_Os03g30230.1:exon_1	0	2
LOC_Os03g30280.1:exon_1	0	2
LOC_Os03g30370.1:exon_2	0	2
LOC_Os03g30690.1:exon_1	0	2
LOC_Os03g31650.1:exon_1	0	2
LOC_Os03g31670.1:exon_3	0	2
LOC_Os03g31839.1:exon_8	0	2
LOC_Os03g32450.1:exon_1	0	2
LOC_Os03g32570.1:exon_1	0	2
LOC_Os03g33050.1:exon_3	0	2
LOC_Os03g33480.1:exon_2	0	2
LOC_Os03g34220.1:exon_2	0	2
LOC_Os03g34220.1:exon_4	0	2
LOC_Os03g35326.1:exon_3	0	2
LOC_Os03g35430.1:exon_2	0	2
LOC_Os03g35454.1:exon_6	0	2
LOC_Os03g35788.1:exon_5	0	2
LOC_Os03g35840.1:exon_1	0	2
LOC_Os03g35840.1:exon_5	0	2
LOC_Os03g35940.1:exon_5	0	2
LOC_Os03g36330.1:exon_2	0	2
LOC_Os03g36480.1:exon_3	0	2
LOC_Os03g36900.1:exon_5	0	2
LOC_Os03g36980.1:exon_2	0	2
LOC_Os03g37120.1:exon_3	0	2
LOC_Os03g37140.1:exon_2	0	2
LOC_Os03g37340.1:exon_4	0	2
LOC_Os03g37360.1:exon_1	0	2
LOC_Os03g37360.1:exon_3	0	2
LOC_Os03g37470.1:exon_6	0	2
LOC_Os03g37554.1:exon_4	0	2
LOC_Os03g37610.1:exon_6	0	2
LOC_Os03g37630.1:exon_6	0	2
LOC_Os03g37840.1:exon_6	0	2
LOC_Os03g37890.1:exon_3	0	2
LOC_Os03g37915.1:exon_2	0	2
LOC_Os03g38140.1:exon_1	0	2
LOC_Os03g38450.1:exon_1	0	2
LOC_Os03g38470.1:exon_3	0	2
LOC_Os03g38534.1:exon_2	0	2
LOC_Os03g38850.1:exon_3	0	2
LOC_Os03g38960.1:exon_1	0	2
LOC_Os03g39224.1:exon_1	0	2
LOC_Os03g39230.1:exon_2	0	2
LOC_Os03g39510.1:exon_1	0	2
LOC_Os03g39598.1:exon_4	0	2
LOC_Os03g40110.1:exon_4	0	2
LOC_Os03g40480.1:exon_10	0	2
LOC_Os03g40690.1:exon_1	0	2
LOC_Os03g40840.1:exon_6	0	2
LOC_Os03g41800.1:exon_8	0	2
LOC_Os03g41840.1:exon_1	0	2
LOC_Os03g41980.1:exon_4	0	2
LOC_Os03g42290.1:exon_7	0	2
LOC_Os03g42310.1:exon_1	0	2
LOC_Os03g42760.1:exon_1	0	2
LOC_Os03g43400.1:exon_4	0	2
LOC_Os03g43590.1:exon_4	0	2
LOC_Os03g43610.1:exon_2	0	2
LOC_Os03g43730.1:exon_10	0	2
LOC_Os03g43730.1:exon_11	0	2
LOC_Os03g44130.1:exon_4	0	2
LOC_Os03g44260.1:exon_1	0	2
LOC_Os03g45120.1:exon_7	0	2
LOC_Os03g45180.2:exon_1	0	2
LOC_Os03g45290.1:exon_1	0	2
LOC_Os03g45980.1:exon_1	0	2
LOC_Os03g46134.1:exon_3	0	2
LOC_Os03g46180.1:exon_1	0	2
LOC_Os03g46280.1:exon_3	0	2
LOC_Os03g46470.1:exon_1	0	2
LOC_Os03g46630.1:exon_1	0	2
LOC_Os03g46690.1:exon_2	0	2
LOC_Os03g46800.1:exon_1	0	2
LOC_Os03g46970.1:exon_2	0	2
LOC_Os03g47042.1:exon_3	0	2
LOC_Os03g47500.2:exon_1	0	2
LOC_Os03g47540.1:exon_1	0	2
LOC_Os03g47640.1:exon_6	0	2
LOC_Os03g47640.1:exon_7	0	2
LOC_Os03g47686.1:exon_5	0	2
LOC_Os03g47930.1:exon_6	0	2
LOC_Os03g47960.1:exon_2	0	2
LOC_Os03g48160.1:exon_7	0	2
LOC_Os03g48674.1:exon_5	0	2
LOC_Os03g48904.1:exon_6	0	2
LOC_Os03g49340.1:exon_3	0	2
LOC_Os03g49820.1:exon_5	0	2
LOC_Os03g50020.1:exon_2	0	2
LOC_Os03g50030.1:exon_2	0	2
LOC_Os03g50180.1:exon_3	0	2
LOC_Os03g50250.1:exon_5	0	2
LOC_Os03g50410.1:exon_2	0	2
LOC_Os03g50790.1:exon_1	0	2
LOC_Os03g50790.1:exon_4	0	2
LOC_Os03g51040.1:exon_4	0	2
LOC_Os03g51240.1:exon_1	0	2
LOC_Os03g51310.1:exon_3	0	2
LOC_Os03g51620.1:exon_10	0	2
LOC_Os03g51990.1:exon_4	0	2
LOC_Os03g52080.1:exon_4	0	2
LOC_Os03g52080.1:exon_12	0	2
LOC_Os03g52475.1:exon_1	0	2
LOC_Os03g52550.1:exon_8	0	2
LOC_Os03g52794.1:exon_4	0	2
LOC_Os03g53140.1:exon_3	0	2
[truncated: 2,220 more rows]
