# Supplementary material for: An endophyte from salt-adapted Pokkali rice confers salt-tolerance to a salt-sensitive rice variety and targets a unique pattern of genes in its new host
Source: Sci Rep. 2020 Feb 24;10:3237. doi: 10.1038/s41598-020-59998-x (PMC7039991; doi:10.1038/s41598-020-59998-x)
Supplement: Supplementary file 6 — Supplementary information6. [file 41598_2020_59998_MOESM6_ESM.xlsx]

## Sheet: GO
category	ID	term	count	Genes	adj_pval
BP	GO.0009987	cellular process	123	LOC_Os01g04750.1,LOC_Os01g10610.1,LOC_Os01g11550.1,LOC_Os01g13120.1,LOC_Os01g17240.1,LOC_Os01g18050.1,LOC_Os01g21990.1,LOC_Os01g27040.1,LOC_Os01g31110.1,LOC_Os01g36390.1,LOC_Os01g40094.1,LOC_Os01g40470.1,LOC_Os01g45750.1,LOC_Os01g45990.1,LOC_Os01g52540.1,LOC_Os01g54870.1,LOC_Os01g58860.1,LOC_Os01g59120.1,LOC_Os01g60790.1,LOC_Os01g67100.1,LOC_Os01g67160.1,LOC_Os01g68324.1,LOC_Os02g05744.1,LOC_Os02…	4.4e-21
BP	GO.0008150	biological_process	135	LOC_Os01g04750.1,LOC_Os01g10610.1,LOC_Os01g11550.1,LOC_Os01g13120.1,LOC_Os01g17240.1,LOC_Os01g18050.1,LOC_Os01g18660.1,LOC_Os01g21990.1,LOC_Os01g27040.1,LOC_Os01g31110.1,LOC_Os01g36390.1,LOC_Os01g40094.1,LOC_Os01g40470.1,LOC_Os01g45750.1,LOC_Os01g45990.1,LOC_Os01g52540.1,LOC_Os01g54300.1,LOC_Os01g54870.1,LOC_Os01g58860.1,LOC_Os01g59120.1,LOC_Os01g59840.1,LOC_Os01g60790.1,LOC_Os01g67100.1,LOC_Os01…	4.55e-21		BP - Biological Process
BP	GO.0008152	metabolic process	108	LOC_Os01g04750.1,LOC_Os01g10610.1,LOC_Os01g11550.1,LOC_Os01g17240.1,LOC_Os01g18050.1,LOC_Os01g18660.1,LOC_Os01g21990.1,LOC_Os01g27040.1,LOC_Os01g31110.1,LOC_Os01g36390.1,LOC_Os01g40094.1,LOC_Os01g45750.1,LOC_Os01g52540.1,LOC_Os01g54300.1,LOC_Os01g54870.1,LOC_Os01g59840.1,LOC_Os01g60790.1,LOC_Os01g67100.1,LOC_Os01g67160.1,LOC_Os01g67530.1,LOC_Os01g67540.1,LOC_Os01g68324.1,LOC_Os01g72430.1,LOC_Os02…	9.02e-17		CC - Cellular Component
BP	GO.0044763	single-organism cellular process	82	LOC_Os01g10610.1,LOC_Os01g13120.1,LOC_Os01g17240.1,LOC_Os01g18050.1,LOC_Os01g36390.1,LOC_Os01g40470.1,LOC_Os01g45750.1,LOC_Os01g45990.1,LOC_Os01g58860.1,LOC_Os01g59120.1,LOC_Os01g67100.1,LOC_Os01g68324.1,LOC_Os02g07060.1,LOC_Os02g07830.1,LOC_Os02g08100.1,LOC_Os02g09490.1,LOC_Os02g19820.1,LOC_Os02g30850.1,LOC_Os02g33710.1,LOC_Os02g34580.1,LOC_Os02g38920.1,LOC_Os02g40510.1,LOC_Os02g41630.2,LOC_Os02…	1.41e-15		MF - Molecular Function
BP	GO.0044699	single-organism process	86	LOC_Os01g10610.1,LOC_Os01g11550.1,LOC_Os01g13120.1,LOC_Os01g17240.1,LOC_Os01g18050.1,LOC_Os01g36390.1,LOC_Os01g40470.1,LOC_Os01g45750.1,LOC_Os01g45990.1,LOC_Os01g58860.1,LOC_Os01g59120.1,LOC_Os01g67100.1,LOC_Os01g68324.1,LOC_Os01g72430.1,LOC_Os02g07060.1,LOC_Os02g07830.1,LOC_Os02g08100.1,LOC_Os02g09490.1,LOC_Os02g19820.1,LOC_Os02g30850.1,LOC_Os02g33710.1,LOC_Os02g34580.1,LOC_Os02g38920.1,LOC_Os02…	2.41e-14
BP	GO.0071704	organic substance metabolic process	91	LOC_Os01g04750.1,LOC_Os01g10610.1,LOC_Os01g11550.1,LOC_Os01g17240.1,LOC_Os01g21990.1,LOC_Os01g31110.1,LOC_Os01g36390.1,LOC_Os01g40094.1,LOC_Os01g45750.1,LOC_Os01g52540.1,LOC_Os01g54300.1,LOC_Os01g54870.1,LOC_Os01g59840.1,LOC_Os01g60790.1,LOC_Os01g67100.1,LOC_Os01g67160.1,LOC_Os01g68324.1,LOC_Os02g05744.1,LOC_Os02g08100.1,LOC_Os02g08364.1,LOC_Os02g09490.1,LOC_Os02g12580.1,LOC_Os02g12840.1,LOC_Os02…	1.01e-13
BP	GO.0044237	cellular metabolic process	87	LOC_Os01g04750.1,LOC_Os01g10610.1,LOC_Os01g11550.1,LOC_Os01g17240.1,LOC_Os01g21990.1,LOC_Os01g31110.1,LOC_Os01g36390.1,LOC_Os01g40094.1,LOC_Os01g45750.1,LOC_Os01g52540.1,LOC_Os01g54870.1,LOC_Os01g60790.1,LOC_Os01g67100.1,LOC_Os01g67160.1,LOC_Os01g68324.1,LOC_Os02g05744.1,LOC_Os02g08100.1,LOC_Os02g08364.1,LOC_Os02g09490.1,LOC_Os02g12580.1,LOC_Os02g12840.1,LOC_Os02g14910.1,LOC_Os02g33710.1,LOC_Os02…	4.43e-13
BP	GO.1901360	organic cyclic compound metabolic process	58	LOC_Os01g04750.1,LOC_Os01g10610.1,LOC_Os01g11550.1,LOC_Os01g17240.1,LOC_Os01g21990.1,LOC_Os01g31110.1,LOC_Os01g36390.1,LOC_Os01g48960.1,LOC_Os01g52540.1,LOC_Os01g67100.1,LOC_Os01g68324.1,LOC_Os02g08100.1,LOC_Os02g09490.1,LOC_Os02g12840.1,LOC_Os02g14910.1,LOC_Os02g38920.1,LOC_Os02g40510.1,LOC_Os02g41630.2,LOC_Os02g42860.1,LOC_Os02g45250.1,LOC_Os02g48390.1,LOC_Os02g51080.1,LOC_Os02g56130.1,LOC_Os02…	1.51e-12
BP	GO.0006725	cellular aromatic compound metabolic process	56	LOC_Os01g04750.1,LOC_Os01g10610.1,LOC_Os01g11550.1,LOC_Os01g17240.1,LOC_Os01g21990.1,LOC_Os01g31110.1,LOC_Os01g36390.1,LOC_Os01g48960.1,LOC_Os01g52540.1,LOC_Os01g67100.1,LOC_Os01g68324.1,LOC_Os02g08100.1,LOC_Os02g09490.1,LOC_Os02g12840.1,LOC_Os02g14910.1,LOC_Os02g38920.1,LOC_Os02g40510.1,LOC_Os02g41630.2,LOC_Os02g42860.1,LOC_Os02g45250.1,LOC_Os02g48390.1,LOC_Os02g51080.1,LOC_Os02g56130.1,LOC_Os02…	1.41e-11
BP	GO.0044238	primary metabolic process	81	LOC_Os01g04750.1,LOC_Os01g10610.1,LOC_Os01g11550.1,LOC_Os01g17240.1,LOC_Os01g21990.1,LOC_Os01g31110.1,LOC_Os01g36390.1,LOC_Os01g40094.1,LOC_Os01g45750.1,LOC_Os01g52540.1,LOC_Os01g54300.1,LOC_Os01g54870.1,LOC_Os01g59840.1,LOC_Os01g60790.1,LOC_Os01g67100.1,LOC_Os01g67160.1,LOC_Os01g68324.1,LOC_Os02g05744.1,LOC_Os02g08364.1,LOC_Os02g12580.1,LOC_Os02g12840.1,LOC_Os02g14910.1,LOC_Os02g38920.1,LOC_Os02…	1.41e-11
BP	GO.0044249	cellular biosynthetic process	59	LOC_Os01g04750.1,LOC_Os01g10610.1,LOC_Os01g11550.1,LOC_Os01g17240.1,LOC_Os01g36390.1,LOC_Os01g45750.1,LOC_Os01g48960.1,LOC_Os01g52540.1,LOC_Os01g54870.1,LOC_Os01g60790.1,LOC_Os01g67100.1,LOC_Os01g68324.1,LOC_Os02g09490.1,LOC_Os02g12840.1,LOC_Os02g14910.1,LOC_Os02g40510.1,LOC_Os02g41630.2,LOC_Os02g45250.1,LOC_Os02g48390.1,LOC_Os02g51070.1,LOC_Os02g51080.1,LOC_Os02g55910.1,LOC_Os02g56130.1,LOC_Os02…	4.15e-11
BP	GO.0009058	biosynthetic process	60	LOC_Os01g04750.1,LOC_Os01g10610.1,LOC_Os01g11550.1,LOC_Os01g17240.1,LOC_Os01g36390.1,LOC_Os01g45750.1,LOC_Os01g52540.1,LOC_Os01g54870.1,LOC_Os01g60790.1,LOC_Os01g67100.1,LOC_Os01g68324.1,LOC_Os02g09490.1,LOC_Os02g12840.1,LOC_Os02g14910.1,LOC_Os02g40510.1,LOC_Os02g41630.2,LOC_Os02g45250.1,LOC_Os02g48390.1,LOC_Os02g51070.1,LOC_Os02g51080.1,LOC_Os02g55910.1,LOC_Os02g56130.1,LOC_Os02g56510.1,LOC_Os02…	4.69e-11
BP	GO.1901576	organic substance biosynthetic process	58	LOC_Os01g04750.1,LOC_Os01g10610.1,LOC_Os01g11550.1,LOC_Os01g17240.1,LOC_Os01g36390.1,LOC_Os01g45750.1,LOC_Os01g52540.1,LOC_Os01g54870.1,LOC_Os01g60790.1,LOC_Os01g67100.1,LOC_Os01g68324.1,LOC_Os02g09490.1,LOC_Os02g12840.1,LOC_Os02g14910.1,LOC_Os02g40510.1,LOC_Os02g41630.2,LOC_Os02g45250.1,LOC_Os02g48390.1,LOC_Os02g51070.1,LOC_Os02g51080.1,LOC_Os02g55910.1,LOC_Os02g56130.1,LOC_Os02g56510.1,LOC_Os02…	1.1e-10
BP	GO.0046483	heterocycle metabolic process	51	LOC_Os01g04750.1,LOC_Os01g10610.1,LOC_Os01g11550.1,LOC_Os01g21990.1,LOC_Os01g31110.1,LOC_Os01g36390.1,LOC_Os01g48960.1,LOC_Os01g52540.1,LOC_Os01g67100.1,LOC_Os01g68324.1,LOC_Os02g12840.1,LOC_Os02g14910.1,LOC_Os02g38920.1,LOC_Os02g40510.1,LOC_Os02g42860.1,LOC_Os02g45250.1,LOC_Os02g48390.1,LOC_Os02g51080.1,LOC_Os02g56130.1,LOC_Os02g56510.1,LOC_Os02g58220.1,LOC_Os03g07450.1,LOC_Os03g08450.1,LOC_Os03…	9.6e-10
BP	GO.0034641	cellular nitrogen compound metabolic process	53	LOC_Os01g04750.1,LOC_Os01g10610.1,LOC_Os01g11550.1,LOC_Os01g21990.1,LOC_Os01g31110.1,LOC_Os01g36390.1,LOC_Os01g48960.1,LOC_Os01g52540.1,LOC_Os01g54870.1,LOC_Os01g60790.1,LOC_Os01g67100.1,LOC_Os01g68324.1,LOC_Os02g12840.1,LOC_Os02g14910.1,LOC_Os02g33710.1,LOC_Os02g38920.1,LOC_Os02g40510.1,LOC_Os02g42860.1,LOC_Os02g45250.1,LOC_Os02g48390.1,LOC_Os02g51080.1,LOC_Os02g56130.1,LOC_Os02g58220.1,LOC_Os03…	1.24e-09
BP	GO.0071840	cellular component organization or biogenesis	35	LOC_Os01g13120.1,LOC_Os01g17240.1,LOC_Os01g18050.1,LOC_Os01g27040.1,LOC_Os01g31110.1,LOC_Os01g36390.1,LOC_Os01g67100.1,LOC_Os01g68324.1,LOC_Os02g05744.1,LOC_Os02g07060.1,LOC_Os02g36710.1,LOC_Os02g50040.1,LOC_Os02g50490.1,LOC_Os02g51060.1,LOC_Os03g01260.1,LOC_Os03g01530.1,LOC_Os03g08450.1,LOC_Os03g16050.1,LOC_Os03g17850.1,LOC_Os03g40540.1,LOC_Os03g42770.1,LOC_Os03g43890.1,LOC_Os03g52630.1,LOC_Os03…	1.24e-09
BP	GO.0006807	nitrogen compound metabolic process	56	LOC_Os01g04750.1,LOC_Os01g10610.1,LOC_Os01g11550.1,LOC_Os01g21990.1,LOC_Os01g31110.1,LOC_Os01g36390.1,LOC_Os01g52540.1,LOC_Os01g54870.1,LOC_Os01g60790.1,LOC_Os01g67100.1,LOC_Os01g68324.1,LOC_Os02g12840.1,LOC_Os02g14910.1,LOC_Os02g33710.1,LOC_Os02g38920.1,LOC_Os02g40510.1,LOC_Os02g41630.2,LOC_Os02g42860.1,LOC_Os02g45250.1,LOC_Os02g48390.1,LOC_Os02g51080.1,LOC_Os02g56130.1,LOC_Os02g58220.1,LOC_Os03…	2.24e-09
BP	GO.0044260	cellular macromolecule metabolic process	59	LOC_Os01g04750.1,LOC_Os01g10610.1,LOC_Os01g11550.1,LOC_Os01g17240.1,LOC_Os01g21990.1,LOC_Os01g31110.1,LOC_Os01g36390.1,LOC_Os01g40094.1,LOC_Os01g45750.1,LOC_Os01g52540.1,LOC_Os01g54870.1,LOC_Os01g60790.1,LOC_Os01g67100.1,LOC_Os01g67160.1,LOC_Os01g68324.1,LOC_Os02g05744.1,LOC_Os02g08364.1,LOC_Os02g12580.1,LOC_Os02g12840.1,LOC_Os02g14910.1,LOC_Os02g40510.1,LOC_Os02g42860.1,LOC_Os02g45250.1,LOC_Os02…	3.43e-09
BP	GO.0016043	cellular component organization	33	LOC_Os01g13120.1,LOC_Os01g17240.1,LOC_Os01g18050.1,LOC_Os01g27040.1,LOC_Os01g31110.1,LOC_Os01g36390.1,LOC_Os01g67100.1,LOC_Os02g05744.1,LOC_Os02g07060.1,LOC_Os02g36710.1,LOC_Os02g50040.1,LOC_Os02g50490.1,LOC_Os02g51060.1,LOC_Os03g01260.1,LOC_Os03g01530.1,LOC_Os03g08450.1,LOC_Os03g16050.1,LOC_Os03g17850.1,LOC_Os03g40540.1,LOC_Os03g43890.1,LOC_Os03g52630.1,LOC_Os03g55970.1,LOC_Os03g56060.1,LOC_Os03…	4.64e-09
BP	GO.0044711	single-organism biosynthetic process	33	LOC_Os01g17240.1,LOC_Os01g36390.1,LOC_Os01g45750.1,LOC_Os01g68324.1,LOC_Os02g09490.1,LOC_Os02g41630.2,LOC_Os02g48390.1,LOC_Os02g51070.1,LOC_Os02g51080.1,LOC_Os02g55910.1,LOC_Os02g56510.1,LOC_Os03g08220.1,LOC_Os03g12290.1,LOC_Os03g16050.1,LOC_Os03g17350.1,LOC_Os03g19420.2,LOC_Os03g19427.1,LOC_Os03g27230.1,LOC_Os03g40540.1,LOC_Os03g46640.1,LOC_Os03g49350.1,LOC_Os03g55970.1,LOC_Os03g57690.1,LOC_Os03…	1.57e-08
BP	GO.0006139	nucleobase-containing compound metabolic process	45	LOC_Os01g04750.1,LOC_Os01g10610.1,LOC_Os01g11550.1,LOC_Os01g21990.1,LOC_Os01g31110.1,LOC_Os01g36390.1,LOC_Os01g48960.1,LOC_Os01g52540.1,LOC_Os01g67100.1,LOC_Os01g68324.1,LOC_Os02g12840.1,LOC_Os02g14910.1,LOC_Os02g38920.1,LOC_Os02g40510.1,LOC_Os02g42860.1,LOC_Os02g45250.1,LOC_Os02g48390.1,LOC_Os02g56130.1,LOC_Os02g58220.1,LOC_Os03g07450.1,LOC_Os03g08450.1,LOC_Os03g10210.1,LOC_Os03g11540.1,LOC_Os03…	2.09e-08
BP	GO.0034645	cellular macromolecule biosynthetic process	40	LOC_Os01g04750.1,LOC_Os01g10610.1,LOC_Os01g11550.1,LOC_Os01g36390.1,LOC_Os01g45750.1,LOC_Os01g52540.1,LOC_Os01g54870.1,LOC_Os01g60790.1,LOC_Os01g67100.1,LOC_Os01g68324.1,LOC_Os02g12840.1,LOC_Os02g14910.1,LOC_Os02g40510.1,LOC_Os02g45250.1,LOC_Os02g51070.1,LOC_Os02g56130.1,LOC_Os02g58220.1,LOC_Os03g07450.1,LOC_Os03g08450.1,LOC_Os03g10210.1,LOC_Os03g10340.1,LOC_Os03g11540.1,LOC_Os03g12860.1,LOC_Os03…	3.82e-08
BP	GO.0044085	cellular component biogenesis	17	LOC_Os01g18050.1,LOC_Os01g31110.1,LOC_Os01g67100.1,LOC_Os01g68324.1,LOC_Os02g07060.1,LOC_Os02g36710.1,LOC_Os03g01530.1,LOC_Os03g08450.1,LOC_Os03g16050.1,LOC_Os03g42770.1,LOC_Os03g43890.1,LOC_Os03g55970.1,LOC_Os03g56810.1,LOC_Os10g32880.1,LOC_Os10g32980.1,LOC_Os11g14220.1,LOC_Os12g36890.1	1.01e-07
BP	GO.0044710	single-organism metabolic process	49	LOC_Os01g17240.1,LOC_Os01g36390.1,LOC_Os01g45750.1,LOC_Os01g67100.1,LOC_Os01g68324.1,LOC_Os01g72430.1,LOC_Os02g08100.1,LOC_Os02g09490.1,LOC_Os02g30850.1,LOC_Os02g33710.1,LOC_Os02g38920.1,LOC_Os02g41630.2,LOC_Os02g48390.1,LOC_Os02g51070.1,LOC_Os02g51080.1,LOC_Os02g55910.1,LOC_Os02g56510.1,LOC_Os02g58220.1,LOC_Os02g58480.1,LOC_Os03g08220.1,LOC_Os03g11540.1,LOC_Os03g12290.1,LOC_Os03g16050.1,LOC_Os03…	1.01e-07
BP	GO.0090304	nucleic acid metabolic process	38	LOC_Os01g04750.1,LOC_Os01g10610.1,LOC_Os01g11550.1,LOC_Os01g21990.1,LOC_Os01g31110.1,LOC_Os01g36390.1,LOC_Os01g52540.1,LOC_Os01g67100.1,LOC_Os01g68324.1,LOC_Os02g12840.1,LOC_Os02g14910.1,LOC_Os02g40510.1,LOC_Os02g42860.1,LOC_Os02g45250.1,LOC_Os02g56130.1,LOC_Os02g58220.1,LOC_Os03g07450.1,LOC_Os03g08450.1,LOC_Os03g10210.1,LOC_Os03g11540.1,LOC_Os03g12860.1,LOC_Os03g16050.1,LOC_Os03g42240.1,LOC_Os03…	1.61e-07
BP	GO.0065007	biological regulation	49	LOC_Os01g04750.1,LOC_Os01g10610.1,LOC_Os01g11550.1,LOC_Os01g13120.1,LOC_Os01g17240.1,LOC_Os01g36390.1,LOC_Os01g45750.1,LOC_Os01g45990.1,LOC_Os01g52540.1,LOC_Os01g58860.1,LOC_Os01g67100.1,LOC_Os01g67160.1,LOC_Os02g07830.1,LOC_Os02g12840.1,LOC_Os02g14910.1,LOC_Os02g30850.1,LOC_Os02g40510.1,LOC_Os02g42860.1,LOC_Os02g43410.1,LOC_Os02g45250.1,LOC_Os02g57240.1,LOC_Os02g58490.1,LOC_Os03g07450.1,LOC_Os03…	1.74e-07
BP	GO.0065003	macromolecular complex assembly	12	LOC_Os01g18050.1,LOC_Os01g67100.1,LOC_Os02g07060.1,LOC_Os02g36710.1,LOC_Os03g01530.1,LOC_Os03g08450.1,LOC_Os03g16050.1,LOC_Os03g43890.1,LOC_Os03g55970.1,LOC_Os03g56810.1,LOC_Os10g32880.1,LOC_Os11g14220.1	2.87e-07
BP	GO.0006073	cellular glucan metabolic process	14	LOC_Os01g45750.1,LOC_Os01g68324.1,LOC_Os02g05744.1,LOC_Os02g50040.1,LOC_Os02g50490.1,LOC_Os02g51070.1,LOC_Os03g16050.1,LOC_Os03g52630.1,LOC_Os03g55970.1,LOC_Os03g59340.1,LOC_Os03g62090.1,LOC_Os10g32980.1,LOC_Os11g11050.1,LOC_Os12g36890.1	5e-07
BP	GO.0044281	small molecule metabolic process	30	LOC_Os01g17240.1,LOC_Os01g36390.1,LOC_Os01g45750.1,LOC_Os02g33710.1,LOC_Os02g38920.1,LOC_Os02g41630.2,LOC_Os02g48390.1,LOC_Os02g51080.1,LOC_Os03g08220.1,LOC_Os03g12290.1,LOC_Os03g16050.1,LOC_Os03g19420.2,LOC_Os03g19427.1,LOC_Os03g22160.1,LOC_Os03g27230.1,LOC_Os03g40540.1,LOC_Os03g44300.1,LOC_Os03g46640.1,LOC_Os03g49350.1,LOC_Os03g55970.1,LOC_Os03g57690.1,LOC_Os03g59640.1,LOC_Os03g60460.1,LOC_Os03…	5.32e-07
BP	GO.0005975	carbohydrate metabolic process	24	LOC_Os01g45750.1,LOC_Os01g48960.1,LOC_Os01g54300.1,LOC_Os01g59840.1,LOC_Os01g68324.1,LOC_Os02g05744.1,LOC_Os02g38920.1,LOC_Os02g50040.1,LOC_Os02g50490.1,LOC_Os02g51070.1,LOC_Os02g55910.1,LOC_Os02g58480.1,LOC_Os03g16050.1,LOC_Os03g44300.1,LOC_Os03g49610.1,LOC_Os03g52630.1,LOC_Os03g55970.1,LOC_Os03g59340.1,LOC_Os03g62090.1,LOC_Os10g32980.1,LOC_Os11g11050.1,LOC_Os11g12810.1,LOC_Os11g47520.1,LOC_Os12…	7.34e-07
BP	GO.0034622	cellular macromolecular complex assembly	11	LOC_Os01g18050.1,LOC_Os01g67100.1,LOC_Os02g07060.1,LOC_Os02g36710.1,LOC_Os03g01530.1,LOC_Os03g08450.1,LOC_Os03g16050.1,LOC_Os03g55970.1,LOC_Os03g56810.1,LOC_Os10g32880.1,LOC_Os11g14220.1	8.25e-07
BP	GO.0043933	macromolecular complex subunit organization	16	LOC_Os01g18050.1,LOC_Os01g27040.1,LOC_Os01g36390.1,LOC_Os01g67100.1,LOC_Os02g07060.1,LOC_Os02g36710.1,LOC_Os03g01530.1,LOC_Os03g08450.1,LOC_Os03g16050.1,LOC_Os03g43890.1,LOC_Os03g55970.1,LOC_Os03g56810.1,LOC_Os03g60460.1,LOC_Os10g32880.1,LOC_Os11g14220.1,LOC_Os11g29380.1	2.48e-06
BP	GO.0006810	transport	29	LOC_Os01g13120.1,LOC_Os01g17240.1,LOC_Os01g40470.1,LOC_Os01g45750.1,LOC_Os01g45990.1,LOC_Os01g58860.1,LOC_Os02g07830.1,LOC_Os02g11760.1,LOC_Os02g19820.1,LOC_Os02g27490.1,LOC_Os02g34580.1,LOC_Os02g42220.1,LOC_Os02g42860.1,LOC_Os02g43410.1,LOC_Os02g57240.1,LOC_Os03g04480.1,LOC_Os03g16050.1,LOC_Os03g17350.1,LOC_Os03g53110.1,LOC_Os03g63860.1,LOC_Os10g36924.1,LOC_Os11g01380.1,LOC_Os11g02369.1,LOC_Os11…	2.86e-06
BP	GO.0055085	transmembrane transport	21	LOC_Os01g13120.1,LOC_Os01g17240.1,LOC_Os01g40470.1,LOC_Os01g45750.1,LOC_Os01g45990.1,LOC_Os01g58860.1,LOC_Os02g07830.1,LOC_Os02g19820.1,LOC_Os02g34580.1,LOC_Os02g42220.1,LOC_Os02g43410.1,LOC_Os02g56510.1,LOC_Os02g57240.1,LOC_Os03g04480.1,LOC_Os03g53110.1,LOC_Os03g63860.1,LOC_Os11g04460.1,LOC_Os11g06820.1,LOC_Os11g31190.1,LOC_Os12g29220.1,LOC_Os12g39660.1	3.11e-06
BP	GO.0044262	cellular carbohydrate metabolic process	16	LOC_Os01g45750.1,LOC_Os01g68324.1,LOC_Os02g05744.1,LOC_Os02g50040.1,LOC_Os02g50490.1,LOC_Os02g51070.1,LOC_Os02g58480.1,LOC_Os03g16050.1,LOC_Os03g52630.1,LOC_Os03g55970.1,LOC_Os03g59340.1,LOC_Os03g62090.1,LOC_Os10g32980.1,LOC_Os11g11050.1,LOC_Os11g12810.1,LOC_Os12g36890.1	5.71e-06
BP	GO.1901362	organic cyclic compound biosynthetic process	34	LOC_Os01g04750.1,LOC_Os01g10610.1,LOC_Os01g11550.1,LOC_Os01g17240.1,LOC_Os01g36390.1,LOC_Os01g52540.1,LOC_Os01g67100.1,LOC_Os02g09490.1,LOC_Os02g14910.1,LOC_Os02g40510.1,LOC_Os02g41630.2,LOC_Os02g45250.1,LOC_Os02g48390.1,LOC_Os02g51080.1,LOC_Os02g56510.1,LOC_Os03g07450.1,LOC_Os03g10210.1,LOC_Os03g12860.1,LOC_Os03g16050.1,LOC_Os03g17350.1,LOC_Os03g19420.2,LOC_Os03g19427.1,LOC_Os03g27230.1,LOC_Os03…	7.7e-06
BP	GO.0050789	regulation of biological process	42	LOC_Os01g04750.1,LOC_Os01g10610.1,LOC_Os01g11550.1,LOC_Os01g17240.1,LOC_Os01g36390.1,LOC_Os01g45750.1,LOC_Os01g45990.1,LOC_Os01g52540.1,LOC_Os01g58860.1,LOC_Os01g67100.1,LOC_Os01g67160.1,LOC_Os02g12840.1,LOC_Os02g14910.1,LOC_Os02g30850.1,LOC_Os02g40510.1,LOC_Os02g42860.1,LOC_Os02g45250.1,LOC_Os02g57240.1,LOC_Os02g58490.1,LOC_Os03g07450.1,LOC_Os03g08450.1,LOC_Os03g10210.1,LOC_Os03g12860.1,LOC_Os03…	1.32e-05
BP	GO.0016070	RNA metabolic process	31	LOC_Os01g04750.1,LOC_Os01g10610.1,LOC_Os01g11550.1,LOC_Os01g21990.1,LOC_Os01g31110.1,LOC_Os01g52540.1,LOC_Os01g67100.1,LOC_Os01g68324.1,LOC_Os02g12840.1,LOC_Os02g14910.1,LOC_Os02g40510.1,LOC_Os02g42860.1,LOC_Os02g45250.1,LOC_Os03g07450.1,LOC_Os03g08450.1,LOC_Os03g10210.1,LOC_Os03g12860.1,LOC_Os03g16050.1,LOC_Os03g42240.1,LOC_Os03g42770.1,LOC_Os03g43890.1,LOC_Os03g55200.1,LOC_Os03g55970.1,LOC_Os03…	1.64e-05
BP	GO.0010467	gene expression	33	LOC_Os01g04750.1,LOC_Os01g10610.1,LOC_Os01g11550.1,LOC_Os01g21990.1,LOC_Os01g31110.1,LOC_Os01g52540.1,LOC_Os01g54870.1,LOC_Os01g60790.1,LOC_Os01g67100.1,LOC_Os01g68324.1,LOC_Os02g12840.1,LOC_Os02g14910.1,LOC_Os02g40510.1,LOC_Os02g42860.1,LOC_Os02g45250.1,LOC_Os03g07450.1,LOC_Os03g08450.1,LOC_Os03g10210.1,LOC_Os03g10340.1,LOC_Os03g12860.1,LOC_Os03g16050.1,LOC_Os03g42240.1,LOC_Os03g42770.1,LOC_Os03…	1.96e-05
BP	GO.0009250	glucan biosynthetic process	10	LOC_Os01g45750.1,LOC_Os01g68324.1,LOC_Os02g51070.1,LOC_Os03g16050.1,LOC_Os03g55970.1,LOC_Os03g59340.1,LOC_Os03g62090.1,LOC_Os10g32980.1,LOC_Os11g11050.1,LOC_Os12g36890.1	2.16e-05
BP	GO.0043436	oxoacid metabolic process	20	LOC_Os01g17240.1,LOC_Os01g45750.1,LOC_Os02g33710.1,LOC_Os02g38920.1,LOC_Os02g41630.2,LOC_Os03g08220.1,LOC_Os03g12290.1,LOC_Os03g19420.2,LOC_Os03g19427.1,LOC_Os03g27230.1,LOC_Os03g44300.1,LOC_Os03g49350.1,LOC_Os03g55970.1,LOC_Os03g57690.1,LOC_Os03g59640.1,LOC_Os03g60460.1,LOC_Os03g63970.1,LOC_Os05g48200.1,LOC_Os11g11050.1,LOC_Os11g29370.1	2.72e-05
BP	GO.0007017	microtubule-based process	7	LOC_Os01g18050.1,LOC_Os02g07060.1,LOC_Os03g01530.1,LOC_Os03g40540.1,LOC_Os03g56810.1,LOC_Os11g14220.1,LOC_Os12g36890.1	2.81e-05
BP	GO.0044723	single-organism carbohydrate metabolic process	16	LOC_Os01g45750.1,LOC_Os01g48960.1,LOC_Os01g68324.1,LOC_Os02g38920.1,LOC_Os02g51070.1,LOC_Os02g55910.1,LOC_Os02g58480.1,LOC_Os03g16050.1,LOC_Os03g44300.1,LOC_Os03g55970.1,LOC_Os03g59340.1,LOC_Os03g62090.1,LOC_Os10g32980.1,LOC_Os11g11050.1,LOC_Os11g12810.1,LOC_Os12g36890.1	3.29e-05
BP	GO.0044283	small molecule biosynthetic process	16	LOC_Os01g17240.1,LOC_Os01g48960.1,LOC_Os02g41630.2,LOC_Os02g51080.1,LOC_Os03g08220.1,LOC_Os03g12290.1,LOC_Os03g19420.2,LOC_Os03g19427.1,LOC_Os03g27230.1,LOC_Os03g40540.1,LOC_Os03g49350.1,LOC_Os03g57690.1,LOC_Os03g60460.1,LOC_Os05g48200.1,LOC_Os11g11050.1,LOC_Os11g29370.1	4.92e-05
BP	GO.1901564	organonitrogen compound metabolic process	25	LOC_Os01g54870.1,LOC_Os01g60790.1,LOC_Os02g12840.1,LOC_Os02g33710.1,LOC_Os02g38920.1,LOC_Os02g41630.2,LOC_Os02g48390.1,LOC_Os02g51080.1,LOC_Os03g08450.1,LOC_Os03g10340.1,LOC_Os03g12290.1,LOC_Os03g16050.1,LOC_Os03g19420.2,LOC_Os03g19427.1,LOC_Os03g22160.1,LOC_Os03g27230.1,LOC_Os03g44300.1,LOC_Os03g46640.1,LOC_Os03g59640.1,LOC_Os05g48200.1,LOC_Os10g33900.1,LOC_Os11g11050.1,LOC_Os11g29370.1,LOC_Os12…	4.95e-05
BP	GO.0019752	carboxylic acid metabolic process	19	LOC_Os01g17240.1,LOC_Os02g33710.1,LOC_Os02g38920.1,LOC_Os02g41630.2,LOC_Os03g08220.1,LOC_Os03g12290.1,LOC_Os03g19420.2,LOC_Os03g19427.1,LOC_Os03g27230.1,LOC_Os03g44300.1,LOC_Os03g49350.1,LOC_Os03g55970.1,LOC_Os03g57690.1,LOC_Os03g59640.1,LOC_Os03g60460.1,LOC_Os03g63970.1,LOC_Os05g48200.1,LOC_Os11g11050.1,LOC_Os11g29370.1	5.19e-05
BP	GO.0019438	aromatic compound biosynthetic process	31	LOC_Os01g04750.1,LOC_Os01g10610.1,LOC_Os01g11550.1,LOC_Os01g17240.1,LOC_Os01g36390.1,LOC_Os01g52540.1,LOC_Os01g67100.1,LOC_Os02g09490.1,LOC_Os02g14910.1,LOC_Os02g40510.1,LOC_Os02g41630.2,LOC_Os02g45250.1,LOC_Os02g48390.1,LOC_Os02g51080.1,LOC_Os02g56510.1,LOC_Os03g07450.1,LOC_Os03g10210.1,LOC_Os03g12860.1,LOC_Os03g16050.1,LOC_Os03g17350.1,LOC_Os03g27230.1,LOC_Os03g42240.1,LOC_Os03g43890.1,LOC_Os03…	5.39e-05
BP	GO.0044765	single-organism transport	22	LOC_Os01g13120.1,LOC_Os01g17240.1,LOC_Os01g40470.1,LOC_Os01g45750.1,LOC_Os01g45990.1,LOC_Os01g58860.1,LOC_Os02g07830.1,LOC_Os02g19820.1,LOC_Os02g34580.1,LOC_Os02g42220.1,LOC_Os02g43410.1,LOC_Os02g57240.1,LOC_Os03g04480.1,LOC_Os03g16050.1,LOC_Os03g53110.1,LOC_Os03g63860.1,LOC_Os11g02369.1,LOC_Os11g04460.1,LOC_Os11g06820.1,LOC_Os11g31190.1,LOC_Os12g29220.1,LOC_Os12g39660.1	6.19e-05
BP	GO.0016051	carbohydrate biosynthetic process	12	LOC_Os01g45750.1,LOC_Os01g48960.1,LOC_Os01g68324.1,LOC_Os02g51070.1,LOC_Os03g16050.1,LOC_Os03g55970.1,LOC_Os03g59340.1,LOC_Os03g62090.1,LOC_Os10g32980.1,LOC_Os11g11050.1,LOC_Os11g12810.1,LOC_Os12g36890.1	6.64e-05
BP	GO.0034637	cellular carbohydrate biosynthetic process	11	LOC_Os01g45750.1,LOC_Os01g68324.1,LOC_Os02g51070.1,LOC_Os03g16050.1,LOC_Os03g55970.1,LOC_Os03g59340.1,LOC_Os03g62090.1,LOC_Os10g32980.1,LOC_Os11g11050.1,LOC_Os11g12810.1,LOC_Os12g36890.1	6.64e-05
BP	GO.0006461	protein complex assembly	9	LOC_Os01g18050.1,LOC_Os01g67100.1,LOC_Os02g07060.1,LOC_Os02g36710.1,LOC_Os03g01530.1,LOC_Os03g16050.1,LOC_Os03g55970.1,LOC_Os03g56810.1,LOC_Os11g14220.1	6.76e-05
BP	GO.0006259	DNA metabolic process	11	LOC_Os01g36390.1,LOC_Os01g67100.1,LOC_Os02g56130.1,LOC_Os02g58220.1,LOC_Os03g11540.1,LOC_Os03g43890.1,LOC_Os03g46640.1,LOC_Os03g55200.1,LOC_Os03g60460.1,LOC_Os10g32880.1,LOC_Os12g36890.1	8.74e-05
BP	GO.0070271	protein complex biogenesis	9	LOC_Os01g18050.1,LOC_Os01g67100.1,LOC_Os02g07060.1,LOC_Os02g36710.1,LOC_Os03g01530.1,LOC_Os03g16050.1,LOC_Os03g55970.1,LOC_Os03g56810.1,LOC_Os11g14220.1	8.74e-05
BP	GO.0019222	regulation of metabolic process	31	LOC_Os01g04750.1,LOC_Os01g10610.1,LOC_Os01g11550.1,LOC_Os01g17240.1,LOC_Os01g36390.1,LOC_Os01g45750.1,LOC_Os01g52540.1,LOC_Os01g67100.1,LOC_Os02g12840.1,LOC_Os02g14910.1,LOC_Os02g40510.1,LOC_Os02g42860.1,LOC_Os02g45250.1,LOC_Os02g58490.1,LOC_Os03g07450.1,LOC_Os03g08450.1,LOC_Os03g10210.1,LOC_Os03g12860.1,LOC_Os03g16050.1,LOC_Os03g42240.1,LOC_Os03g43890.1,LOC_Os03g55970.1,LOC_Os03g57190.1,LOC_Os03…	9.42e-05
BP	GO.0046394	carboxylic acid biosynthetic process	14	LOC_Os01g17240.1,LOC_Os01g48960.1,LOC_Os02g41630.2,LOC_Os03g08220.1,LOC_Os03g12290.1,LOC_Os03g19420.2,LOC_Os03g19427.1,LOC_Os03g27230.1,LOC_Os03g49350.1,LOC_Os03g57690.1,LOC_Os03g60460.1,LOC_Os05g48200.1,LOC_Os11g11050.1,LOC_Os11g29370.1	9.54e-05
BP	GO.1901135	carbohydrate derivative metabolic process	16	LOC_Os01g45750.1,LOC_Os01g48960.1,LOC_Os01g68324.1,LOC_Os02g38920.1,LOC_Os02g48390.1,LOC_Os02g55910.1,LOC_Os03g16050.1,LOC_Os03g22160.1,LOC_Os03g44300.1,LOC_Os03g46640.1,LOC_Os03g55970.1,LOC_Os03g59640.1,LOC_Os11g11050.1,LOC_Os11g12810.1,LOC_Os11g29370.1,LOC_Osp1g01060.1	0.000114
BP	GO.0051258	protein polymerization	5	LOC_Os01g18050.1,LOC_Os02g07060.1,LOC_Os03g01530.1,LOC_Os03g56810.1,LOC_Os11g14220.1	0.000158
BP	GO.0030243	cellulose metabolic process	9	LOC_Os01g68324.1,LOC_Os02g05744.1,LOC_Os02g50040.1,LOC_Os02g50490.1,LOC_Os03g52630.1,LOC_Os03g59340.1,LOC_Os03g62090.1,LOC_Os10g32980.1,LOC_Os12g36890.1	0.000176
BP	GO.0006811	ion transport	16	LOC_Os01g13120.1,LOC_Os01g17240.1,LOC_Os01g40470.1,LOC_Os01g45750.1,LOC_Os01g45990.1,LOC_Os02g07830.1,LOC_Os02g34580.1,LOC_Os02g43410.1,LOC_Os02g57240.1,LOC_Os03g04480.1,LOC_Os03g16050.1,LOC_Os03g53110.1,LOC_Os03g63860.1,LOC_Os11g04460.1,LOC_Os11g06820.1,LOC_Os12g39660.1	0.000185
BP	GO.0044271	cellular nitrogen compound biosynthetic process	32	LOC_Os01g04750.1,LOC_Os01g10610.1,LOC_Os01g11550.1,LOC_Os01g36390.1,LOC_Os01g52540.1,LOC_Os01g54870.1,LOC_Os01g60790.1,LOC_Os01g67100.1,LOC_Os02g12840.1,LOC_Os02g14910.1,LOC_Os02g40510.1,LOC_Os02g45250.1,LOC_Os02g48390.1,LOC_Os02g51080.1,LOC_Os03g07450.1,LOC_Os03g08450.1,LOC_Os03g10210.1,LOC_Os03g10340.1,LOC_Os03g12860.1,LOC_Os03g16050.1,LOC_Os03g19420.2,LOC_Os03g19427.1,LOC_Os03g42240.1,LOC_Os03…	0.000236
BP	GO.0071555	cell wall organization	14	LOC_Os02g05744.1,LOC_Os02g50040.1,LOC_Os02g50490.1,LOC_Os02g51060.1,LOC_Os03g01260.1,LOC_Os03g17850.1,LOC_Os03g52630.1,LOC_Os03g56060.1,LOC_Os03g59340.1,LOC_Os03g60720.1,LOC_Os03g62090.1,LOC_Os10g32980.1,LOC_Os10g40730.1,LOC_Os12g36890.1	0.000246
BP	GO.0032787	monocarboxylic acid metabolic process	13	LOC_Os01g17240.1,LOC_Os01g48960.1,LOC_Os02g38920.1,LOC_Os02g41630.2,LOC_Os03g08220.1,LOC_Os03g19420.2,LOC_Os03g19427.1,LOC_Os03g44300.1,LOC_Os03g49350.1,LOC_Os03g55970.1,LOC_Os03g57690.1,LOC_Os03g59640.1,LOC_Os03g60460.1	0.000287
BP	GO.0006396	RNA processing	11	LOC_Os01g21990.1,LOC_Os01g31110.1,LOC_Os01g68324.1,LOC_Os02g42860.1,LOC_Os03g08450.1,LOC_Os03g16050.1,LOC_Os03g42770.1,LOC_Os03g55200.1,LOC_Os10g32880.1,LOC_Os11g11050.1,LOC_Os11g41820.1	0.000305
BP	GO.0043623	cellular protein complex assembly	7	LOC_Os01g18050.1,LOC_Os02g07060.1,LOC_Os03g01530.1,LOC_Os03g16050.1,LOC_Os03g55970.1,LOC_Os03g56810.1,LOC_Os11g14220.1	0.000431
BP	GO.0008283	cell proliferation	5	LOC_Os01g36390.1,LOC_Os03g43890.1,LOC_Os03g60460.1,LOC_Os04g34240.1,LOC_Os11g29380.1	0.000549
BP	GO.0060255	regulation of macromolecule metabolic process	28	LOC_Os01g04750.1,LOC_Os01g10610.1,LOC_Os01g11550.1,LOC_Os01g36390.1,LOC_Os01g52540.1,LOC_Os01g67100.1,LOC_Os02g12840.1,LOC_Os02g14910.1,LOC_Os02g40510.1,LOC_Os02g42860.1,LOC_Os02g45250.1,LOC_Os02g56130.1,LOC_Os02g58490.1,LOC_Os03g07450.1,LOC_Os03g08450.1,LOC_Os03g10210.1,LOC_Os03g12860.1,LOC_Os03g16050.1,LOC_Os03g42240.1,LOC_Os03g43890.1,LOC_Os03g57190.1,LOC_Os03g60460.1,LOC_Os10g17630.1,LOC_Os10…	0.000549
BP	GO.0034220	ion transmembrane transport	13	LOC_Os01g13120.1,LOC_Os01g17240.1,LOC_Os01g40470.1,LOC_Os01g45750.1,LOC_Os01g45990.1,LOC_Os02g07830.1,LOC_Os02g34580.1,LOC_Os02g56510.1,LOC_Os02g57240.1,LOC_Os03g04480.1,LOC_Os03g53110.1,LOC_Os11g04460.1,LOC_Os12g39660.1	0.000559
BP	GO.0050794	regulation of cellular process	35	LOC_Os01g04750.1,LOC_Os01g10610.1,LOC_Os01g11550.1,LOC_Os01g17240.1,LOC_Os01g36390.1,LOC_Os01g45990.1,LOC_Os01g52540.1,LOC_Os01g58860.1,LOC_Os01g67100.1,LOC_Os01g67160.1,LOC_Os02g14910.1,LOC_Os02g30850.1,LOC_Os02g40510.1,LOC_Os02g42860.1,LOC_Os02g45250.1,LOC_Os02g56130.1,LOC_Os02g57240.1,LOC_Os03g07450.1,LOC_Os03g08450.1,LOC_Os03g10210.1,LOC_Os03g12860.1,LOC_Os03g16050.1,LOC_Os03g42240.1,LOC_Os03…	0.00063
BP	GO.1901566	organonitrogen compound biosynthetic process	18	LOC_Os01g48960.1,LOC_Os01g54870.1,LOC_Os01g60790.1,LOC_Os02g12840.1,LOC_Os02g48390.1,LOC_Os02g51080.1,LOC_Os03g08450.1,LOC_Os03g10340.1,LOC_Os03g12290.1,LOC_Os03g16050.1,LOC_Os03g19420.2,LOC_Os03g19427.1,LOC_Os03g27230.1,LOC_Os03g46640.1,LOC_Os03g59640.1,LOC_Os05g48200.1,LOC_Os11g11050.1,LOC_Os11g29370.1	0.00067
BP	GO.0018130	heterocycle biosynthetic process	28	LOC_Os01g04750.1,LOC_Os01g10610.1,LOC_Os01g11550.1,LOC_Os01g36390.1,LOC_Os01g52540.1,LOC_Os01g67100.1,LOC_Os02g14910.1,LOC_Os02g40510.1,LOC_Os02g45250.1,LOC_Os02g48390.1,LOC_Os02g51080.1,LOC_Os02g56510.1,LOC_Os03g07450.1,LOC_Os03g10210.1,LOC_Os03g12860.1,LOC_Os03g16050.1,LOC_Os03g19420.2,LOC_Os03g19427.1,LOC_Os03g42240.1,LOC_Os03g43890.1,LOC_Os03g46640.1,LOC_Os03g57190.1,LOC_Os03g59640.1,LOC_Os10…	0.000678
BP	GO.0006281	DNA repair	7	LOC_Os01g67100.1,LOC_Os02g58220.1,LOC_Os03g11540.1,LOC_Os03g43890.1,LOC_Os03g46640.1,LOC_Os10g32880.1,LOC_Os12g36890.1	0.000979
BP	GO.0033554	cellular response to stress	10	LOC_Os01g17240.1,LOC_Os01g67100.1,LOC_Os02g56510.1,LOC_Os02g58220.1,LOC_Os03g11540.1,LOC_Os03g17350.1,LOC_Os03g43890.1,LOC_Os03g46640.1,LOC_Os10g32880.1,LOC_Os12g36890.1	0.00112
BP	GO.0055086	nucleobase-containing small molecule metabolic process	13	LOC_Os01g36390.1,LOC_Os01g48960.1,LOC_Os02g38920.1,LOC_Os02g48390.1,LOC_Os03g16050.1,LOC_Os03g22160.1,LOC_Os03g44300.1,LOC_Os03g46640.1,LOC_Os11g11050.1,LOC_Os11g29370.1,LOC_Os11g29380.1,LOC_Os12g13380.1,LOC_Osp1g01060.1	0.0012
BP	GO.0019252	starch biosynthetic process	5	LOC_Os01g45750.1,LOC_Os02g51070.1,LOC_Os03g16050.1,LOC_Os03g55970.1,LOC_Os11g11050.1	0.00141
BP	GO.0006796	phosphate-containing compound metabolic process	23	LOC_Os01g17240.1,LOC_Os01g36390.1,LOC_Os01g40094.1,LOC_Os01g48960.1,LOC_Os01g67160.1,LOC_Os02g08364.1,LOC_Os02g12580.1,LOC_Os02g38920.1,LOC_Os02g48390.1,LOC_Os03g16050.1,LOC_Os03g22160.1,LOC_Os03g44300.1,LOC_Os03g46640.1,LOC_Os03g55970.1,LOC_Os03g59640.1,LOC_Os10g02980.1,LOC_Os11g22404.1,LOC_Os11g29370.1,LOC_Os11g29380.1,LOC_Os12g13380.1,LOC_Os12g39630.1,LOC_Os12g41180.1,LOC_Osp1g01060.1	0.00147
BP	GO.0006275	regulation of DNA replication	4	LOC_Os01g36390.1,LOC_Os02g56130.1,LOC_Os03g43890.1,LOC_Os11g29380.1	0.00158
BP	GO.0010468	regulation of gene expression	25	LOC_Os01g04750.1,LOC_Os01g10610.1,LOC_Os01g11550.1,LOC_Os01g36390.1,LOC_Os01g52540.1,LOC_Os01g67100.1,LOC_Os02g12840.1,LOC_Os02g14910.1,LOC_Os02g40510.1,LOC_Os02g42860.1,LOC_Os02g45250.1,LOC_Os02g58490.1,LOC_Os03g07450.1,LOC_Os03g08450.1,LOC_Os03g10210.1,LOC_Os03g12860.1,LOC_Os03g42240.1,LOC_Os03g43890.1,LOC_Os03g57190.1,LOC_Os03g60460.1,LOC_Os10g17630.1,LOC_Os10g33940.1,LOC_Os11g29380.1,LOC_Os12…	0.00162
BP	GO.0031323	regulation of cellular metabolic process	26	LOC_Os01g04750.1,LOC_Os01g10610.1,LOC_Os01g11550.1,LOC_Os01g17240.1,LOC_Os01g36390.1,LOC_Os01g52540.1,LOC_Os01g67100.1,LOC_Os02g14910.1,LOC_Os02g40510.1,LOC_Os02g42860.1,LOC_Os02g45250.1,LOC_Os02g56130.1,LOC_Os03g07450.1,LOC_Os03g08450.1,LOC_Os03g10210.1,LOC_Os03g12860.1,LOC_Os03g16050.1,LOC_Os03g42240.1,LOC_Os03g43890.1,LOC_Os03g57190.1,LOC_Os10g17630.1,LOC_Os10g33310.1,LOC_Os10g33940.1,LOC_Os11…	0.00209
BP	GO.0072330	monocarboxylic acid biosynthetic process	8	LOC_Os01g17240.1,LOC_Os02g41630.2,LOC_Os03g08220.1,LOC_Os03g19420.2,LOC_Os03g19427.1,LOC_Os03g49350.1,LOC_Os03g57690.1,LOC_Os03g60460.1	0.0024
BP	GO.0006812	cation transport	11	LOC_Os01g40470.1,LOC_Os01g45990.1,LOC_Os02g07830.1,LOC_Os02g34580.1,LOC_Os02g56510.1,LOC_Os02g57240.1,LOC_Os03g04480.1,LOC_Os03g16050.1,LOC_Os03g53110.1,LOC_Os11g04460.1,LOC_Os12g39660.1	0.00254
BP	GO.0006260	DNA replication	7	LOC_Os01g36390.1,LOC_Os02g56130.1,LOC_Os02g58220.1,LOC_Os03g11540.1,LOC_Os03g46640.1,LOC_Os03g55200.1,LOC_Os03g60460.1	0.00264
BP	GO.0071554	cell wall organization or biogenesis	13	LOC_Os02g05744.1,LOC_Os02g50040.1,LOC_Os02g50490.1,LOC_Os02g51060.1,LOC_Os03g01260.1,LOC_Os03g17850.1,LOC_Os03g52630.1,LOC_Os03g56060.1,LOC_Os03g59340.1,LOC_Os03g60720.1,LOC_Os03g62090.1,LOC_Os10g32980.1,LOC_Os10g40730.1	0.00273
BP	GO.0000023	maltose metabolic process	4	LOC_Os01g45750.1,LOC_Os03g16050.1,LOC_Os03g55970.1,LOC_Os11g11050.1	0.00288
BP	GO.1901657	glycosyl compound metabolic process	9	LOC_Os01g45750.1,LOC_Os01g48960.1,LOC_Os02g38920.1,LOC_Os02g48390.1,LOC_Os03g22160.1,LOC_Os03g44300.1,LOC_Os11g11050.1,LOC_Os11g29370.1,LOC_Osp1g01060.1	0.00294
BP	GO.0022613	ribonucleoprotein complex biogenesis	6	LOC_Os01g31110.1,LOC_Os01g68324.1,LOC_Os03g08450.1,LOC_Os03g16050.1,LOC_Os03g42770.1,LOC_Os10g32880.1	0.00341
BP	GO.0080090	regulation of primary metabolic process	25	LOC_Os01g04750.1,LOC_Os01g10610.1,LOC_Os01g11550.1,LOC_Os01g36390.1,LOC_Os01g52540.1,LOC_Os01g67100.1,LOC_Os02g14910.1,LOC_Os02g40510.1,LOC_Os02g42860.1,LOC_Os02g45250.1,LOC_Os02g56130.1,LOC_Os03g07450.1,LOC_Os03g08450.1,LOC_Os03g10210.1,LOC_Os03g12860.1,LOC_Os03g16050.1,LOC_Os03g42240.1,LOC_Os03g43890.1,LOC_Os03g57190.1,LOC_Os10g17630.1,LOC_Os10g33310.1,LOC_Os10g33940.1,LOC_Os11g29380.1,LOC_Os12…	0.0035
BP	GO.0051716	cellular response to stimulus	18	LOC_Os01g10610.1,LOC_Os01g17240.1,LOC_Os01g58860.1,LOC_Os01g67100.1,LOC_Os02g40510.1,LOC_Os02g56130.1,LOC_Os02g56510.1,LOC_Os02g58220.1,LOC_Os03g11540.1,LOC_Os03g17350.1,LOC_Os03g43890.1,LOC_Os03g46640.1,LOC_Os10g32880.1,LOC_Os10g33940.1,LOC_Os11g06820.1,LOC_Os12g01922.1,LOC_Os12g36890.1,LOC_Os12g39630.1	0.0037
BP	GO.0030001	metal ion transport	9	LOC_Os01g45990.1,LOC_Os02g07830.1,LOC_Os02g56510.1,LOC_Os02g57240.1,LOC_Os03g04480.1,LOC_Os03g16050.1,LOC_Os03g53110.1,LOC_Os11g04460.1,LOC_Os12g39660.1	0.00383
BP	GO.2000112	regulation of cellular macromolecule biosynthetic process	23	LOC_Os01g04750.1,LOC_Os01g10610.1,LOC_Os01g11550.1,LOC_Os01g36390.1,LOC_Os01g52540.1,LOC_Os01g67100.1,LOC_Os02g14910.1,LOC_Os02g40510.1,LOC_Os02g42860.1,LOC_Os02g45250.1,LOC_Os02g56130.1,LOC_Os03g07450.1,LOC_Os03g08450.1,LOC_Os03g10210.1,LOC_Os03g12860.1,LOC_Os03g42240.1,LOC_Os03g43890.1,LOC_Os03g57190.1,LOC_Os10g17630.1,LOC_Os10g33940.1,LOC_Os11g29380.1,LOC_Os12g38400.2,LOC_Os12g41860.1	0.0041
BP	GO.0051171	regulation of nitrogen compound metabolic process	23	LOC_Os01g04750.1,LOC_Os01g10610.1,LOC_Os01g11550.1,LOC_Os01g36390.1,LOC_Os01g52540.1,LOC_Os01g67100.1,LOC_Os02g14910.1,LOC_Os02g40510.1,LOC_Os02g42860.1,LOC_Os02g45250.1,LOC_Os02g56130.1,LOC_Os03g07450.1,LOC_Os03g08450.1,LOC_Os03g10210.1,LOC_Os03g12860.1,LOC_Os03g42240.1,LOC_Os03g43890.1,LOC_Os03g57190.1,LOC_Os10g17630.1,LOC_Os10g33940.1,LOC_Os11g29380.1,LOC_Os12g38400.2,LOC_Os12g41860.1	0.00458
BP	GO.0008610	lipid biosynthetic process	10	LOC_Os02g55910.1,LOC_Os03g08220.1,LOC_Os03g16050.1,LOC_Os03g40540.1,LOC_Os03g49350.1,LOC_Os03g55970.1,LOC_Os03g57690.1,LOC_Os03g59640.1,LOC_Os03g60460.1,LOC_Os11g12810.1	0.00518
BP	GO.0009698	phenylpropanoid metabolic process	6	LOC_Os02g08100.1,LOC_Os02g09490.1,LOC_Os02g41630.2,LOC_Os02g56510.1,LOC_Os03g17350.1,LOC_Os12g15680.1	0.00582
BP	GO.0009116	nucleoside metabolic process	8	LOC_Os01g48960.1,LOC_Os02g38920.1,LOC_Os02g48390.1,LOC_Os03g22160.1,LOC_Os03g44300.1,LOC_Os11g11050.1,LOC_Os11g29370.1,LOC_Osp1g01060.1	0.00672
BP	GO.0009699	phenylpropanoid biosynthetic process	4	LOC_Os02g09490.1,LOC_Os02g41630.2,LOC_Os02g56510.1,LOC_Os03g17350.1	0.00722
BP	GO.0019284	L-methionine biosynthetic process from S-adenosylmethionine	2	LOC_Os11g11050.1,LOC_Os11g29370.1	0.00794
BP	GO.0033353	S-adenosylmethionine cycle	2	LOC_Os11g11050.1,LOC_Os11g29370.1	0.00794
BP	GO.0048878	chemical homeostasis	6	LOC_Os01g13120.1,LOC_Os02g07830.1,LOC_Os02g43410.1,LOC_Os03g16050.1,LOC_Os03g17350.1,LOC_Os03g40540.1	0.00794
BP	GO.0072521	purine-containing compound metabolic process	8	LOC_Os01g48960.1,LOC_Os02g38920.1,LOC_Os03g22160.1,LOC_Os03g44300.1,LOC_Os11g11050.1,LOC_Os11g29370.1,LOC_Os12g13380.1,LOC_Osp1g01060.1	0.00801
BP	GO.0005984	disaccharide metabolic process	6	LOC_Os01g45750.1,LOC_Os02g58480.1,LOC_Os03g16050.1,LOC_Os03g55970.1,LOC_Os11g11050.1,LOC_Os11g12810.1	0.00842
BP	GO.0007049	cell cycle	9	LOC_Os01g36390.1,LOC_Os01g59120.1,LOC_Os01g67100.1,LOC_Os03g10650.1,LOC_Os03g55200.1,LOC_Os10g33310.1,LOC_Os11g29380.1,LOC_Os12g36890.1,LOC_Os12g39210.1	0.00842
BP	GO.0009117	nucleotide metabolic process	11	LOC_Os01g36390.1,LOC_Os01g48960.1,LOC_Os02g38920.1,LOC_Os02g48390.1,LOC_Os03g16050.1,LOC_Os03g22160.1,LOC_Os03g44300.1,LOC_Os03g46640.1,LOC_Os11g29380.1,LOC_Os12g13380.1,LOC_Osp1g01060.1	0.00842
BP	GO.0044550	secondary metabolite biosynthetic process	5	LOC_Os01g45750.1,LOC_Os02g09490.1,LOC_Os02g41630.2,LOC_Os02g56510.1,LOC_Os03g17350.1	0.00878
BP	GO.0051186	cofactor metabolic process	10	LOC_Os01g48960.1,LOC_Os02g38920.1,LOC_Os02g48390.1,LOC_Os02g51080.1,LOC_Os03g16050.1,LOC_Os03g44300.1,LOC_Os03g59640.1,LOC_Os11g11050.1,LOC_Os11g29370.1,LOC_Os11g29380.1	0.00904
BP	GO.0006310	DNA recombination	5	LOC_Os01g67100.1,LOC_Os02g58220.1,LOC_Os03g11540.1,LOC_Os03g43890.1,LOC_Os12g36890.1	0.00978
BP	GO.0070838	divalent metal ion transport	5	LOC_Os03g04480.1,LOC_Os03g16050.1,LOC_Os03g53110.1,LOC_Os11g04460.1,LOC_Os12g39660.1	0.00978
BP	GO.0019637	organophosphate metabolic process	13	LOC_Os01g36390.1,LOC_Os01g48960.1,LOC_Os02g38920.1,LOC_Os02g48390.1,LOC_Os03g16050.1,LOC_Os03g22160.1,LOC_Os03g44300.1,LOC_Os03g46640.1,LOC_Os03g55970.1,LOC_Os03g59640.1,LOC_Os11g29380.1,LOC_Os12g13380.1,LOC_Osp1g01060.1	0.0101
BP	GO.0006364	rRNA processing	5	LOC_Os01g31110.1,LOC_Os01g68324.1,LOC_Os03g08450.1,LOC_Os03g16050.1,LOC_Os03g42770.1	0.011
BP	GO.0006325	chromatin organization	7	LOC_Os01g27040.1,LOC_Os01g36390.1,LOC_Os01g67100.1,LOC_Os02g36710.1,LOC_Os03g43890.1,LOC_Os03g60460.1,LOC_Os11g29380.1	0.0115
BP	GO.0019748	secondary metabolic process	7	LOC_Os01g45750.1,LOC_Os02g08100.1,LOC_Os02g09490.1,LOC_Os02g41630.2,LOC_Os02g56510.1,LOC_Os03g17350.1,LOC_Os12g15680.1	0.0115
BP	GO.0043085	positive regulation of catalytic activity	4	LOC_Os01g45750.1,LOC_Os03g16050.1,LOC_Os03g55970.1,LOC_Os11g11050.1	0.0115
BP	GO.0051726	regulation of cell cycle	6	LOC_Os01g36390.1,LOC_Os01g67100.1,LOC_Os01g67160.1,LOC_Os03g43890.1,LOC_Os10g33310.1,LOC_Os11g29380.1	0.0125
BP	GO.0034654	nucleobase-containing compound biosynthetic process	22	LOC_Os01g04750.1,LOC_Os01g10610.1,LOC_Os01g11550.1,LOC_Os01g36390.1,LOC_Os01g52540.1,LOC_Os01g67100.1,LOC_Os02g14910.1,LOC_Os02g40510.1,LOC_Os02g45250.1,LOC_Os02g48390.1,LOC_Os03g07450.1,LOC_Os03g10210.1,LOC_Os03g12860.1,LOC_Os03g42240.1,LOC_Os03g43890.1,LOC_Os03g46640.1,LOC_Os03g57190.1,LOC_Os10g17630.1,LOC_Os10g33940.1,LOC_Os11g29380.1,LOC_Os12g38400.2,LOC_Os12g41860.1	0.0134
BP	GO.0050896	response to stimulus	24	LOC_Os01g10610.1,LOC_Os01g17240.1,LOC_Os01g58860.1,LOC_Os01g67100.1,LOC_Os02g40510.1,LOC_Os02g56130.1,LOC_Os02g56510.1,LOC_Os02g58220.1,LOC_Os03g11540.1,LOC_Os03g16050.1,LOC_Os03g17350.1,LOC_Os03g40540.1,LOC_Os03g43890.1,LOC_Os03g46640.1,LOC_Os03g55200.1,LOC_Os10g32880.1,LOC_Os10g32980.1,LOC_Os10g33940.1,LOC_Os11g06820.1,LOC_Os11g12810.1,LOC_Os11g47520.1,LOC_Os12g01922.1,LOC_Os12g36890.1,LOC_Os12…	0.0137
BP	GO.0019219	regulation of nucleobase-containing compound metabolic process	21	LOC_Os01g04750.1,LOC_Os01g10610.1,LOC_Os01g11550.1,LOC_Os01g36390.1,LOC_Os01g52540.1,LOC_Os01g67100.1,LOC_Os02g14910.1,LOC_Os02g40510.1,LOC_Os02g45250.1,LOC_Os02g56130.1,LOC_Os03g07450.1,LOC_Os03g10210.1,LOC_Os03g12860.1,LOC_Os03g42240.1,LOC_Os03g43890.1,LOC_Os03g57190.1,LOC_Os10g17630.1,LOC_Os10g33940.1,LOC_Os11g29380.1,LOC_Os12g38400.2,LOC_Os12g41860.1	0.014
BP	GO.0008380	RNA splicing	5	LOC_Os01g21990.1,LOC_Os01g31110.1,LOC_Os10g32880.1,LOC_Os11g11050.1,LOC_Os11g41820.1	0.0149
BP	GO.0046128	purine ribonucleoside metabolic process	7	LOC_Os01g48960.1,LOC_Os02g38920.1,LOC_Os03g22160.1,LOC_Os03g44300.1,LOC_Os11g11050.1,LOC_Os11g29370.1,LOC_Osp1g01060.1	0.0149
BP	GO.0046148	pigment biosynthetic process	5	LOC_Os02g48390.1,LOC_Os02g51080.1,LOC_Os03g16050.1,LOC_Os03g55970.1,LOC_Os03g59640.1	0.0166
BP	GO.0006629	lipid metabolic process	11	LOC_Os02g55910.1,LOC_Os03g08220.1,LOC_Os03g16050.1,LOC_Os03g40540.1,LOC_Os03g49350.1,LOC_Os03g55970.1,LOC_Os03g57690.1,LOC_Os03g59640.1,LOC_Os03g60460.1,LOC_Os03g63970.1,LOC_Os11g12810.1	0.0169
BP	GO.0044255	cellular lipid metabolic process	10	LOC_Os02g55910.1,LOC_Os03g08220.1,LOC_Os03g16050.1,LOC_Os03g49350.1,LOC_Os03g55970.1,LOC_Os03g57690.1,LOC_Os03g59640.1,LOC_Os03g60460.1,LOC_Os03g63970.1,LOC_Os11g12810.1	0.0178
BP	GO.0042254	ribosome biogenesis	5	LOC_Os01g31110.1,LOC_Os01g68324.1,LOC_Os03g08450.1,LOC_Os03g16050.1,LOC_Os03g42770.1	0.0182
BP	GO.0030418	nicotianamine biosynthetic process	2	LOC_Os03g19420.2,LOC_Os03g19427.1	0.0183
BP	GO.0097054	L-glutamate biosynthetic process	2	LOC_Os01g48960.1,LOC_Os05g48200.1	0.0183
BP	GO.0016071	mRNA metabolic process	6	LOC_Os01g21990.1,LOC_Os01g31110.1,LOC_Os02g42860.1,LOC_Os03g55970.1,LOC_Os10g32880.1,LOC_Os11g41820.1	0.0192
BP	GO.0030244	cellulose biosynthetic process	5	LOC_Os01g68324.1,LOC_Os03g59340.1,LOC_Os03g62090.1,LOC_Os10g32980.1,LOC_Os12g36890.1	0.0192
BP	GO.0016052	carbohydrate catabolic process	7	LOC_Os01g48960.1,LOC_Os02g05744.1,LOC_Os02g38920.1,LOC_Os02g50040.1,LOC_Os02g50490.1,LOC_Os03g44300.1,LOC_Os03g52630.1	0.0194
BP	GO.0030245	cellulose catabolic process	4	LOC_Os02g05744.1,LOC_Os02g50040.1,LOC_Os02g50490.1,LOC_Os03g52630.1	0.0194
BP	GO.0006323	DNA packaging	3	LOC_Os01g67100.1,LOC_Os02g36710.1,LOC_Os03g43890.1	0.0212
BP	GO.0031497	chromatin assembly	3	LOC_Os01g67100.1,LOC_Os02g36710.1,LOC_Os03g43890.1	0.0212
BP	GO.0043650	dicarboxylic acid biosynthetic process	3	LOC_Os01g48960.1,LOC_Os03g27230.1,LOC_Os05g48200.1	0.0212
BP	GO.0016568	chromatin modification	6	LOC_Os01g27040.1,LOC_Os01g36390.1,LOC_Os01g67100.1,LOC_Os03g43890.1,LOC_Os03g60460.1,LOC_Os11g29380.1	0.0213
BP	GO.0000278	mitotic cell cycle	5	LOC_Os01g36390.1,LOC_Os01g67100.1,LOC_Os03g55200.1,LOC_Os11g29380.1,LOC_Os12g36890.1	0.0249
BP	GO.0006541	glutamine metabolic process	3	LOC_Os01g48960.1,LOC_Os03g12290.1,LOC_Os05g48200.1	0.0262
BP	GO.0009084	glutamine family amino acid biosynthetic process	3	LOC_Os01g48960.1,LOC_Os03g12290.1,LOC_Os05g48200.1	0.0262
BP	GO.0009965	leaf morphogenesis	3	LOC_Os03g43890.1,LOC_Os03g55970.1,LOC_Os12g36890.1	0.0262
BP	GO.0006397	mRNA processing	5	LOC_Os01g21990.1,LOC_Os01g31110.1,LOC_Os02g42860.1,LOC_Os10g32880.1,LOC_Os11g41820.1	0.0269
BP	GO.0071702	organic substance transport	10	LOC_Os01g13120.1,LOC_Os01g17240.1,LOC_Os01g45750.1,LOC_Os02g19820.1,LOC_Os02g42860.1,LOC_Os11g01380.1,LOC_Os11g02369.1,LOC_Os11g06820.1,LOC_Os11g31190.1,LOC_Os12g29220.1	0.0276
BP	GO.1903047	mitotic cell cycle process	4	LOC_Os01g36390.1,LOC_Os01g67100.1,LOC_Os11g29380.1,LOC_Os12g36890.1	0.0279
BP	GO.0009308	amine metabolic process	5	LOC_Os02g33710.1,LOC_Os03g19420.2,LOC_Os03g19427.1,LOC_Os03g59640.1,LOC_Os10g33900.1	0.0291
BP	GO.0006996	organelle organization	11	LOC_Os01g27040.1,LOC_Os01g31110.1,LOC_Os01g36390.1,LOC_Os01g67100.1,LOC_Os02g36710.1,LOC_Os03g16050.1,LOC_Os03g40540.1,LOC_Os03g43890.1,LOC_Os03g55970.1,LOC_Os03g60460.1,LOC_Os12g36890.1	0.0296
BP	GO.0006351	transcription, DNA-templated	18	LOC_Os01g04750.1,LOC_Os01g10610.1,LOC_Os01g11550.1,LOC_Os01g52540.1,LOC_Os01g67100.1,LOC_Os02g14910.1,LOC_Os02g40510.1,LOC_Os02g45250.1,LOC_Os03g07450.1,LOC_Os03g10210.1,LOC_Os03g12860.1,LOC_Os03g42240.1,LOC_Os03g43890.1,LOC_Os03g57190.1,LOC_Os10g17630.1,LOC_Os10g33940.1,LOC_Os12g38400.2,LOC_Os12g41860.1	0.0304
BP	GO.0019676	ammonia assimilation cycle	2	LOC_Os01g48960.1,LOC_Os05g48200.1	0.0308
BP	GO.0022618	ribonucleoprotein complex assembly	2	LOC_Os03g08450.1,LOC_Os10g32880.1	0.0308
BP	GO.0071103	DNA conformation change	4	LOC_Os01g36390.1,LOC_Os01g67100.1,LOC_Os02g36710.1,LOC_Os03g43890.1	0.0308
BP	GO.0043412	macromolecule modification	16	LOC_Os01g17240.1,LOC_Os01g36390.1,LOC_Os01g40094.1,LOC_Os01g67160.1,LOC_Os01g68324.1,LOC_Os02g08364.1,LOC_Os02g12580.1,LOC_Os03g43890.1,LOC_Os03g55970.1,LOC_Os03g60460.1,LOC_Os10g02980.1,LOC_Os10g32880.1,LOC_Os11g22404.1,LOC_Os11g29380.1,LOC_Os12g39630.1,LOC_Os12g41180.1	0.0309
BP	GO.0044267	cellular protein metabolic process	20	LOC_Os01g17240.1,LOC_Os01g36390.1,LOC_Os01g40094.1,LOC_Os01g54870.1,LOC_Os01g60790.1,LOC_Os01g67160.1,LOC_Os01g68324.1,LOC_Os02g08364.1,LOC_Os02g12580.1,LOC_Os02g12840.1,LOC_Os03g08450.1,LOC_Os03g10340.1,LOC_Os03g43890.1,LOC_Os03g60460.1,LOC_Os10g02980.1,LOC_Os10g32880.1,LOC_Os11g22404.1,LOC_Os11g29380.1,LOC_Os12g39630.1,LOC_Os12g41180.1	0.0331
BP	GO.0071705	nitrogen compound transport	5	LOC_Os01g17240.1,LOC_Os02g34580.1,LOC_Os02g42860.1,LOC_Os02g56510.1,LOC_Os11g06820.1	0.0331
BP	GO.0048518	positive regulation of biological process	7	LOC_Os01g45750.1,LOC_Os02g56130.1,LOC_Os03g16050.1,LOC_Os03g17350.1,LOC_Os03g43890.1,LOC_Os03g55970.1,LOC_Os11g11050.1	0.0334
BP	GO.0006950	response to stress	15	LOC_Os01g17240.1,LOC_Os01g48960.1,LOC_Os01g67100.1,LOC_Os02g56510.1,LOC_Os02g58220.1,LOC_Os03g11540.1,LOC_Os03g16050.1,LOC_Os03g17350.1,LOC_Os03g43890.1,LOC_Os03g46640.1,LOC_Os10g32880.1,LOC_Os10g32980.1,LOC_Os11g12810.1,LOC_Os11g47520.1,LOC_Os12g36890.1	0.0365
BP	GO.0006779	porphyrin-containing compound biosynthetic process	4	LOC_Os02g48390.1,LOC_Os02g51080.1,LOC_Os03g16050.1,LOC_Os03g59640.1	0.0371
BP	GO.0034219	carbohydrate transmembrane transport	4	LOC_Os01g13120.1,LOC_Os02g19820.1,LOC_Os11g31190.1,LOC_Os12g29220.1	0.0371
BP	GO.0006355	regulation of transcription, DNA-templated	19	LOC_Os01g04750.1,LOC_Os01g10610.1,LOC_Os01g11550.1,LOC_Os01g36390.1,LOC_Os01g52540.1,LOC_Os01g67100.1,LOC_Os02g14910.1,LOC_Os02g40510.1,LOC_Os02g45250.1,LOC_Os03g07450.1,LOC_Os03g10210.1,LOC_Os03g12860.1,LOC_Os03g42240.1,LOC_Os03g43890.1,LOC_Os03g57190.1,LOC_Os10g17630.1,LOC_Os10g33940.1,LOC_Os12g38400.2,LOC_Os12g41860.1	0.0406
BP	GO.0071214	cellular response to abiotic stimulus	3	LOC_Os01g17240.1,LOC_Os02g56130.1,LOC_Os03g17350.1	0.0423
BP	GO.0006464	cellular protein modification process	15	LOC_Os01g17240.1,LOC_Os01g36390.1,LOC_Os01g40094.1,LOC_Os01g67160.1,LOC_Os01g68324.1,LOC_Os02g08364.1,LOC_Os02g12580.1,LOC_Os03g43890.1,LOC_Os03g60460.1,LOC_Os10g02980.1,LOC_Os10g32880.1,LOC_Os11g22404.1,LOC_Os11g29380.1,LOC_Os12g39630.1,LOC_Os12g41180.1	0.0426
BP	GO.0022402	cell cycle process	5	LOC_Os01g36390.1,LOC_Os01g67100.1,LOC_Os10g33310.1,LOC_Os11g29380.1,LOC_Os12g36890.1	0.0427
BP	GO.2000026	regulation of multicellular organismal development	5	LOC_Os01g36390.1,LOC_Os03g17350.1,LOC_Os03g43890.1,LOC_Os11g12810.1,LOC_Os11g29380.1	0.0427
BP	GO.0000373	Group II intron splicing	2	LOC_Os01g21990.1,LOC_Os01g31110.1	0.0441
BP	GO.0001666	response to hypoxia	2	LOC_Os03g17350.1,LOC_Os11g12810.1	0.0441
BP	GO.0010075	regulation of meristem growth	2	LOC_Os11g12810.1,LOC_Os11g29380.1	0.0441
BP	GO.0044767	single-organism developmental process	12	LOC_Os01g11550.1,LOC_Os01g48960.1,LOC_Os01g67100.1,LOC_Os02g40510.1,LOC_Os03g17350.1,LOC_Os03g40540.1,LOC_Os03g43890.1,LOC_Os03g55970.1,LOC_Os03g57190.1,LOC_Os11g12810.1,LOC_Os11g29380.1,LOC_Os12g36890.1	0.0441
BP	GO.0050790	regulation of catalytic activity	6	LOC_Os01g45750.1,LOC_Os02g56130.1,LOC_Os03g16050.1,LOC_Os03g55970.1,LOC_Os10g33310.1,LOC_Os11g11050.1	0.0441
BP	GO.0055080	cation homeostasis	4	LOC_Os02g07830.1,LOC_Os02g43410.1,LOC_Os03g16050.1,LOC_Os03g17350.1	0.0471
BP	GO.0051301	cell division	6	LOC_Os01g36390.1,LOC_Os01g59120.1,LOC_Os03g10650.1,LOC_Os11g29380.1,LOC_Os12g36890.1,LOC_Os12g39210.1	0.0478
CC	GO.0044464	cell part	100	LOC_Os01g04750.1,LOC_Os01g05900.1,LOC_Os01g11550.1,LOC_Os01g13120.1,LOC_Os01g13530.1,LOC_Os01g17240.1,LOC_Os01g18050.1,LOC_Os01g21990.1,LOC_Os01g27040.1,LOC_Os01g31110.1,LOC_Os01g36390.1,LOC_Os01g40470.1,LOC_Os01g45750.1,LOC_Os01g45990.1,LOC_Os01g52540.1,LOC_Os01g54300.1,LOC_Os01g54870.1,LOC_Os01g58860.1,LOC_Os01g59120.1,LOC_Os01g60790.1,LOC_Os01g67100.1,LOC_Os01g67240.1,LOC_Os01g68324.1,LOC_Os02…	1.44e-18
CC	GO.0005623	cell	100	LOC_Os01g04750.1,LOC_Os01g05900.1,LOC_Os01g11550.1,LOC_Os01g13120.1,LOC_Os01g13530.1,LOC_Os01g17240.1,LOC_Os01g18050.1,LOC_Os01g21990.1,LOC_Os01g27040.1,LOC_Os01g31110.1,LOC_Os01g36390.1,LOC_Os01g45750.1,LOC_Os01g52540.1,LOC_Os01g54870.1,LOC_Os01g59120.1,LOC_Os01g60790.1,LOC_Os01g67100.1,LOC_Os01g68324.1,LOC_Os02g07060.1,LOC_Os02g07830.1,LOC_Os02g12580.1,LOC_Os02g12840.1,LOC_Os02g14910.1,LOC_Os02…	3.58e-15
CC	GO.0044424	intracellular part	84	LOC_Os01g04750.1,LOC_Os01g05900.1,LOC_Os01g11550.1,LOC_Os01g13120.1,LOC_Os01g13530.1,LOC_Os01g17240.1,LOC_Os01g18050.1,LOC_Os01g21990.1,LOC_Os01g27040.1,LOC_Os01g31110.1,LOC_Os01g36390.1,LOC_Os01g45750.1,LOC_Os01g52540.1,LOC_Os01g54870.1,LOC_Os01g59120.1,LOC_Os01g60790.1,LOC_Os01g67100.1,LOC_Os01g68324.1,LOC_Os02g07060.1,LOC_Os02g07830.1,LOC_Os02g12580.1,LOC_Os02g12840.1,LOC_Os02g14910.1,LOC_Os02…	4.23e-15
CC	GO.0005622	intracellular	84	LOC_Os01g04750.1,LOC_Os01g05900.1,LOC_Os01g11550.1,LOC_Os01g13120.1,LOC_Os01g13530.1,LOC_Os01g17240.1,LOC_Os01g18050.1,LOC_Os01g21990.1,LOC_Os01g27040.1,LOC_Os01g31110.1,LOC_Os01g36390.1,LOC_Os01g45750.1,LOC_Os01g52540.1,LOC_Os01g54870.1,LOC_Os01g59120.1,LOC_Os01g60790.1,LOC_Os01g67100.1,LOC_Os01g68324.1,LOC_Os02g07060.1,LOC_Os02g12580.1,LOC_Os02g12840.1,LOC_Os02g14910.1,LOC_Os02g27490.1,LOC_Os02…	8.05e-12
CC	GO.0032991	macromolecular complex	30	LOC_Os01g04750.1,LOC_Os01g05900.1,LOC_Os01g11550.1,LOC_Os01g13120.1,LOC_Os01g13530.1,LOC_Os01g17240.1,LOC_Os01g18050.1,LOC_Os01g21990.1,LOC_Os01g27040.1,LOC_Os01g31110.1,LOC_Os01g36390.1,LOC_Os01g45750.1,LOC_Os01g52540.1,LOC_Os01g54870.1,LOC_Os01g59120.1,LOC_Os01g60790.1,LOC_Os01g67100.1,LOC_Os01g68324.1,LOC_Os02g07060.1,LOC_Os02g12580.1,LOC_Os02g12840.1,LOC_Os02g14910.1,LOC_Os02g27490.1,LOC_Os02…	1.9e-11
CC	GO.0043229	intracellular organelle	73	LOC_Os01g05900.1,LOC_Os01g18050.1,LOC_Os01g21990.1,LOC_Os01g27040.1,LOC_Os01g31110.1,LOC_Os01g36390.1,LOC_Os01g40470.1,LOC_Os01g54870.1,LOC_Os01g60790.1,LOC_Os01g67100.1,LOC_Os01g68324.1,LOC_Os02g07060.1,LOC_Os02g42860.1,LOC_Os02g56130.1,LOC_Os03g01530.1,LOC_Os03g08450.1,LOC_Os03g10340.1,LOC_Os03g11540.1,LOC_Os03g42770.1,LOC_Os03g43890.1,LOC_Os03g55200.1,LOC_Os03g56810.1,LOC_Os03g59640.1,LOC_Os03…	3.87e-10
CC	GO.0016020	membrane	49	LOC_Os01g04750.1,LOC_Os01g05900.1,LOC_Os01g11550.1,LOC_Os01g13120.1,LOC_Os01g13530.1,LOC_Os01g17240.1,LOC_Os01g18050.1,LOC_Os01g21990.1,LOC_Os01g27040.1,LOC_Os01g31110.1,LOC_Os01g36390.1,LOC_Os01g45750.1,LOC_Os01g52540.1,LOC_Os01g54870.1,LOC_Os01g59120.1,LOC_Os01g60790.1,LOC_Os01g67100.1,LOC_Os01g68324.1,LOC_Os02g07060.1,LOC_Os02g14910.1,LOC_Os02g27490.1,LOC_Os02g30850.1,LOC_Os02g36710.1,LOC_Os02…	1.16e-09
CC	GO.0043234	protein complex	23	LOC_Os01g13120.1,LOC_Os01g17240.1,LOC_Os01g40470.1,LOC_Os01g45750.1,LOC_Os01g45990.1,LOC_Os01g58860.1,LOC_Os01g67240.1,LOC_Os01g68324.1,LOC_Os02g07830.1,LOC_Os02g11760.1,LOC_Os02g19820.1,LOC_Os02g27490.1,LOC_Os02g33710.1,LOC_Os02g34580.1,LOC_Os02g42220.1,LOC_Os02g43410.1,LOC_Os02g48390.1,LOC_Os02g50570.1,LOC_Os02g51060.1,LOC_Os02g55910.1,LOC_Os02g56510.1,LOC_Os02g57240.1,LOC_Os03g01260.1,LOC_Os03…	3.89e-09
CC	GO.0044425	membrane part	41	LOC_Os01g05900.1,LOC_Os01g18050.1,LOC_Os01g27040.1,LOC_Os01g36390.1,LOC_Os01g40470.1,LOC_Os01g67100.1,LOC_Os01g68324.1,LOC_Os02g07060.1,LOC_Os02g56130.1,LOC_Os03g01530.1,LOC_Os03g08450.1,LOC_Os03g11540.1,LOC_Os03g43890.1,LOC_Os03g55200.1,LOC_Os03g56810.1,LOC_Os03g59640.1,LOC_Os03g63860.1,LOC_Os04g34240.1,LOC_Os10g32880.1,LOC_Os11g01380.1,LOC_Os11g14220.1,LOC_Os11g29380.1,LOC_Os12g01922.1	1.43e-08
CC	GO.0016021	integral component of membrane	39	LOC_Os01g13120.1,LOC_Os01g17240.1,LOC_Os01g40470.1,LOC_Os01g45750.1,LOC_Os01g45990.1,LOC_Os01g58860.1,LOC_Os01g67240.1,LOC_Os01g68324.1,LOC_Os02g07830.1,LOC_Os02g11760.1,LOC_Os02g19820.1,LOC_Os02g27490.1,LOC_Os02g34580.1,LOC_Os02g42220.1,LOC_Os02g43410.1,LOC_Os02g50570.1,LOC_Os02g51060.1,LOC_Os02g56510.1,LOC_Os03g04480.1,LOC_Os03g17350.1,LOC_Os03g17850.1,LOC_Os03g21120.1,LOC_Os03g40540.1,LOC_Os03…	4.13e-08
CC	GO.0005737	cytoplasm	52	LOC_Os01g13120.1,LOC_Os01g17240.1,LOC_Os01g45750.1,LOC_Os01g45990.1,LOC_Os01g58860.1,LOC_Os01g67240.1,LOC_Os01g68324.1,LOC_Os02g07830.1,LOC_Os02g11760.1,LOC_Os02g19820.1,LOC_Os02g27490.1,LOC_Os02g34580.1,LOC_Os02g42220.1,LOC_Os02g43410.1,LOC_Os02g50570.1,LOC_Os02g51060.1,LOC_Os02g56510.1,LOC_Os03g04480.1,LOC_Os03g17350.1,LOC_Os03g17850.1,LOC_Os03g21120.1,LOC_Os03g40540.1,LOC_Os03g52630.1,LOC_Os03…	4.39e-08
CC	GO.0043231	intracellular membrane-bounded organelle	63	LOC_Os01g13120.1,LOC_Os01g13530.1,LOC_Os01g17240.1,LOC_Os01g18050.1,LOC_Os01g21990.1,LOC_Os01g31110.1,LOC_Os01g36390.1,LOC_Os01g45750.1,LOC_Os01g54870.1,LOC_Os01g60790.1,LOC_Os01g68324.1,LOC_Os02g07060.1,LOC_Os02g12580.1,LOC_Os02g12840.1,LOC_Os02g27490.1,LOC_Os02g30850.1,LOC_Os02g33710.1,LOC_Os02g36710.1,LOC_Os02g38920.1,LOC_Os02g41630.2,LOC_Os02g42860.1,LOC_Os02g48390.1,LOC_Os02g51060.1,LOC_Os02…	4.64e-07
CC	GO.0005886	plasma membrane	19	LOC_Os01g04750.1,LOC_Os01g05900.1,LOC_Os01g11550.1,LOC_Os01g13120.1,LOC_Os01g17240.1,LOC_Os01g21990.1,LOC_Os01g27040.1,LOC_Os01g31110.1,LOC_Os01g36390.1,LOC_Os01g45750.1,LOC_Os01g52540.1,LOC_Os01g59120.1,LOC_Os01g67100.1,LOC_Os01g68324.1,LOC_Os02g14910.1,LOC_Os02g27490.1,LOC_Os02g30850.1,LOC_Os02g36710.1,LOC_Os02g40510.1,LOC_Os02g45250.1,LOC_Os02g51060.1,LOC_Os02g51070.1,LOC_Os02g51080.1,LOC_Os02…	4.75e-07
CC	GO.0071944	cell periphery	22	LOC_Os01g13120.1,LOC_Os01g68324.1,LOC_Os02g07830.1,LOC_Os02g19820.1,LOC_Os02g33710.1,LOC_Os02g43410.1,LOC_Os02g48390.1,LOC_Os02g56510.1,LOC_Os02g57240.1,LOC_Os03g17350.1,LOC_Os03g59340.1,LOC_Os03g62090.1,LOC_Os10g32980.1,LOC_Os11g01380.1,LOC_Os11g06820.1,LOC_Os11g12810.1,LOC_Os11g31190.1,LOC_Os11g42960.1,LOC_Os12g29220.1	1.45e-06
CC	GO.0005634	nucleus	38	LOC_Os01g13120.1,LOC_Os01g68324.1,LOC_Os02g07830.1,LOC_Os02g19820.1,LOC_Os02g33710.1,LOC_Os02g43410.1,LOC_Os02g48390.1,LOC_Os02g56510.1,LOC_Os02g57240.1,LOC_Os03g01260.1,LOC_Os03g17350.1,LOC_Os03g59340.1,LOC_Os03g60720.1,LOC_Os03g62090.1,LOC_Os10g32980.1,LOC_Os10g40730.1,LOC_Os11g01380.1,LOC_Os11g06820.1,LOC_Os11g12810.1,LOC_Os11g31190.1,LOC_Os11g42960.1,LOC_Os12g29220.1	1.52e-06
CC	GO.0044446	intracellular organelle part	33	LOC_Os01g04750.1,LOC_Os01g05900.1,LOC_Os01g11550.1,LOC_Os01g27040.1,LOC_Os01g36390.1,LOC_Os01g52540.1,LOC_Os01g59120.1,LOC_Os01g67100.1,LOC_Os02g14910.1,LOC_Os02g30850.1,LOC_Os02g36710.1,LOC_Os02g40510.1,LOC_Os02g45250.1,LOC_Os02g56130.1,LOC_Os02g58220.1,LOC_Os03g07450.1,LOC_Os03g10210.1,LOC_Os03g10650.1,LOC_Os03g11540.1,LOC_Os03g12860.1,LOC_Os03g42240.1,LOC_Os03g42770.1,LOC_Os03g43890.1,LOC_Os03…	2.74e-06
CC	GO.0043232	intracellular non-membrane-bounded organelle	15	LOC_Os01g05900.1,LOC_Os01g13120.1,LOC_Os01g17240.1,LOC_Os01g18050.1,LOC_Os01g21990.1,LOC_Os01g27040.1,LOC_Os01g31110.1,LOC_Os01g45750.1,LOC_Os01g48960.1,LOC_Os01g68324.1,LOC_Os02g07060.1,LOC_Os02g27490.1,LOC_Os02g51060.1,LOC_Os02g55910.1,LOC_Os02g56510.1,LOC_Os03g01530.1,LOC_Os03g10340.1,LOC_Os03g11540.1,LOC_Os03g17850.1,LOC_Os03g42770.1,LOC_Os03g43890.1,LOC_Os03g55200.1,LOC_Os03g55970.1,LOC_Os03…	4.59e-06
CC	GO.0044444	cytoplasmic part	37	LOC_Os01g05900.1,LOC_Os01g13530.1,LOC_Os01g18050.1,LOC_Os01g54870.1,LOC_Os01g60790.1,LOC_Os02g07060.1,LOC_Os02g42860.1,LOC_Os03g01530.1,LOC_Os03g10340.1,LOC_Os03g11540.1,LOC_Os03g42770.1,LOC_Os03g55200.1,LOC_Os03g56810.1,LOC_Os04g34240.1,LOC_Os11g14220.1	0.000379
CC	GO.0030529	ribonucleoprotein complex	9	LOC_Os01g13120.1,LOC_Os01g17240.1,LOC_Os01g21990.1,LOC_Os01g31110.1,LOC_Os01g36390.1,LOC_Os01g45750.1,LOC_Os01g54870.1,LOC_Os01g60790.1,LOC_Os01g68324.1,LOC_Os02g27490.1,LOC_Os02g33710.1,LOC_Os02g42860.1,LOC_Os02g48390.1,LOC_Os02g51060.1,LOC_Os02g51070.1,LOC_Os02g51080.1,LOC_Os02g55910.1,LOC_Os02g56510.1,LOC_Os03g08450.1,LOC_Os03g10340.1,LOC_Os03g17850.1,LOC_Os03g22160.1,LOC_Os03g27230.1,LOC_Os03…	0.000379
CC	GO.0005874	microtubule	5	LOC_Os01g21990.1,LOC_Os01g31110.1,LOC_Os01g54870.1,LOC_Os01g60790.1,LOC_Os02g42860.1,LOC_Os03g08450.1,LOC_Os03g10340.1,LOC_Os03g42770.1,LOC_Os10g32880.1	0.00188
CC	GO.0005829	cytosol	8	LOC_Os01g18050.1,LOC_Os02g07060.1,LOC_Os03g01530.1,LOC_Os03g56810.1,LOC_Os11g14220.1	0.00399
CC	GO.0009507	chloroplast	19	LOC_Os01g36390.1,LOC_Os02g33710.1,LOC_Os02g48390.1,LOC_Os03g08450.1,LOC_Os03g10340.1,LOC_Os03g46640.1,LOC_Os03g60460.1,LOC_Os11g29380.1	0.00523
CC	GO.0015630	microtubule cytoskeleton	5	LOC_Os01g17240.1,LOC_Os01g21990.1,LOC_Os01g31110.1,LOC_Os01g45750.1,LOC_Os01g48960.1,LOC_Os02g27490.1,LOC_Os02g51070.1,LOC_Os02g51080.1,LOC_Os02g55910.1,LOC_Os03g16050.1,LOC_Os03g22160.1,LOC_Os03g27230.1,LOC_Os03g43890.1,LOC_Os03g44300.1,LOC_Os03g55970.1,LOC_Os03g59640.1,LOC_Os03g63860.1,LOC_Os05g48200.1,LOC_Osp1g01060.1	0.00568
CC	GO.0044434	chloroplast part	12	LOC_Os01g18050.1,LOC_Os02g07060.1,LOC_Os03g01530.1,LOC_Os03g56810.1,LOC_Os11g14220.1	0.00568
CC	GO.0005856	cytoskeleton	6	LOC_Os01g17240.1,LOC_Os01g21990.1,LOC_Os01g31110.1,LOC_Os01g45750.1,LOC_Os01g48960.1,LOC_Os02g27490.1,LOC_Os02g55910.1,LOC_Os03g16050.1,LOC_Os03g55970.1,LOC_Os03g59640.1,LOC_Os03g63860.1,LOC_Osp1g01060.1	0.0123
CC	GO.0009506	plasmodesma	4	LOC_Os01g13530.1,LOC_Os01g18050.1,LOC_Os02g07060.1,LOC_Os03g01530.1,LOC_Os03g56810.1,LOC_Os11g14220.1	0.0171
CC	GO.0055044	symplast	4	LOC_Os01g68324.1,LOC_Os02g48390.1,LOC_Os02g57240.1,LOC_Os11g11050.1	0.0171
CC	GO.0009536	plastid	17	LOC_Os01g68324.1,LOC_Os02g48390.1,LOC_Os02g57240.1,LOC_Os11g11050.1	0.0171
CC	GO.0044435	plastid part	11	LOC_Os01g17240.1,LOC_Os01g21990.1,LOC_Os01g31110.1,LOC_Os01g45750.1,LOC_Os02g27490.1,LOC_Os02g51070.1,LOC_Os02g51080.1,LOC_Os02g55910.1,LOC_Os03g22160.1,LOC_Os03g27230.1,LOC_Os03g43890.1,LOC_Os03g44300.1,LOC_Os03g55970.1,LOC_Os03g59640.1,LOC_Os03g63860.1,LOC_Os05g48200.1,LOC_Osp1g01060.1	0.0294
CC	GO.0044459	plasma membrane part	5	LOC_Os01g17240.1,LOC_Os01g21990.1,LOC_Os01g31110.1,LOC_Os01g45750.1,LOC_Os01g48960.1,LOC_Os02g27490.1,LOC_Os02g55910.1,LOC_Os03g55970.1,LOC_Os03g59640.1,LOC_Os03g63860.1,LOC_Osp1g01060.1	0.031
CC	GO.0005794	Golgi apparatus	7	LOC_Os01g13120.1,LOC_Os02g19820.1,LOC_Os11g01380.1,LOC_Os11g31190.1,LOC_Os12g29220.1	0.0345
CC	GO.0009526	plastid envelope	6	LOC_Os01g68324.1,LOC_Os02g51060.1,LOC_Os02g56510.1,LOC_Os03g17850.1,LOC_Os03g56060.1,LOC_Os11g01380.1,LOC_Os12g36890.1	0.0454
CC	GO.0071704	organic substance metabolic process	91	LOC_Os01g04750.1,LOC_Os01g10610.1,LOC_Os01g11550.1,LOC_Os01g17240.1,LOC_Os01g21990.1,LOC_Os01g31110.1,LOC_Os01g36390.1,LOC_Os01g40094.1,LOC_Os01g45750.1,LOC_Os01g52540.1,LOC_Os01g54300.1,LOC_Os01g54870.1,LOC_Os01g59840.1,LOC_Os01g60790.1,LOC_Os01g67100.1,LOC_Os01g67160.1,LOC_Os01g68324.1,LOC_Os02g05744.1,LOC_Os02g08100.1,LOC_Os02g08364.1,LOC_Os02g09490.1,LOC_Os02g12580.1,LOC_Os02g12840.1,LOC_Os02…	1.01e-13
CC	GO.0044237	cellular metabolic process	87	LOC_Os01g04750.1,LOC_Os01g10610.1,LOC_Os01g11550.1,LOC_Os01g17240.1,LOC_Os01g21990.1,LOC_Os01g31110.1,LOC_Os01g36390.1,LOC_Os01g40094.1,LOC_Os01g45750.1,LOC_Os01g52540.1,LOC_Os01g54870.1,LOC_Os01g60790.1,LOC_Os01g67100.1,LOC_Os01g67160.1,LOC_Os01g68324.1,LOC_Os02g05744.1,LOC_Os02g08100.1,LOC_Os02g08364.1,LOC_Os02g09490.1,LOC_Os02g12580.1,LOC_Os02g12840.1,LOC_Os02g14910.1,LOC_Os02g33710.1,LOC_Os02…	4.43e-13
CC	GO.0044699	single-organism process	86	LOC_Os01g10610.1,LOC_Os01g11550.1,LOC_Os01g13120.1,LOC_Os01g17240.1,LOC_Os01g18050.1,LOC_Os01g36390.1,LOC_Os01g40470.1,LOC_Os01g45750.1,LOC_Os01g45990.1,LOC_Os01g58860.1,LOC_Os01g59120.1,LOC_Os01g67100.1,LOC_Os01g68324.1,LOC_Os01g72430.1,LOC_Os02g07060.1,LOC_Os02g07830.1,LOC_Os02g08100.1,LOC_Os02g09490.1,LOC_Os02g19820.1,LOC_Os02g30850.1,LOC_Os02g33710.1,LOC_Os02g34580.1,LOC_Os02g38920.1,LOC_Os02…	2.41e-14
CC	GO.0044763	single-organism cellular process	82	LOC_Os01g10610.1,LOC_Os01g13120.1,LOC_Os01g17240.1,LOC_Os01g18050.1,LOC_Os01g36390.1,LOC_Os01g40470.1,LOC_Os01g45750.1,LOC_Os01g45990.1,LOC_Os01g58860.1,LOC_Os01g59120.1,LOC_Os01g67100.1,LOC_Os01g68324.1,LOC_Os02g07060.1,LOC_Os02g07830.1,LOC_Os02g08100.1,LOC_Os02g09490.1,LOC_Os02g19820.1,LOC_Os02g30850.1,LOC_Os02g33710.1,LOC_Os02g34580.1,LOC_Os02g38920.1,LOC_Os02g40510.1,LOC_Os02g41630.2,LOC_Os02…	1.41e-15
CC	GO.0044238	primary metabolic process	81	LOC_Os01g04750.1,LOC_Os01g10610.1,LOC_Os01g11550.1,LOC_Os01g17240.1,LOC_Os01g21990.1,LOC_Os01g31110.1,LOC_Os01g36390.1,LOC_Os01g40094.1,LOC_Os01g45750.1,LOC_Os01g52540.1,LOC_Os01g54300.1,LOC_Os01g54870.1,LOC_Os01g59840.1,LOC_Os01g60790.1,LOC_Os01g67100.1,LOC_Os01g67160.1,LOC_Os01g68324.1,LOC_Os02g05744.1,LOC_Os02g08364.1,LOC_Os02g12580.1,LOC_Os02g12840.1,LOC_Os02g14910.1,LOC_Os02g38920.1,LOC_Os02…	1.41e-11
CC	GO.0009058	biosynthetic process	60	LOC_Os01g04750.1,LOC_Os01g10610.1,LOC_Os01g11550.1,LOC_Os01g17240.1,LOC_Os01g36390.1,LOC_Os01g45750.1,LOC_Os01g52540.1,LOC_Os01g54870.1,LOC_Os01g60790.1,LOC_Os01g67100.1,LOC_Os01g68324.1,LOC_Os02g09490.1,LOC_Os02g12840.1,LOC_Os02g14910.1,LOC_Os02g40510.1,LOC_Os02g41630.2,LOC_Os02g45250.1,LOC_Os02g48390.1,LOC_Os02g51070.1,LOC_Os02g51080.1,LOC_Os02g55910.1,LOC_Os02g56130.1,LOC_Os02g56510.1,LOC_Os02…	4.69e-11
CC	GO.0044260	cellular macromolecule metabolic process	59	LOC_Os01g04750.1,LOC_Os01g10610.1,LOC_Os01g11550.1,LOC_Os01g17240.1,LOC_Os01g21990.1,LOC_Os01g31110.1,LOC_Os01g36390.1,LOC_Os01g40094.1,LOC_Os01g45750.1,LOC_Os01g52540.1,LOC_Os01g54870.1,LOC_Os01g60790.1,LOC_Os01g67100.1,LOC_Os01g67160.1,LOC_Os01g68324.1,LOC_Os02g05744.1,LOC_Os02g08364.1,LOC_Os02g12580.1,LOC_Os02g12840.1,LOC_Os02g14910.1,LOC_Os02g40510.1,LOC_Os02g42860.1,LOC_Os02g45250.1,LOC_Os02…	3.43e-09
CC	GO.0044249	cellular biosynthetic process	59	LOC_Os01g04750.1,LOC_Os01g10610.1,LOC_Os01g11550.1,LOC_Os01g17240.1,LOC_Os01g36390.1,LOC_Os01g45750.1,LOC_Os01g48960.1,LOC_Os01g52540.1,LOC_Os01g54870.1,LOC_Os01g60790.1,LOC_Os01g67100.1,LOC_Os01g68324.1,LOC_Os02g09490.1,LOC_Os02g12840.1,LOC_Os02g14910.1,LOC_Os02g40510.1,LOC_Os02g41630.2,LOC_Os02g45250.1,LOC_Os02g48390.1,LOC_Os02g51070.1,LOC_Os02g51080.1,LOC_Os02g55910.1,LOC_Os02g56130.1,LOC_Os02…	4.15e-11
CC	GO.1901576	organic substance biosynthetic process	58	LOC_Os01g04750.1,LOC_Os01g10610.1,LOC_Os01g11550.1,LOC_Os01g17240.1,LOC_Os01g36390.1,LOC_Os01g45750.1,LOC_Os01g52540.1,LOC_Os01g54870.1,LOC_Os01g60790.1,LOC_Os01g67100.1,LOC_Os01g68324.1,LOC_Os02g09490.1,LOC_Os02g12840.1,LOC_Os02g14910.1,LOC_Os02g40510.1,LOC_Os02g41630.2,LOC_Os02g45250.1,LOC_Os02g48390.1,LOC_Os02g51070.1,LOC_Os02g51080.1,LOC_Os02g55910.1,LOC_Os02g56130.1,LOC_Os02g56510.1,LOC_Os02…	1.1e-10
CC	GO.1901360	organic cyclic compound metabolic process	58	LOC_Os01g04750.1,LOC_Os01g10610.1,LOC_Os01g11550.1,LOC_Os01g17240.1,LOC_Os01g21990.1,LOC_Os01g31110.1,LOC_Os01g36390.1,LOC_Os01g48960.1,LOC_Os01g52540.1,LOC_Os01g67100.1,LOC_Os01g68324.1,LOC_Os02g08100.1,LOC_Os02g09490.1,LOC_Os02g12840.1,LOC_Os02g14910.1,LOC_Os02g38920.1,LOC_Os02g40510.1,LOC_Os02g41630.2,LOC_Os02g42860.1,LOC_Os02g45250.1,LOC_Os02g48390.1,LOC_Os02g51080.1,LOC_Os02g56130.1,LOC_Os02…	1.51e-12
CC	GO.0006807	nitrogen compound metabolic process	56	LOC_Os01g04750.1,LOC_Os01g10610.1,LOC_Os01g11550.1,LOC_Os01g21990.1,LOC_Os01g31110.1,LOC_Os01g36390.1,LOC_Os01g52540.1,LOC_Os01g54870.1,LOC_Os01g60790.1,LOC_Os01g67100.1,LOC_Os01g68324.1,LOC_Os02g12840.1,LOC_Os02g14910.1,LOC_Os02g33710.1,LOC_Os02g38920.1,LOC_Os02g40510.1,LOC_Os02g41630.2,LOC_Os02g42860.1,LOC_Os02g45250.1,LOC_Os02g48390.1,LOC_Os02g51080.1,LOC_Os02g56130.1,LOC_Os02g58220.1,LOC_Os03…	2.24e-09
CC	GO.0006725	cellular aromatic compound metabolic process	56	LOC_Os01g04750.1,LOC_Os01g10610.1,LOC_Os01g11550.1,LOC_Os01g17240.1,LOC_Os01g21990.1,LOC_Os01g31110.1,LOC_Os01g36390.1,LOC_Os01g48960.1,LOC_Os01g52540.1,LOC_Os01g67100.1,LOC_Os01g68324.1,LOC_Os02g08100.1,LOC_Os02g09490.1,LOC_Os02g12840.1,LOC_Os02g14910.1,LOC_Os02g38920.1,LOC_Os02g40510.1,LOC_Os02g41630.2,LOC_Os02g42860.1,LOC_Os02g45250.1,LOC_Os02g48390.1,LOC_Os02g51080.1,LOC_Os02g56130.1,LOC_Os02…	1.41e-11
CC	GO.0034641	cellular nitrogen compound metabolic process	53	LOC_Os01g04750.1,LOC_Os01g10610.1,LOC_Os01g11550.1,LOC_Os01g21990.1,LOC_Os01g31110.1,LOC_Os01g36390.1,LOC_Os01g48960.1,LOC_Os01g52540.1,LOC_Os01g54870.1,LOC_Os01g60790.1,LOC_Os01g67100.1,LOC_Os01g68324.1,LOC_Os02g12840.1,LOC_Os02g14910.1,LOC_Os02g33710.1,LOC_Os02g38920.1,LOC_Os02g40510.1,LOC_Os02g42860.1,LOC_Os02g45250.1,LOC_Os02g48390.1,LOC_Os02g51080.1,LOC_Os02g56130.1,LOC_Os02g58220.1,LOC_Os03…	1.24e-09
CC	GO.0046483	heterocycle metabolic process	51	LOC_Os01g04750.1,LOC_Os01g10610.1,LOC_Os01g11550.1,LOC_Os01g21990.1,LOC_Os01g31110.1,LOC_Os01g36390.1,LOC_Os01g48960.1,LOC_Os01g52540.1,LOC_Os01g67100.1,LOC_Os01g68324.1,LOC_Os02g12840.1,LOC_Os02g14910.1,LOC_Os02g38920.1,LOC_Os02g40510.1,LOC_Os02g42860.1,LOC_Os02g45250.1,LOC_Os02g48390.1,LOC_Os02g51080.1,LOC_Os02g56130.1,LOC_Os02g56510.1,LOC_Os02g58220.1,LOC_Os03g07450.1,LOC_Os03g08450.1,LOC_Os03…	1e-09
CC	GO.0065007	biological regulation	49	LOC_Os01g04750.1,LOC_Os01g10610.1,LOC_Os01g11550.1,LOC_Os01g13120.1,LOC_Os01g17240.1,LOC_Os01g36390.1,LOC_Os01g45750.1,LOC_Os01g45990.1,LOC_Os01g52540.1,LOC_Os01g58860.1,LOC_Os01g67100.1,LOC_Os01g67160.1,LOC_Os02g07830.1,LOC_Os02g12840.1,LOC_Os02g14910.1,LOC_Os02g30850.1,LOC_Os02g40510.1,LOC_Os02g42860.1,LOC_Os02g43410.1,LOC_Os02g45250.1,LOC_Os02g57240.1,LOC_Os02g58490.1,LOC_Os03g07450.1,LOC_Os03…	1.74e-07
CC	GO.0044710	single-organism metabolic process	49	LOC_Os01g17240.1,LOC_Os01g36390.1,LOC_Os01g45750.1,LOC_Os01g67100.1,LOC_Os01g68324.1,LOC_Os01g72430.1,LOC_Os02g08100.1,LOC_Os02g09490.1,LOC_Os02g30850.1,LOC_Os02g33710.1,LOC_Os02g38920.1,LOC_Os02g41630.2,LOC_Os02g48390.1,LOC_Os02g51070.1,LOC_Os02g51080.1,LOC_Os02g55910.1,LOC_Os02g56510.1,LOC_Os02g58220.1,LOC_Os02g58480.1,LOC_Os03g08220.1,LOC_Os03g11540.1,LOC_Os03g12290.1,LOC_Os03g16050.1,LOC_Os03…	1.01e-07
CC	GO.0006139	nucleobase-containing compound metabolic process	45	LOC_Os01g04750.1,LOC_Os01g10610.1,LOC_Os01g11550.1,LOC_Os01g21990.1,LOC_Os01g31110.1,LOC_Os01g36390.1,LOC_Os01g48960.1,LOC_Os01g52540.1,LOC_Os01g67100.1,LOC_Os01g68324.1,LOC_Os02g12840.1,LOC_Os02g14910.1,LOC_Os02g38920.1,LOC_Os02g40510.1,LOC_Os02g42860.1,LOC_Os02g45250.1,LOC_Os02g48390.1,LOC_Os02g56130.1,LOC_Os02g58220.1,LOC_Os03g07450.1,LOC_Os03g08450.1,LOC_Os03g10210.1,LOC_Os03g11540.1,LOC_Os03…	2.09e-08
CC	GO.0050789	regulation of biological process	42	LOC_Os01g04750.1,LOC_Os01g10610.1,LOC_Os01g11550.1,LOC_Os01g17240.1,LOC_Os01g36390.1,LOC_Os01g45750.1,LOC_Os01g45990.1,LOC_Os01g52540.1,LOC_Os01g58860.1,LOC_Os01g67100.1,LOC_Os01g67160.1,LOC_Os02g12840.1,LOC_Os02g14910.1,LOC_Os02g30850.1,LOC_Os02g40510.1,LOC_Os02g42860.1,LOC_Os02g45250.1,LOC_Os02g57240.1,LOC_Os02g58490.1,LOC_Os03g07450.1,LOC_Os03g08450.1,LOC_Os03g10210.1,LOC_Os03g12860.1,LOC_Os03…	1.32e-05
CC	GO.0034645	cellular macromolecule biosynthetic process	40	LOC_Os01g04750.1,LOC_Os01g10610.1,LOC_Os01g11550.1,LOC_Os01g36390.1,LOC_Os01g45750.1,LOC_Os01g52540.1,LOC_Os01g54870.1,LOC_Os01g60790.1,LOC_Os01g67100.1,LOC_Os01g68324.1,LOC_Os02g12840.1,LOC_Os02g14910.1,LOC_Os02g40510.1,LOC_Os02g45250.1,LOC_Os02g51070.1,LOC_Os02g56130.1,LOC_Os02g58220.1,LOC_Os03g07450.1,LOC_Os03g08450.1,LOC_Os03g10210.1,LOC_Os03g10340.1,LOC_Os03g11540.1,LOC_Os03g12860.1,LOC_Os03…	3.82e-08
CC	GO.0090304	nucleic acid metabolic process	38	LOC_Os01g04750.1,LOC_Os01g10610.1,LOC_Os01g11550.1,LOC_Os01g21990.1,LOC_Os01g31110.1,LOC_Os01g36390.1,LOC_Os01g52540.1,LOC_Os01g67100.1,LOC_Os01g68324.1,LOC_Os02g12840.1,LOC_Os02g14910.1,LOC_Os02g40510.1,LOC_Os02g42860.1,LOC_Os02g45250.1,LOC_Os02g56130.1,LOC_Os02g58220.1,LOC_Os03g07450.1,LOC_Os03g08450.1,LOC_Os03g10210.1,LOC_Os03g11540.1,LOC_Os03g12860.1,LOC_Os03g16050.1,LOC_Os03g42240.1,LOC_Os03…	1.61e-07
CC	GO.0071840	cellular component organization or biogenesis	35	LOC_Os01g13120.1,LOC_Os01g17240.1,LOC_Os01g18050.1,LOC_Os01g27040.1,LOC_Os01g31110.1,LOC_Os01g36390.1,LOC_Os01g67100.1,LOC_Os01g68324.1,LOC_Os02g05744.1,LOC_Os02g07060.1,LOC_Os02g36710.1,LOC_Os02g50040.1,LOC_Os02g50490.1,LOC_Os02g51060.1,LOC_Os03g01260.1,LOC_Os03g01530.1,LOC_Os03g08450.1,LOC_Os03g16050.1,LOC_Os03g17850.1,LOC_Os03g40540.1,LOC_Os03g42770.1,LOC_Os03g43890.1,LOC_Os03g52630.1,LOC_Os03…	1.24e-09
CC	GO.0050794	regulation of cellular process	35	LOC_Os01g04750.1,LOC_Os01g10610.1,LOC_Os01g11550.1,LOC_Os01g17240.1,LOC_Os01g36390.1,LOC_Os01g45990.1,LOC_Os01g52540.1,LOC_Os01g58860.1,LOC_Os01g67100.1,LOC_Os01g67160.1,LOC_Os02g14910.1,LOC_Os02g30850.1,LOC_Os02g40510.1,LOC_Os02g42860.1,LOC_Os02g45250.1,LOC_Os02g56130.1,LOC_Os02g57240.1,LOC_Os03g07450.1,LOC_Os03g08450.1,LOC_Os03g10210.1,LOC_Os03g12860.1,LOC_Os03g16050.1,LOC_Os03g42240.1,LOC_Os03…	0.00063
CC	GO.1901362	organic cyclic compound biosynthetic process	34	LOC_Os01g04750.1,LOC_Os01g10610.1,LOC_Os01g11550.1,LOC_Os01g17240.1,LOC_Os01g36390.1,LOC_Os01g52540.1,LOC_Os01g67100.1,LOC_Os02g09490.1,LOC_Os02g14910.1,LOC_Os02g40510.1,LOC_Os02g41630.2,LOC_Os02g45250.1,LOC_Os02g48390.1,LOC_Os02g51080.1,LOC_Os02g56510.1,LOC_Os03g07450.1,LOC_Os03g10210.1,LOC_Os03g12860.1,LOC_Os03g16050.1,LOC_Os03g17350.1,LOC_Os03g19420.2,LOC_Os03g19427.1,LOC_Os03g27230.1,LOC_Os03…	7.7e-06
CC	GO.0044711	single-organism biosynthetic process	33	LOC_Os01g17240.1,LOC_Os01g36390.1,LOC_Os01g45750.1,LOC_Os01g68324.1,LOC_Os02g09490.1,LOC_Os02g41630.2,LOC_Os02g48390.1,LOC_Os02g51070.1,LOC_Os02g51080.1,LOC_Os02g55910.1,LOC_Os02g56510.1,LOC_Os03g08220.1,LOC_Os03g12290.1,LOC_Os03g16050.1,LOC_Os03g17350.1,LOC_Os03g19420.2,LOC_Os03g19427.1,LOC_Os03g27230.1,LOC_Os03g40540.1,LOC_Os03g46640.1,LOC_Os03g49350.1,LOC_Os03g55970.1,LOC_Os03g57690.1,LOC_Os03…	1.57e-08
CC	GO.0016043	cellular component organization	33	LOC_Os01g13120.1,LOC_Os01g17240.1,LOC_Os01g18050.1,LOC_Os01g27040.1,LOC_Os01g31110.1,LOC_Os01g36390.1,LOC_Os01g67100.1,LOC_Os02g05744.1,LOC_Os02g07060.1,LOC_Os02g36710.1,LOC_Os02g50040.1,LOC_Os02g50490.1,LOC_Os02g51060.1,LOC_Os03g01260.1,LOC_Os03g01530.1,LOC_Os03g08450.1,LOC_Os03g16050.1,LOC_Os03g17850.1,LOC_Os03g40540.1,LOC_Os03g43890.1,LOC_Os03g52630.1,LOC_Os03g55970.1,LOC_Os03g56060.1,LOC_Os03…	4.64e-09
CC	GO.0010467	gene expression	33	LOC_Os01g04750.1,LOC_Os01g10610.1,LOC_Os01g11550.1,LOC_Os01g21990.1,LOC_Os01g31110.1,LOC_Os01g52540.1,LOC_Os01g54870.1,LOC_Os01g60790.1,LOC_Os01g67100.1,LOC_Os01g68324.1,LOC_Os02g12840.1,LOC_Os02g14910.1,LOC_Os02g40510.1,LOC_Os02g42860.1,LOC_Os02g45250.1,LOC_Os03g07450.1,LOC_Os03g08450.1,LOC_Os03g10210.1,LOC_Os03g10340.1,LOC_Os03g12860.1,LOC_Os03g16050.1,LOC_Os03g42240.1,LOC_Os03g42770.1,LOC_Os03…	1.96e-05
CC	GO.0044271	cellular nitrogen compound biosynthetic process	32	LOC_Os01g04750.1,LOC_Os01g10610.1,LOC_Os01g11550.1,LOC_Os01g36390.1,LOC_Os01g52540.1,LOC_Os01g54870.1,LOC_Os01g60790.1,LOC_Os01g67100.1,LOC_Os02g12840.1,LOC_Os02g14910.1,LOC_Os02g40510.1,LOC_Os02g45250.1,LOC_Os02g48390.1,LOC_Os02g51080.1,LOC_Os03g07450.1,LOC_Os03g08450.1,LOC_Os03g10210.1,LOC_Os03g10340.1,LOC_Os03g12860.1,LOC_Os03g16050.1,LOC_Os03g19420.2,LOC_Os03g19427.1,LOC_Os03g42240.1,LOC_Os03…	0.000236
CC	GO.0019438	aromatic compound biosynthetic process	31	LOC_Os01g04750.1,LOC_Os01g10610.1,LOC_Os01g11550.1,LOC_Os01g17240.1,LOC_Os01g36390.1,LOC_Os01g52540.1,LOC_Os01g67100.1,LOC_Os02g09490.1,LOC_Os02g14910.1,LOC_Os02g40510.1,LOC_Os02g41630.2,LOC_Os02g45250.1,LOC_Os02g48390.1,LOC_Os02g51080.1,LOC_Os02g56510.1,LOC_Os03g07450.1,LOC_Os03g10210.1,LOC_Os03g12860.1,LOC_Os03g16050.1,LOC_Os03g17350.1,LOC_Os03g27230.1,LOC_Os03g42240.1,LOC_Os03g43890.1,LOC_Os03…	5.39e-05
CC	GO.0019222	regulation of metabolic process	31	LOC_Os01g04750.1,LOC_Os01g10610.1,LOC_Os01g11550.1,LOC_Os01g17240.1,LOC_Os01g36390.1,LOC_Os01g45750.1,LOC_Os01g52540.1,LOC_Os01g67100.1,LOC_Os02g12840.1,LOC_Os02g14910.1,LOC_Os02g40510.1,LOC_Os02g42860.1,LOC_Os02g45250.1,LOC_Os02g58490.1,LOC_Os03g07450.1,LOC_Os03g08450.1,LOC_Os03g10210.1,LOC_Os03g12860.1,LOC_Os03g16050.1,LOC_Os03g42240.1,LOC_Os03g43890.1,LOC_Os03g55970.1,LOC_Os03g57190.1,LOC_Os03…	9.42e-05
CC	GO.0016070	RNA metabolic process	31	LOC_Os01g04750.1,LOC_Os01g10610.1,LOC_Os01g11550.1,LOC_Os01g21990.1,LOC_Os01g31110.1,LOC_Os01g52540.1,LOC_Os01g67100.1,LOC_Os01g68324.1,LOC_Os02g12840.1,LOC_Os02g14910.1,LOC_Os02g40510.1,LOC_Os02g42860.1,LOC_Os02g45250.1,LOC_Os03g07450.1,LOC_Os03g08450.1,LOC_Os03g10210.1,LOC_Os03g12860.1,LOC_Os03g16050.1,LOC_Os03g42240.1,LOC_Os03g42770.1,LOC_Os03g43890.1,LOC_Os03g55200.1,LOC_Os03g55970.1,LOC_Os03…	1.64e-05
CC	GO.0044281	small molecule metabolic process	30	LOC_Os01g17240.1,LOC_Os01g36390.1,LOC_Os01g45750.1,LOC_Os02g33710.1,LOC_Os02g38920.1,LOC_Os02g41630.2,LOC_Os02g48390.1,LOC_Os02g51080.1,LOC_Os03g08220.1,LOC_Os03g12290.1,LOC_Os03g16050.1,LOC_Os03g19420.2,LOC_Os03g19427.1,LOC_Os03g22160.1,LOC_Os03g27230.1,LOC_Os03g40540.1,LOC_Os03g44300.1,LOC_Os03g46640.1,LOC_Os03g49350.1,LOC_Os03g55970.1,LOC_Os03g57690.1,LOC_Os03g59640.1,LOC_Os03g60460.1,LOC_Os03…	5.32e-07
CC	GO.0006810	transport	29	LOC_Os01g13120.1,LOC_Os01g17240.1,LOC_Os01g40470.1,LOC_Os01g45750.1,LOC_Os01g45990.1,LOC_Os01g58860.1,LOC_Os02g07830.1,LOC_Os02g11760.1,LOC_Os02g19820.1,LOC_Os02g27490.1,LOC_Os02g34580.1,LOC_Os02g42220.1,LOC_Os02g42860.1,LOC_Os02g43410.1,LOC_Os02g57240.1,LOC_Os03g04480.1,LOC_Os03g16050.1,LOC_Os03g17350.1,LOC_Os03g53110.1,LOC_Os03g63860.1,LOC_Os10g36924.1,LOC_Os11g01380.1,LOC_Os11g02369.1,LOC_Os11…	2.86e-06
CC	GO.0060255	regulation of macromolecule metabolic process	28	LOC_Os01g04750.1,LOC_Os01g10610.1,LOC_Os01g11550.1,LOC_Os01g36390.1,LOC_Os01g52540.1,LOC_Os01g67100.1,LOC_Os02g12840.1,LOC_Os02g14910.1,LOC_Os02g40510.1,LOC_Os02g42860.1,LOC_Os02g45250.1,LOC_Os02g56130.1,LOC_Os02g58490.1,LOC_Os03g07450.1,LOC_Os03g08450.1,LOC_Os03g10210.1,LOC_Os03g12860.1,LOC_Os03g16050.1,LOC_Os03g42240.1,LOC_Os03g43890.1,LOC_Os03g57190.1,LOC_Os03g60460.1,LOC_Os10g17630.1,LOC_Os10…	0.000549
CC	GO.0018130	heterocycle biosynthetic process	28	LOC_Os01g04750.1,LOC_Os01g10610.1,LOC_Os01g11550.1,LOC_Os01g36390.1,LOC_Os01g52540.1,LOC_Os01g67100.1,LOC_Os02g14910.1,LOC_Os02g40510.1,LOC_Os02g45250.1,LOC_Os02g48390.1,LOC_Os02g51080.1,LOC_Os02g56510.1,LOC_Os03g07450.1,LOC_Os03g10210.1,LOC_Os03g12860.1,LOC_Os03g16050.1,LOC_Os03g19420.2,LOC_Os03g19427.1,LOC_Os03g42240.1,LOC_Os03g43890.1,LOC_Os03g46640.1,LOC_Os03g57190.1,LOC_Os03g59640.1,LOC_Os10…	0.000678
CC	GO.0031323	regulation of cellular metabolic process	26	LOC_Os01g04750.1,LOC_Os01g10610.1,LOC_Os01g11550.1,LOC_Os01g17240.1,LOC_Os01g36390.1,LOC_Os01g52540.1,LOC_Os01g67100.1,LOC_Os02g14910.1,LOC_Os02g40510.1,LOC_Os02g42860.1,LOC_Os02g45250.1,LOC_Os02g56130.1,LOC_Os03g07450.1,LOC_Os03g08450.1,LOC_Os03g10210.1,LOC_Os03g12860.1,LOC_Os03g16050.1,LOC_Os03g42240.1,LOC_Os03g43890.1,LOC_Os03g57190.1,LOC_Os10g17630.1,LOC_Os10g33310.1,LOC_Os10g33940.1,LOC_Os11…	0.00209
CC	GO.1901564	organonitrogen compound metabolic process	25	LOC_Os01g54870.1,LOC_Os01g60790.1,LOC_Os02g12840.1,LOC_Os02g33710.1,LOC_Os02g38920.1,LOC_Os02g41630.2,LOC_Os02g48390.1,LOC_Os02g51080.1,LOC_Os03g08450.1,LOC_Os03g10340.1,LOC_Os03g12290.1,LOC_Os03g16050.1,LOC_Os03g19420.2,LOC_Os03g19427.1,LOC_Os03g22160.1,LOC_Os03g27230.1,LOC_Os03g44300.1,LOC_Os03g46640.1,LOC_Os03g59640.1,LOC_Os05g48200.1,LOC_Os10g33900.1,LOC_Os11g11050.1,LOC_Os11g29370.1,LOC_Os12…	4.95e-05
CC	GO.0080090	regulation of primary metabolic process	25	LOC_Os01g04750.1,LOC_Os01g10610.1,LOC_Os01g11550.1,LOC_Os01g36390.1,LOC_Os01g52540.1,LOC_Os01g67100.1,LOC_Os02g14910.1,LOC_Os02g40510.1,LOC_Os02g42860.1,LOC_Os02g45250.1,LOC_Os02g56130.1,LOC_Os03g07450.1,LOC_Os03g08450.1,LOC_Os03g10210.1,LOC_Os03g12860.1,LOC_Os03g16050.1,LOC_Os03g42240.1,LOC_Os03g43890.1,LOC_Os03g57190.1,LOC_Os10g17630.1,LOC_Os10g33310.1,LOC_Os10g33940.1,LOC_Os11g29380.1,LOC_Os12…	0.0035
CC	GO.0010468	regulation of gene expression	25	LOC_Os01g04750.1,LOC_Os01g10610.1,LOC_Os01g11550.1,LOC_Os01g36390.1,LOC_Os01g52540.1,LOC_Os01g67100.1,LOC_Os02g12840.1,LOC_Os02g14910.1,LOC_Os02g40510.1,LOC_Os02g42860.1,LOC_Os02g45250.1,LOC_Os02g58490.1,LOC_Os03g07450.1,LOC_Os03g08450.1,LOC_Os03g10210.1,LOC_Os03g12860.1,LOC_Os03g42240.1,LOC_Os03g43890.1,LOC_Os03g57190.1,LOC_Os03g60460.1,LOC_Os10g17630.1,LOC_Os10g33940.1,LOC_Os11g29380.1,LOC_Os12…	0.00162
CC	GO.0050896	response to stimulus	24	LOC_Os01g10610.1,LOC_Os01g17240.1,LOC_Os01g58860.1,LOC_Os01g67100.1,LOC_Os02g40510.1,LOC_Os02g56130.1,LOC_Os02g56510.1,LOC_Os02g58220.1,LOC_Os03g11540.1,LOC_Os03g16050.1,LOC_Os03g17350.1,LOC_Os03g40540.1,LOC_Os03g43890.1,LOC_Os03g46640.1,LOC_Os03g55200.1,LOC_Os10g32880.1,LOC_Os10g32980.1,LOC_Os10g33940.1,LOC_Os11g06820.1,LOC_Os11g12810.1,LOC_Os11g47520.1,LOC_Os12g01922.1,LOC_Os12g36890.1,LOC_Os12…	0.0137
CC	GO.0005975	carbohydrate metabolic process	24	LOC_Os01g45750.1,LOC_Os01g48960.1,LOC_Os01g54300.1,LOC_Os01g59840.1,LOC_Os01g68324.1,LOC_Os02g05744.1,LOC_Os02g38920.1,LOC_Os02g50040.1,LOC_Os02g50490.1,LOC_Os02g51070.1,LOC_Os02g55910.1,LOC_Os02g58480.1,LOC_Os03g16050.1,LOC_Os03g44300.1,LOC_Os03g49610.1,LOC_Os03g52630.1,LOC_Os03g55970.1,LOC_Os03g59340.1,LOC_Os03g62090.1,LOC_Os10g32980.1,LOC_Os11g11050.1,LOC_Os11g12810.1,LOC_Os11g47520.1,LOC_Os12…	7.34e-07
CC	GO.2000112	regulation of cellular macromolecule biosynthetic process	23	LOC_Os01g04750.1,LOC_Os01g10610.1,LOC_Os01g11550.1,LOC_Os01g36390.1,LOC_Os01g52540.1,LOC_Os01g67100.1,LOC_Os02g14910.1,LOC_Os02g40510.1,LOC_Os02g42860.1,LOC_Os02g45250.1,LOC_Os02g56130.1,LOC_Os03g07450.1,LOC_Os03g08450.1,LOC_Os03g10210.1,LOC_Os03g12860.1,LOC_Os03g42240.1,LOC_Os03g43890.1,LOC_Os03g57190.1,LOC_Os10g17630.1,LOC_Os10g33940.1,LOC_Os11g29380.1,LOC_Os12g38400.2,LOC_Os12g41860.1	0.0041
CC	GO.0051171	regulation of nitrogen compound metabolic process	23	LOC_Os01g04750.1,LOC_Os01g10610.1,LOC_Os01g11550.1,LOC_Os01g36390.1,LOC_Os01g52540.1,LOC_Os01g67100.1,LOC_Os02g14910.1,LOC_Os02g40510.1,LOC_Os02g42860.1,LOC_Os02g45250.1,LOC_Os02g56130.1,LOC_Os03g07450.1,LOC_Os03g08450.1,LOC_Os03g10210.1,LOC_Os03g12860.1,LOC_Os03g42240.1,LOC_Os03g43890.1,LOC_Os03g57190.1,LOC_Os10g17630.1,LOC_Os10g33940.1,LOC_Os11g29380.1,LOC_Os12g38400.2,LOC_Os12g41860.1	0.00458
CC	GO.0006796	phosphate-containing compound metabolic process	23	LOC_Os01g17240.1,LOC_Os01g36390.1,LOC_Os01g40094.1,LOC_Os01g48960.1,LOC_Os01g67160.1,LOC_Os02g08364.1,LOC_Os02g12580.1,LOC_Os02g38920.1,LOC_Os02g48390.1,LOC_Os03g16050.1,LOC_Os03g22160.1,LOC_Os03g44300.1,LOC_Os03g46640.1,LOC_Os03g55970.1,LOC_Os03g59640.1,LOC_Os10g02980.1,LOC_Os11g22404.1,LOC_Os11g29370.1,LOC_Os11g29380.1,LOC_Os12g13380.1,LOC_Os12g39630.1,LOC_Os12g41180.1,LOC_Osp1g01060.1	0.00147
CC	GO.0044765	single-organism transport	22	LOC_Os01g13120.1,LOC_Os01g17240.1,LOC_Os01g40470.1,LOC_Os01g45750.1,LOC_Os01g45990.1,LOC_Os01g58860.1,LOC_Os02g07830.1,LOC_Os02g19820.1,LOC_Os02g34580.1,LOC_Os02g42220.1,LOC_Os02g43410.1,LOC_Os02g57240.1,LOC_Os03g04480.1,LOC_Os03g16050.1,LOC_Os03g53110.1,LOC_Os03g63860.1,LOC_Os11g02369.1,LOC_Os11g04460.1,LOC_Os11g06820.1,LOC_Os11g31190.1,LOC_Os12g29220.1,LOC_Os12g39660.1	6.19e-05
CC	GO.0034654	nucleobase-containing compound biosynthetic process	22	LOC_Os01g04750.1,LOC_Os01g10610.1,LOC_Os01g11550.1,LOC_Os01g36390.1,LOC_Os01g52540.1,LOC_Os01g67100.1,LOC_Os02g14910.1,LOC_Os02g40510.1,LOC_Os02g45250.1,LOC_Os02g48390.1,LOC_Os03g07450.1,LOC_Os03g10210.1,LOC_Os03g12860.1,LOC_Os03g42240.1,LOC_Os03g43890.1,LOC_Os03g46640.1,LOC_Os03g57190.1,LOC_Os10g17630.1,LOC_Os10g33940.1,LOC_Os11g29380.1,LOC_Os12g38400.2,LOC_Os12g41860.1	0.0134
CC	GO.0055085	transmembrane transport	21	LOC_Os01g13120.1,LOC_Os01g17240.1,LOC_Os01g40470.1,LOC_Os01g45750.1,LOC_Os01g45990.1,LOC_Os01g58860.1,LOC_Os02g07830.1,LOC_Os02g19820.1,LOC_Os02g34580.1,LOC_Os02g42220.1,LOC_Os02g43410.1,LOC_Os02g56510.1,LOC_Os02g57240.1,LOC_Os03g04480.1,LOC_Os03g53110.1,LOC_Os03g63860.1,LOC_Os11g04460.1,LOC_Os11g06820.1,LOC_Os11g31190.1,LOC_Os12g29220.1,LOC_Os12g39660.1	3.11e-06
CC	GO.0019219	regulation of nucleobase-containing compound metabolic process	21	LOC_Os01g04750.1,LOC_Os01g10610.1,LOC_Os01g11550.1,LOC_Os01g36390.1,LOC_Os01g52540.1,LOC_Os01g67100.1,LOC_Os02g14910.1,LOC_Os02g40510.1,LOC_Os02g45250.1,LOC_Os02g56130.1,LOC_Os03g07450.1,LOC_Os03g10210.1,LOC_Os03g12860.1,LOC_Os03g42240.1,LOC_Os03g43890.1,LOC_Os03g57190.1,LOC_Os10g17630.1,LOC_Os10g33940.1,LOC_Os11g29380.1,LOC_Os12g38400.2,LOC_Os12g41860.1	0.014
CC	GO.0044267	cellular protein metabolic process	20	LOC_Os01g17240.1,LOC_Os01g36390.1,LOC_Os01g40094.1,LOC_Os01g54870.1,LOC_Os01g60790.1,LOC_Os01g67160.1,LOC_Os01g68324.1,LOC_Os02g08364.1,LOC_Os02g12580.1,LOC_Os02g12840.1,LOC_Os03g08450.1,LOC_Os03g10340.1,LOC_Os03g43890.1,LOC_Os03g60460.1,LOC_Os10g02980.1,LOC_Os10g32880.1,LOC_Os11g22404.1,LOC_Os11g29380.1,LOC_Os12g39630.1,LOC_Os12g41180.1	0.0331
MF	GO.0003824	catalytic activity	80	LOC_Os01g18050.1,LOC_Os01g18660.1,LOC_Os01g27040.1,LOC_Os01g36390.1,LOC_Os01g40094.1,LOC_Os01g48960.1,LOC_Os01g54300.1,LOC_Os01g59840.1,LOC_Os01g67160.1,LOC_Os01g67530.1,LOC_Os01g67540.1,LOC_Os01g68324.1,LOC_Os01g72430.1,LOC_Os02g05744.1,LOC_Os02g07060.1,LOC_Os02g08100.1,LOC_Os02g08364.1,LOC_Os02g09490.1,LOC_Os02g11760.1,LOC_Os02g12580.1,LOC_Os02g12840.1,LOC_Os02g30850.1,LOC_Os02g33710.1,LOC_Os02…	1.24e-12
MF	GO.0003674	molecular_function	134	LOC_Os01g04750.1,LOC_Os01g05900.1,LOC_Os01g10610.1,LOC_Os01g11550.1,LOC_Os01g13120.1,LOC_Os01g17190.1,LOC_Os01g17240.1,LOC_Os01g18050.1,LOC_Os01g18660.1,LOC_Os01g21990.1,LOC_Os01g27040.1,LOC_Os01g31110.1,LOC_Os01g36390.1,LOC_Os01g39100.1,LOC_Os01g40094.1,LOC_Os01g40470.1,LOC_Os01g45750.1,LOC_Os01g45990.1,LOC_Os01g48960.1,LOC_Os01g52540.1,LOC_Os01g54300.1,LOC_Os01g54870.1,LOC_Os01g55690.1,LOC_Os01…	3.9e-22
MF	GO.0003824	catalytic activity	80	LOC_Os01g18050.1,LOC_Os01g18660.1,LOC_Os01g27040.1,LOC_Os01g36390.1,LOC_Os01g40094.1,LOC_Os01g48960.1,LOC_Os01g54300.1,LOC_Os01g59840.1,LOC_Os01g67160.1,LOC_Os01g67530.1,LOC_Os01g67540.1,LOC_Os01g68324.1,LOC_Os01g72430.1,LOC_Os02g05744.1,LOC_Os02g07060.1,LOC_Os02g08100.1,LOC_Os02g08364.1,LOC_Os02g09490.1,LOC_Os02g11760.1,LOC_Os02g12580.1,LOC_Os02g12840.1,LOC_Os02g30850.1,LOC_Os02g33710.1,LOC_Os02…	1.24e-12
MF	GO.0005488	binding	84	LOC_Os01g04750.1,LOC_Os01g05900.1,LOC_Os01g10610.1,LOC_Os01g11550.1,LOC_Os01g17190.1,LOC_Os01g18050.1,LOC_Os01g18660.1,LOC_Os01g21990.1,LOC_Os01g27040.1,LOC_Os01g31110.1,LOC_Os01g36390.1,LOC_Os01g39100.1,LOC_Os01g40094.1,LOC_Os01g48960.1,LOC_Os01g52540.1,LOC_Os01g67160.1,LOC_Os01g67530.1,LOC_Os01g67540.1,LOC_Os01g74300.1,LOC_Os02g07060.1,LOC_Os02g08100.1,LOC_Os02g08364.1,LOC_Os02g09490.1,LOC_Os02…	4.38e-11
MF	GO.0097159	organic cyclic compound binding	63	LOC_Os01g04750.1,LOC_Os01g05900.1,LOC_Os01g10610.1,LOC_Os01g11550.1,LOC_Os01g18050.1,LOC_Os01g18660.1,LOC_Os01g21990.1,LOC_Os01g27040.1,LOC_Os01g31110.1,LOC_Os01g36390.1,LOC_Os01g39100.1,LOC_Os01g48960.1,LOC_Os01g52540.1,LOC_Os01g67160.1,LOC_Os01g67530.1,LOC_Os01g67540.1,LOC_Os02g07060.1,LOC_Os02g08100.1,LOC_Os02g11760.1,LOC_Os02g12840.1,LOC_Os02g14910.1,LOC_Os02g33710.1,LOC_Os02g38920.1,LOC_Os02…	2.22e-09
MF	GO.1901363	heterocyclic compound binding	63	LOC_Os01g04750.1,LOC_Os01g05900.1,LOC_Os01g10610.1,LOC_Os01g11550.1,LOC_Os01g18050.1,LOC_Os01g18660.1,LOC_Os01g21990.1,LOC_Os01g27040.1,LOC_Os01g31110.1,LOC_Os01g36390.1,LOC_Os01g39100.1,LOC_Os01g48960.1,LOC_Os01g52540.1,LOC_Os01g67160.1,LOC_Os01g67530.1,LOC_Os01g67540.1,LOC_Os02g07060.1,LOC_Os02g08100.1,LOC_Os02g11760.1,LOC_Os02g12840.1,LOC_Os02g14910.1,LOC_Os02g33710.1,LOC_Os02g38920.1,LOC_Os02…	2.22e-09
MF	GO.0016787	hydrolase activity	34	LOC_Os01g18050.1,LOC_Os01g27040.1,LOC_Os01g36390.1,LOC_Os01g40094.1,LOC_Os01g54300.1,LOC_Os01g59840.1,LOC_Os02g05744.1,LOC_Os02g07060.1,LOC_Os02g08364.1,LOC_Os02g11760.1,LOC_Os02g12580.1,LOC_Os02g12840.1,LOC_Os02g42860.1,LOC_Os02g50040.1,LOC_Os02g50490.1,LOC_Os03g01530.1,LOC_Os03g16050.1,LOC_Os03g17350.1,LOC_Os03g21120.1,LOC_Os03g46640.1,LOC_Os03g49610.1,LOC_Os03g52630.1,LOC_Os03g56810.1,LOC_Os03…	1.87e-06
MF	GO.0043167	ion binding	54	LOC_Os01g17190.1,LOC_Os01g18050.1,LOC_Os01g18660.1,LOC_Os01g27040.1,LOC_Os01g36390.1,LOC_Os01g39100.1,LOC_Os01g40094.1,LOC_Os01g48960.1,LOC_Os01g67160.1,LOC_Os01g67530.1,LOC_Os01g67540.1,LOC_Os01g74300.1,LOC_Os02g07060.1,LOC_Os02g08100.1,LOC_Os02g08364.1,LOC_Os02g09490.1,LOC_Os02g11760.1,LOC_Os02g12580.1,LOC_Os02g12840.1,LOC_Os02g33710.1,LOC_Os02g42860.1,LOC_Os02g48390.1,LOC_Os03g01530.1,LOC_Os03…	3.92e-06
MF	GO.0043168	anion binding	33	LOC_Os01g18050.1,LOC_Os01g18660.1,LOC_Os01g27040.1,LOC_Os01g36390.1,LOC_Os01g48960.1,LOC_Os01g67160.1,LOC_Os01g67530.1,LOC_Os01g67540.1,LOC_Os02g07060.1,LOC_Os02g08100.1,LOC_Os02g11760.1,LOC_Os02g12840.1,LOC_Os02g33710.1,LOC_Os02g42860.1,LOC_Os02g48390.1,LOC_Os03g01530.1,LOC_Os03g12290.1,LOC_Os03g17350.1,LOC_Os03g21120.1,LOC_Os03g22160.1,LOC_Os03g55200.1,LOC_Os03g56810.1,LOC_Os03g57690.1,LOC_Os03…	3.92e-06
MF	GO.0032553	ribonucleotide binding	30	LOC_Os01g18050.1,LOC_Os01g27040.1,LOC_Os01g36390.1,LOC_Os01g48960.1,LOC_Os01g67160.1,LOC_Os01g67530.1,LOC_Os01g67540.1,LOC_Os02g07060.1,LOC_Os02g08100.1,LOC_Os02g11760.1,LOC_Os02g12840.1,LOC_Os02g42860.1,LOC_Os02g48390.1,LOC_Os03g01530.1,LOC_Os03g12290.1,LOC_Os03g17350.1,LOC_Os03g21120.1,LOC_Os03g22160.1,LOC_Os03g55200.1,LOC_Os03g56810.1,LOC_Os03g59640.1,LOC_Os05g48200.1,LOC_Os11g04460.1,LOC_Os11…	5.74e-06
MF	GO.0000166	nucleotide binding	33	LOC_Os01g18050.1,LOC_Os01g27040.1,LOC_Os01g36390.1,LOC_Os01g48960.1,LOC_Os01g67160.1,LOC_Os01g67530.1,LOC_Os01g67540.1,LOC_Os02g07060.1,LOC_Os02g08100.1,LOC_Os02g11760.1,LOC_Os02g12840.1,LOC_Os02g38920.1,LOC_Os02g42860.1,LOC_Os02g48390.1,LOC_Os03g01530.1,LOC_Os03g12290.1,LOC_Os03g17350.1,LOC_Os03g21120.1,LOC_Os03g22160.1,LOC_Os03g55200.1,LOC_Os03g56810.1,LOC_Os03g57690.1,LOC_Os03g59640.1,LOC_Os05…	6.18e-06
MF	GO.0016462	pyrophosphatase activity	16	LOC_Os01g18050.1,LOC_Os01g27040.1,LOC_Os01g36390.1,LOC_Os02g07060.1,LOC_Os02g11760.1,LOC_Os02g12840.1,LOC_Os02g42860.1,LOC_Os03g01530.1,LOC_Os03g17350.1,LOC_Os03g46640.1,LOC_Os03g56810.1,LOC_Os11g04460.1,LOC_Os11g14220.1,LOC_Os11g29380.1,LOC_Os12g39660.1,LOC_Os12g41715.1	8.76e-06
MF	GO.0032550	purine ribonucleoside binding	28	LOC_Os01g18050.1,LOC_Os01g27040.1,LOC_Os01g36390.1,LOC_Os01g67160.1,LOC_Os01g67530.1,LOC_Os01g67540.1,LOC_Os02g07060.1,LOC_Os02g08100.1,LOC_Os02g11760.1,LOC_Os02g12840.1,LOC_Os02g42860.1,LOC_Os02g48390.1,LOC_Os03g01530.1,LOC_Os03g12290.1,LOC_Os03g17350.1,LOC_Os03g21120.1,LOC_Os03g22160.1,LOC_Os03g55200.1,LOC_Os03g56810.1,LOC_Os03g59640.1,LOC_Os11g04460.1,LOC_Os11g14220.1,LOC_Os11g29380.1,LOC_Os12…	1.27e-05
MF	GO.0032555	purine ribonucleotide binding	28	LOC_Os01g18050.1,LOC_Os01g27040.1,LOC_Os01g36390.1,LOC_Os01g67160.1,LOC_Os01g67530.1,LOC_Os01g67540.1,LOC_Os02g07060.1,LOC_Os02g08100.1,LOC_Os02g11760.1,LOC_Os02g12840.1,LOC_Os02g42860.1,LOC_Os02g48390.1,LOC_Os03g01530.1,LOC_Os03g12290.1,LOC_Os03g17350.1,LOC_Os03g21120.1,LOC_Os03g22160.1,LOC_Os03g55200.1,LOC_Os03g56810.1,LOC_Os03g59640.1,LOC_Os11g04460.1,LOC_Os11g14220.1,LOC_Os11g29380.1,LOC_Os12…	1.27e-05
MF	GO.0035639	purine ribonucleoside triphosphate binding	28	LOC_Os01g18050.1,LOC_Os01g27040.1,LOC_Os01g36390.1,LOC_Os01g67160.1,LOC_Os01g67530.1,LOC_Os01g67540.1,LOC_Os02g07060.1,LOC_Os02g08100.1,LOC_Os02g11760.1,LOC_Os02g12840.1,LOC_Os02g42860.1,LOC_Os02g48390.1,LOC_Os03g01530.1,LOC_Os03g12290.1,LOC_Os03g17350.1,LOC_Os03g21120.1,LOC_Os03g22160.1,LOC_Os03g55200.1,LOC_Os03g56810.1,LOC_Os03g59640.1,LOC_Os11g04460.1,LOC_Os11g14220.1,LOC_Os11g29380.1,LOC_Os12…	1.27e-05
MF	GO.0022857	transmembrane transporter activity	18	LOC_Os01g13120.1,LOC_Os01g17240.1,LOC_Os01g40470.1,LOC_Os01g45750.1,LOC_Os01g45990.1,LOC_Os02g07830.1,LOC_Os02g19820.1,LOC_Os02g34580.1,LOC_Os02g56510.1,LOC_Os02g57240.1,LOC_Os03g04480.1,LOC_Os03g53110.1,LOC_Os03g63860.1,LOC_Os11g04460.1,LOC_Os11g06820.1,LOC_Os11g31190.1,LOC_Os12g29220.1,LOC_Os12g39660.1	1.7e-05
MF	GO.0017111	nucleoside-triphosphatase activity	15	LOC_Os01g18050.1,LOC_Os01g27040.1,LOC_Os01g36390.1,LOC_Os02g07060.1,LOC_Os02g11760.1,LOC_Os02g12840.1,LOC_Os02g42860.1,LOC_Os03g01530.1,LOC_Os03g17350.1,LOC_Os03g56810.1,LOC_Os11g04460.1,LOC_Os11g14220.1,LOC_Os11g29380.1,LOC_Os12g39660.1,LOC_Os12g41715.1	2.04e-05
MF	GO.0016757	transferase activity, transferring glycosyl groups	12	LOC_Os01g68324.1,LOC_Os02g51060.1,LOC_Os02g51070.1,LOC_Os02g55910.1,LOC_Os02g58480.1,LOC_Os03g17850.1,LOC_Os03g56060.1,LOC_Os03g59340.1,LOC_Os03g62090.1,LOC_Os10g32980.1,LOC_Os11g12810.1,LOC_Os12g36890.1	2.19e-05
MF	GO.0005215	transporter activity	19	LOC_Os01g13120.1,LOC_Os01g17240.1,LOC_Os01g40470.1,LOC_Os01g45750.1,LOC_Os01g45990.1,LOC_Os02g07830.1,LOC_Os02g19820.1,LOC_Os02g34580.1,LOC_Os02g56510.1,LOC_Os02g57240.1,LOC_Os03g04480.1,LOC_Os03g53110.1,LOC_Os03g63860.1,LOC_Os10g36924.1,LOC_Os11g04460.1,LOC_Os11g06820.1,LOC_Os11g31190.1,LOC_Os12g29220.1,LOC_Os12g39660.1	3.25e-05
MF	GO.0022891	substrate-specific transmembrane transporter activity	16	LOC_Os01g13120.1,LOC_Os01g17240.1,LOC_Os01g40470.1,LOC_Os01g45750.1,LOC_Os01g45990.1,LOC_Os02g07830.1,LOC_Os02g19820.1,LOC_Os02g34580.1,LOC_Os02g56510.1,LOC_Os02g57240.1,LOC_Os03g04480.1,LOC_Os03g53110.1,LOC_Os11g04460.1,LOC_Os11g31190.1,LOC_Os12g29220.1,LOC_Os12g39660.1	4.6e-05
MF	GO.0003676	nucleic acid binding	34	LOC_Os01g04750.1,LOC_Os01g05900.1,LOC_Os01g10610.1,LOC_Os01g11550.1,LOC_Os01g21990.1,LOC_Os01g27040.1,LOC_Os01g31110.1,LOC_Os01g36390.1,LOC_Os01g39100.1,LOC_Os01g52540.1,LOC_Os02g12840.1,LOC_Os02g14910.1,LOC_Os02g40510.1,LOC_Os02g42860.1,LOC_Os02g45250.1,LOC_Os02g56130.1,LOC_Os02g58220.1,LOC_Os02g58490.1,LOC_Os03g07450.1,LOC_Os03g08450.1,LOC_Os03g10210.1,LOC_Os03g11540.1,LOC_Os03g12860.1,LOC_Os03…	4.77e-05
MF	GO.0005200	structural constituent of cytoskeleton	5	LOC_Os01g18050.1,LOC_Os02g07060.1,LOC_Os03g01530.1,LOC_Os03g56810.1,LOC_Os11g14220.1	0.0001
MF	GO.0008194	UDP-glycosyltransferase activity	8	LOC_Os02g55910.1,LOC_Os02g58480.1,LOC_Os03g17850.1,LOC_Os03g59340.1,LOC_Os03g62090.1,LOC_Os10g32980.1,LOC_Os11g12810.1,LOC_Os12g36890.1	0.000269
MF	GO.0016758	transferase activity, transferring hexosyl groups	9	LOC_Os02g51070.1,LOC_Os02g55910.1,LOC_Os02g58480.1,LOC_Os03g17850.1,LOC_Os03g59340.1,LOC_Os03g62090.1,LOC_Os10g32980.1,LOC_Os11g12810.1,LOC_Os12g36890.1	0.000269
MF	GO.0005524	ATP binding	23	LOC_Os01g27040.1,LOC_Os01g36390.1,LOC_Os01g67160.1,LOC_Os01g67530.1,LOC_Os01g67540.1,LOC_Os02g08100.1,LOC_Os02g11760.1,LOC_Os02g12840.1,LOC_Os02g42860.1,LOC_Os02g48390.1,LOC_Os03g12290.1,LOC_Os03g17350.1,LOC_Os03g21120.1,LOC_Os03g22160.1,LOC_Os03g55200.1,LOC_Os03g59640.1,LOC_Os11g04460.1,LOC_Os11g29380.1,LOC_Os12g13380.1,LOC_Os12g39630.1,LOC_Os12g39660.1,LOC_Os12g41180.1,LOC_Os12g41715.1	0.000333
MF	GO.0003677	DNA binding	25	LOC_Os01g04750.1,LOC_Os01g05900.1,LOC_Os01g10610.1,LOC_Os01g11550.1,LOC_Os01g27040.1,LOC_Os01g36390.1,LOC_Os01g39100.1,LOC_Os01g52540.1,LOC_Os02g14910.1,LOC_Os02g40510.1,LOC_Os02g45250.1,LOC_Os02g56130.1,LOC_Os02g58220.1,LOC_Os03g07450.1,LOC_Os03g10210.1,LOC_Os03g11540.1,LOC_Os03g12860.1,LOC_Os03g42240.1,LOC_Os03g57190.1,LOC_Os04g34240.1,LOC_Os10g17630.1,LOC_Os10g33940.1,LOC_Os11g29380.1,LOC_Os12…	0.000594
MF	GO.0046527	glucosyltransferase activity	7	LOC_Os02g51070.1,LOC_Os02g58480.1,LOC_Os03g59340.1,LOC_Os03g62090.1,LOC_Os10g32980.1,LOC_Os11g12810.1,LOC_Os12g36890.1	0.000618
MF	GO.0015075	ion transmembrane transporter activity	12	LOC_Os01g17240.1,LOC_Os01g40470.1,LOC_Os01g45750.1,LOC_Os01g45990.1,LOC_Os02g07830.1,LOC_Os02g34580.1,LOC_Os02g56510.1,LOC_Os02g57240.1,LOC_Os03g04480.1,LOC_Os03g53110.1,LOC_Os11g04460.1,LOC_Os12g39660.1	0.00152
MF	GO.0005198	structural molecule activity	9	LOC_Os01g18050.1,LOC_Os01g54870.1,LOC_Os01g60790.1,LOC_Os02g07060.1,LOC_Os03g01530.1,LOC_Os03g10340.1,LOC_Os03g56810.1,LOC_Os11g01380.1,LOC_Os11g14220.1	0.00182
MF	GO.0016740	transferase activity	22	LOC_Os01g67160.1,LOC_Os01g68324.1,LOC_Os02g48390.1,LOC_Os02g51060.1,LOC_Os02g51070.1,LOC_Os02g55910.1,LOC_Os02g58480.1,LOC_Os03g17850.1,LOC_Os03g19420.2,LOC_Os03g19427.1,LOC_Os03g22160.1,LOC_Os03g27230.1,LOC_Os03g56060.1,LOC_Os03g59340.1,LOC_Os03g62090.1,LOC_Os10g32880.1,LOC_Os10g32980.1,LOC_Os11g12810.1,LOC_Os12g13380.1,LOC_Os12g36890.1,LOC_Os12g39630.1,LOC_Os12g41180.1	0.00237
MF	GO.0035251	UDP-glucosyltransferase activity	6	LOC_Os02g58480.1,LOC_Os03g59340.1,LOC_Os03g62090.1,LOC_Os10g32980.1,LOC_Os11g12810.1,LOC_Os12g36890.1	0.00272
MF	GO.0003924	GTPase activity	5	LOC_Os01g18050.1,LOC_Os02g07060.1,LOC_Os03g01530.1,LOC_Os03g56810.1,LOC_Os11g14220.1	0.0052
MF	GO.0016040	glutamate synthase (NADH) activity	2	LOC_Os01g48960.1,LOC_Os05g48200.1	0.00893
MF	GO.0005525	GTP binding	6	LOC_Os01g18050.1,LOC_Os02g07060.1,LOC_Os03g01530.1,LOC_Os03g22160.1,LOC_Os03g56810.1,LOC_Os11g14220.1	0.0168
MF	GO.0046872	metal ion binding	29	LOC_Os01g17190.1,LOC_Os01g36390.1,LOC_Os01g39100.1,LOC_Os01g40094.1,LOC_Os01g48960.1,LOC_Os01g74300.1,LOC_Os02g08364.1,LOC_Os02g09490.1,LOC_Os02g12580.1,LOC_Os02g48390.1,LOC_Os03g08220.1,LOC_Os03g11540.1,LOC_Os03g16050.1,LOC_Os03g40540.1,LOC_Os03g46640.1,LOC_Os03g49350.1,LOC_Os03g57690.1,LOC_Os03g59340.1,LOC_Os03g60460.1,LOC_Os03g62090.1,LOC_Os03g63970.1,LOC_Os05g48200.1,LOC_Os10g32980.1,LOC_Os11…	0.0168
MF	GO.0008810	cellulase activity	4	LOC_Os02g05744.1,LOC_Os02g50040.1,LOC_Os02g50490.1,LOC_Os03g52630.1	0.0213
MF	GO.0016798	hydrolase activity, acting on glycosyl bonds	9	LOC_Os01g54300.1,LOC_Os01g59840.1,LOC_Os02g05744.1,LOC_Os02g50040.1,LOC_Os02g50490.1,LOC_Os03g49610.1,LOC_Os03g52630.1,LOC_Os10g33900.1,LOC_Os11g47520.1	0.0213
MF	GO.0044877	macromolecular complex binding	4	LOC_Os01g27040.1,LOC_Os02g56130.1,LOC_Os03g08450.1,LOC_Os12g38400.2	0.0213
MF	GO.0030410	nicotianamine synthase activity	2	LOC_Os03g19420.2,LOC_Os03g19427.1	0.0217
MF	GO.0004553	hydrolase activity, hydrolyzing O-glycosyl compounds	8	LOC_Os01g54300.1,LOC_Os01g59840.1,LOC_Os02g05744.1,LOC_Os02g50040.1,LOC_Os02g50490.1,LOC_Os03g49610.1,LOC_Os03g52630.1,LOC_Os11g47520.1	0.0403
MF	GO.0016760	cellulose synthase (UDP-forming) activity	4	LOC_Os03g59340.1,LOC_Os03g62090.1,LOC_Os10g32980.1,LOC_Os12g36890.1	0.0403
MF	GO.0016887	ATPase activity	6	LOC_Os01g27040.1,LOC_Os02g11760.1,LOC_Os02g12840.1,LOC_Os03g17350.1,LOC_Os11g04460.1,LOC_Os12g39660.1	0.0466
MF	GO.0015144	carbohydrate transmembrane transporter activity	4	LOC_Os01g13120.1,LOC_Os02g19820.1,LOC_Os11g31190.1,LOC_Os12g29220.1	0.0478
MF	GO.0022890	inorganic cation transmembrane transporter activity	8	LOC_Os01g40470.1,LOC_Os01g45990.1,LOC_Os02g07830.1,LOC_Os02g34580.1,LOC_Os03g04480.1,LOC_Os03g53110.1,LOC_Os11g04460.1,LOC_Os12g39660.1	0.0478
MF	GO.0072509	divalent inorganic cation transmembrane transporter activity	4	LOC_Os03g04480.1,LOC_Os03g53110.1,LOC_Os11g04460.1,LOC_Os12g39660.1	0.0478
MF	GO.0004386	helicase activity	6	LOC_Os01g27040.1,LOC_Os01g36390.1,LOC_Os02g12840.1,LOC_Os02g42860.1,LOC_Os11g29380.1,LOC_Os12g41715.1	0.0494
