# Supplementary material for: An endophyte from salt-adapted Pokkali rice confers salt-tolerance to a salt-sensitive rice variety and targets a unique pattern of genes in its new host
Source: Sci Rep. 2020 Feb 24;10:3237. doi: 10.1038/s41598-020-59998-x (PMC7039991; doi:10.1038/s41598-020-59998-x)
Supplement: Supplementary file 7 — Supplementary information7. [file 41598_2020_59998_MOESM7_ESM.xlsx]

## Sheet: biotic and abiotic stress 
Bin code	Bin name	Transcript ID		Description	logFC
30.1	signalling.in sugar and nutrient physiology	loc_os02g30190.1	Transcript	protein|expressed protein	0.614
30.1	signalling.in sugar and nutrient physiology	loc_os02g09630.1	Transcript	protein|GA20292-PA, putative, expressed	0.674
30.1.1	signalling.in sugar and nutrient physiology	loc_os02g51970.1	Transcript	moderately similar to ( 317) AT4G08950 | Symbols: EXO | EXO (EXORDIUM) | chr4:5740378-5741322 FORWARDPhi_1 protein|phosphate-induced protein 1 conserved region domain containing protein, expressed	0.296
30.1.1	signalling.in sugar and nutrient physiology	loc_os02g54640.1	Transcript	highly similar to ( 603) AT2G29100 | Symbols: ATGLR2.9, GLR2.9 | ATGLR2.9; intracellular ligand-gated ion channel | chr2:12501092-12504912 REVERSEmoderately similar to ( 407) GLR31_ORYSA Glutamate receptor 3.1 precursor (Ligand-gated ion channel 3.1) - Oryza sativa (Rice) Lig_chan ANF_receptor LivK PBPe protein|glutamate receptor, putative, expressed	0.657
30.1.1	signalling.in sugar and nutrient physiology	loc_os02g52040.1	Transcript	moderately similar to ( 325) AT4G08950 | Symbols: EXO | EXO (EXORDIUM) | chr4:5740378-5741322 FORWARDPhi_1 protein|phosphate-induced protein 1 conserved region domain containing protein, expressed	1.095
30.1.1	signalling.in sugar and nutrient physiology	loc_os12g18900.1	Transcript	highly similar to ( 627) AT1G08490 | Symbols: ATSUFS, SUFS, ATCPNIFS, ATNFS2, CPNIFS | CPNIFS (CHLOROPLASTIC NIFS-LIKE CYSTEINE DESULFURASE); cysteine desulfurase/ selenocysteine lyase/ transaminase | chr1:2685980-2688547 REVERSE csdA Aminotran_5 PRK09295 PRK10874 NifS protein|aminotransferase, putative, expressed	1.183
30.1.1	signalling.in sugar and nutrient physiology	loc_os02g52010.1	Transcript	moderately similar to ( 300) AT4G08950 | Symbols: EXO | EXO (EXORDIUM) | chr4:5740378-5741322 FORWARDPhi_1 protein|phosphate-induced protein 1 conserved region domain containing protein, expressed	0.348
30.1.1	signalling.in sugar and nutrient physiology	loc_os03g21990.1	Transcript	highly similar to ( 665) AT4G15900 | Symbols: PRL1 | PRL1 (PLEIOTROPIC REGULATORY LOCUS 1); basal transcription repressor/ nucleotide binding / protein binding | chr4:9023775-9027443 FORWARDweakly similar to ( 114) PF20_CHLRE Flagellar WD repeat protein PF20 - Chlamydomonas reinhardtii WD40 COG2319 protein|WD domain, G-beta repeat domain containing protein, expressed	0.814
30.1.1	signalling.in sugar and nutrient physiology	loc_os02g52000.1	Transcript	moderately similar to ( 289) AT4G08950 | Symbols: EXO | EXO (EXORDIUM) | chr4:5740378-5741322 FORWARDPhi_1 protein|phosphate-induced protein 1 conserved region domain containing protein, expressed	0.578
30.1.1	signalling.in sugar and nutrient physiology	loc_os02g02540.1	Transcript	highly similar to ( 967) AT1G42540 | Symbols: ATGLR3.3, GLR3.3 | ATGLR3.3; intracellular ligand-gated ion channel | chr1:15973489-15976703 FORWARDhighly similar to ( 962) GLR31_ORYSA Glutamate receptor 3.1 precursor (Ligand-gated ion channel 3.1) - Oryza sativa (Rice) ANF_receptor Lig_chan PBPe LivK protein|glutamate receptor, putative, expressed	0.08
30.1.2	signalling.in sugar and nutrient physiology.pyruvate dehydrogenase kinase	loc_os03g25400.1	Transcript	highly similar to ( 525) AT3G06483 | Symbols: PDK, ATPDHK | PDK (PYRUVATE DEHYDROGENASE KINASE); ATP binding / histidine phosphotransfer kinase/ pyruvate dehydrogenase (acetyl-transferring) kinase | chr3:1990727-1992581 REVERSE protein|kinase, putative, expressed	0.126
30.2.2	signalling.receptor kinases.leucine rich repeat II	loc_os02g49600.1	Transcript	moderately similar to ( 328) AT5G16000 | Symbols: NIK1 | NIK1 (NSP-INTERACTING KINASE 1); kinase | chr5:5224264-5227003 FORWARD protein|BRASSINOSTEROID INSENSITIVE 1-associated receptor kinase 1 precursor, putative, expressed	1.714
30.2.3	signalling.receptor kinases.leucine rich repeat III	loc_os02g40130.1	Transcript	weakly similar to ( 142) AT5G20480 | Symbols: EFR | EFR (EF-TU RECEPTOR); ATP binding / kinase/ protein serine/threonine kinase | chr5:6922497-6925679 FORWARDweakly similar to ( 103) RPK1_IPONI Receptor-like protein kinase precursor (EC 2.7.11.1) - Ipomoea nil (Japanese morning glory) (Pharbitis nil) protein|leucine-rich, putative, expressed	-0.501
30.2.3	signalling.receptor kinases.leucine rich repeat III	loc_os02g43870.1	Transcript	moderately similar to ( 309) AT5G07620 | Symbols: | protein kinase family protein | chr5:2407401-2409066 REVERSEvery weakly similar to ( 100) PSKR_DAUCA Phytosulfokine receptor precursor (EC 2.7.11.1) (Phytosulfokine LRR receptor kinase) - Daucus carota (Carrot) Pkinase S_TKc S_TKc PTKc Pkinase_Tyr TyrKc SPS1 protein|inactive receptor kinase At2g26730 precursor, putative, expressed	0.615
30.2.3	signalling.receptor kinases.leucine rich repeat III	loc_os03g50450.1	Transcript	moderately similar to ( 395) AT3G17840 | Symbols: RLK902 | RLK902; ATP binding / kinase/ protein serine/threonine kinase | chr3:6106092-6108430 FORWARDweakly similar to ( 161) PSKR_DAUCA Phytosulfokine receptor precursor (EC 2.7.11.1) (Phytosulfokine LRR receptor kinase) - Daucus carota (Carrot) Pkinase S_TKc S_TKc Pkinase_Tyr PTKc TyrKc SPS1 PTKc_Jak_rpt2 PTKc_Csk_like PTKc_Src_like PTKc_Itk PTK…	0.685
30.2.3	signalling.receptor kinases.leucine rich repeat III	loc_os03g18630.1	Transcript	highly similar to ( 717) AT3G51740 | Symbols: IMK2 | IMK2 (INFLORESCENCE MERISTEM RECEPTOR-LIKE KINASE 2); ATP binding / kinase/ protein kinase/ protein serine/threonine kinase | chr3:19189248-19191842 FORWARDmoderately similar to ( 242) PSKR_DAUCA Phytosulfokine receptor precursor (EC 2.7.11.1) (Phytosulfokine LRR receptor kinase) - Daucus carota (Carrot) S_TKc Pkinase S_TKc Pkinase_Tyr PTKc Tyr…	0.632
30.2.3	signalling.receptor kinases.leucine rich repeat III	loc_os03g20450.1	Transcript	moderately similar to ( 463) AT2G27060 | Symbols: | ATP binding / protein binding / protein kinase/ protein serine/threonine kinase/ protein tyrosine kinase | chr2:11551288-11554577 FORWARDweakly similar to ( 149) RPK1_IPONI Receptor-like protein kinase precursor (EC 2.7.11.1) - Ipomoea nil (Japanese morning glory) (Pharbitis nil) TyrKc S_TKc PTKc S_TKc Pkinase_Tyr Pkinase PTKc_Jak_rpt2 protein|e…	0.938
30.2.3	signalling.receptor kinases.leucine rich repeat III	loc_os01g12390.1	Transcript	highly similar to ( 575) AT4G23740 | Symbols: | leucine-rich repeat transmembrane protein kinase, putative | chr4:12367063-12369159 FORWARDweakly similar to ( 189) PSKR_DAUCA Phytosulfokine receptor precursor (EC 2.7.11.1) (Phytosulfokine LRR receptor kinase) - Daucus carota (Carrot) PTKc Pkinase_Tyr S_TKc TyrKc Pkinase S_TKc PTKc_Jak_rpt2 SPS1 PTKc_Frk_like PTKc_Src_like PTKc_EphR PTKc_Fyn_Yrk P…	0.887
30.2.3	signalling.receptor kinases.leucine rich repeat III	loc_os03g11340.1	Transcript	moderately similar to ( 496) AT5G61240 | Symbols: | protein binding | chr5:24629485-24631958 FORWARDweakly similar to ( 125) RPK1_IPONI Receptor-like protein kinase precursor (EC 2.7.11.1) - Ipomoea nil (Japanese morning glory) (Pharbitis nil) protein|leucine-rich repeat resistance protein, putative, expressed	0.906
30.2.3	signalling.receptor kinases.leucine rich repeat III	loc_os01g60330.1	Transcript	highly similar to ( 610) AT5G58300 | Symbols: | leucine-rich repeat transmembrane protein kinase, putative | chr5:23572821-23574871 FORWARDweakly similar to ( 174) PSKR_DAUCA Phytosulfokine receptor precursor (EC 2.7.11.1) (Phytosulfokine LRR receptor kinase) - Daucus carota (Carrot) Pkinase S_TKc S_TKc Pkinase_Tyr PTKc TyrKc PTKc_Jak_rpt2 PTKc_Csk_like SPS1 PTKc_Src_like PTKc_Fes_like PTKc_Frk_l…	0.804
30.2.3	signalling.receptor kinases.leucine rich repeat III	loc_os03g12250.1	Transcript	moderately similar to ( 396) AT3G17840 | Symbols: RLK902 | RLK902; ATP binding / kinase/ protein serine/threonine kinase | chr3:6106092-6108430 FORWARDweakly similar to ( 168) PSKR_DAUCA Phytosulfokine receptor precursor (EC 2.7.11.1) (Phytosulfokine LRR receptor kinase) - Daucus carota (Carrot) S_TKc Pkinase PTKc S_TKc Pkinase_Tyr TyrKc SPS1 PTKc_Src_like PTKc_Srm_Brk PTKc_Itk PTKc_Jak_rpt2 PTKc…	1.79
30.2.3	signalling.receptor kinases.leucine rich repeat III	loc_os01g59440.2	Transcript	moderately similar to ( 276) AT5G21090 | Symbols: | leucine-rich repeat protein, putative | chr5:7164758-7166904 FORWARDweakly similar to ( 109) RPK1_IPONI Receptor-like protein kinase precursor (EC 2.7.11.1) - Ipomoea nil (Japanese morning glory) (Pharbitis nil) protein|BRASSINOSTEROID INSENSITIVE 1-associated receptor kinase 1 precursor, putative, expressed	-0.128
30.2.3	signalling.receptor kinases.leucine rich repeat III	loc_os12g13300.1	Transcript	moderately similar to ( 265) AT1G67510 | Symbols: | leucine-rich repeat family protein | chr1:25297477-25300184 REVERSEweakly similar to ( 125) PSKR_DAUCA Phytosulfokine receptor precursor (EC 2.7.11.1) (Phytosulfokine LRR receptor kinase) - Daucus carota (Carrot) S_TKc Pkinase S_TKc Pkinase_Tyr TyrKc PTKc PTKc_Src_like PTKc_EphR SPS1 PTKc_EphR_B PTKc_Frk_like PTKc_InsR_like PTKc_Csk_like PTKc_Sr…	1.688
30.2.3	signalling.receptor kinases.leucine rich repeat III	loc_os03g32580.1	Transcript	moderately similar to ( 262) AT5G21090 | Symbols: | leucine-rich repeat protein, putative | chr5:7164758-7166904 FORWARDweakly similar to ( 101) RPK1_IPONI Receptor-like protein kinase precursor (EC 2.7.11.1) - Ipomoea nil (Japanese morning glory) (Pharbitis nil) protein|BRASSINOSTEROID INSENSITIVE 1-associated receptor kinase 1 precursor, putative, expressed	1.028
30.2.3	signalling.receptor kinases.leucine rich repeat III	loc_os11g07124.1	Transcript	moderately similar to ( 222) AT5G20480 | Symbols: EFR | EFR (EF-TU RECEPTOR); ATP binding / kinase/ protein serine/threonine kinase | chr5:6922497-6925679 FORWARDweakly similar to ( 130) RPK1_IPONI Receptor-like protein kinase precursor (EC 2.7.11.1) - Ipomoea nil (Japanese morning glory) (Pharbitis nil) protein|EFR, putative, expressed	0.668
30.2.3	signalling.receptor kinases.leucine rich repeat III	loc_os01g66820.1	Transcript	moderately similar to ( 218) AT5G48380 | Symbols: | leucine-rich repeat family protein / protein kinase family protein | chr5:19604584-19606532 REVERSE protein|inactive receptor kinase At1g27190 precursor, putative, expressed	-0.083
30.2.3	signalling.receptor kinases.leucine rich repeat III	loc_os01g66760.1	Transcript	weakly similar to ( 139) AT5G48380 | Symbols: | leucine-rich repeat family protein / protein kinase family protein | chr5:19604584-19606532 REVERSEvery weakly similar to (94.7) RPK1_IPONI Receptor-like protein kinase precursor (EC 2.7.11.1) - Ipomoea nil (Japanese morning glory) (Pharbitis nil) protein|inactive receptor kinase At2g26730 precursor, putative, expressed	-0.076
30.2.3	signalling.receptor kinases.leucine rich repeat III	loc_os01g42294.1	Transcript	moderately similar to ( 376) AT2G26730 | Symbols: | leucine-rich repeat transmembrane protein kinase, putative | chr2:11388621-11391286 FORWARDweakly similar to ( 152) PSKR_DAUCA Phytosulfokine receptor precursor (EC 2.7.11.1) (Phytosulfokine LRR receptor kinase) - Daucus carota (Carrot) Pkinase S_TKc S_TKc PTKc Pkinase_Tyr SPS1 TyrKc PTKc_Trk protein|inactive receptor kinase At2g26730 precursor,…	1.098
30.2.3	signalling.receptor kinases.leucine rich repeat III	loc_os03g03570.2	Transcript	highly similar to ( 826) AT1G12460 | Symbols: | leucine-rich repeat transmembrane protein kinase, putative | chr1:4247703-4250444 FORWARDweakly similar to ( 196) RPK1_IPONI Receptor-like protein kinase precursor (EC 2.7.11.1) - Ipomoea nil (Japanese morning glory) (Pharbitis nil) PTKc Pkinase Pkinase_Tyr S_TKc TyrKc S_TKc PTKc_Jak_rpt2 PTKc_Csk_like PTKc_EphR PTKc_Src_like SPS1 PTKc_Frk_like PTKc…	1.443
30.2.3	signalling.receptor kinases.leucine rich repeat III	loc_os01g72700.1	Transcript	nearly identical (1010) AT3G28040 | Symbols: | leucine-rich repeat transmembrane protein kinase, putative | chr3:10435139-10438268 FORWARDmoderately similar to ( 366) PSKR_DAUCA Phytosulfokine receptor precursor (EC 2.7.11.1) (Phytosulfokine LRR receptor kinase) - Daucus carota (Carrot) S_TKc S_TKc Pkinase Pkinase_Tyr PTKc TyrKc PTKc_Ack_like SPS1 PTKc_Jak_rpt2 PTKc_EGFR_like PTKc_Fes_like PTKc_F…	1.498
30.2.3	signalling.receptor kinases.leucine rich repeat III	loc_os01g33090.1	Transcript	highly similar to ( 743) AT2G01210 | Symbols: | leucine-rich repeat transmembrane protein kinase, putative | chr2:119509-121734 REVERSEmoderately similar to ( 218) RPK1_IPONI Receptor-like protein kinase precursor (EC 2.7.11.1) - Ipomoea nil (Japanese morning glory) (Pharbitis nil) S_TKc Pkinase S_TKc Pkinase_Tyr PTKc TyrKc PTKc_Jak_rpt2 SPS1 PTKc_Srm_Brk PTKc_EphR PTKc_Src_like PTKc_Fes_like pro…	-0.181
30.2.3	signalling.receptor kinases.leucine rich repeat III	loc_os01g04230.1	Transcript	highly similar to ( 522) AT1G68400 | Symbols: | leucine-rich repeat transmembrane protein kinase, putative | chr1:25646401-25648916 REVERSEweakly similar to ( 147) PSKR_DAUCA Phytosulfokine receptor precursor (EC 2.7.11.1) (Phytosulfokine LRR receptor kinase) - Daucus carota (Carrot) Pkinase S_TKc S_TKc PTKc Pkinase_Tyr TyrKc SPS1 PTKc_Src_like PTKc_Frk_like PTKc_Jak_rpt2 PTKc_Csk_like PTKc_Hck P…	0.508
30.2.3	signalling.receptor kinases.leucine rich repeat III	loc_os02g49600.1	Transcript	moderately similar to ( 328) AT5G16000 | Symbols: NIK1 | NIK1 (NSP-INTERACTING KINASE 1); kinase | chr5:5224264-5227003 FORWARD protein|BRASSINOSTEROID INSENSITIVE 1-associated receptor kinase 1 precursor, putative, expressed	1.714
30.2.3	signalling.receptor kinases.leucine rich repeat III	loc_os11g31540.1	Transcript	weakly similar to ( 197) AT1G34210 | Symbols: SERK2, ATSERK2 | SERK2 (SOMATIC EMBRYOGENESIS RECEPTOR-LIKE KINASE 2); kinase | chr1:12459078-12462752 FORWARDweakly similar to ( 134) RPK1_IPONI Receptor-like protein kinase precursor (EC 2.7.11.1) - Ipomoea nil (Japanese morning glory) (Pharbitis nil) protein|BRASSINOSTEROID INSENSITIVE 1-associated receptor kinase 1 precursor, putative, expressed	-0.384
30.2.3	signalling.receptor kinases.leucine rich repeat III	loc_os03g21730.1	Transcript	highly similar to ( 906) AT3G56370 | Symbols: | leucine-rich repeat transmembrane protein kinase, putative | chr3:20899403-20902390 REVERSEmoderately similar to ( 333) RPK1_IPONI Receptor-like protein kinase precursor (EC 2.7.11.1) - Ipomoea nil (Japanese morning glory) (Pharbitis nil) Pkinase_Tyr S_TKc PTKc Pkinase TyrKc S_TKc PTKc_Jak_rpt2 SPS1 PTKc_Src_like PTKc_Syk_like PTKc_EGFR_like PTKc_Ac…	0.937
30.2.8.2	signalling.receptor kinases.leucine rich repeat VIII-2	loc_os02g13850.1	Transcript	highly similar to ( 535) AT1G53440 | Symbols: | leucine-rich repeat family protein / protein kinase family protein | chr1:19945959-19951562 FORWARDweakly similar to ( 122) RPK1_IPONI Receptor-like protein kinase precursor (EC 2.7.11.1) - Ipomoea nil (Japanese morning glory) (Pharbitis nil) protein|leucine-rich repeat-containing protein kinase family protein, putative, expressed	0.689
30.2.8.2	signalling.receptor kinases.leucine rich repeat VIII-2	loc_os10g10870.1	Transcript	moderately similar to ( 205) AT2G45590 | Symbols: | protein kinase family protein | chr2:18786725-18788776 FORWARD protein|protein kinase family protein, putative, expressed	0.31
30.2.11	signalling.receptor kinases.leucine rich repeat XI	loc_os01g12790.1	Transcript	highly similar to ( 546) AT3G47570 | Symbols: | leucine-rich repeat transmembrane protein kinase, putative | chr3:17527611-17530748 FORWARDmoderately similar to ( 409) RPK1_IPONI Receptor-like protein kinase precursor (EC 2.7.11.1) - Ipomoea nil (Japanese morning glory) (Pharbitis nil) Pkinase_Tyr S_TKc S_TKc Pkinase TyrKc PTKc PTKc_Src_like PTKc_Srm_Brk PTKc_Csk_like PTKc_Trk PTKc_Jak_rpt2 PTKc_…	0.051
30.2.11	signalling.receptor kinases.leucine rich repeat XI	loc_os02g40130.1	Transcript	weakly similar to ( 142) AT5G20480 | Symbols: EFR | EFR (EF-TU RECEPTOR); ATP binding / kinase/ protein serine/threonine kinase | chr5:6922497-6925679 FORWARDweakly similar to ( 103) RPK1_IPONI Receptor-like protein kinase precursor (EC 2.7.11.1) - Ipomoea nil (Japanese morning glory) (Pharbitis nil) protein|leucine-rich, putative, expressed	-0.501
30.2.11	signalling.receptor kinases.leucine rich repeat XI	loc_os12g43640.1	Transcript	highly similar to ( 758) AT1G09970 | Symbols: LRR XI-23 | LRR XI-23; ATP binding / kinase/ protein kinase/ protein serine/threonine kinase | chr1:3252408-3255428 FORWARDmoderately similar to ( 225) RPK1_IPONI Receptor-like protein kinase precursor (EC 2.7.11.1) - Ipomoea nil (Japanese morning glory) (Pharbitis nil) S_TKc Pkinase S_TKc TyrKc Pkinase_Tyr PTKc SPS1 PTKc_Jak_rpt2 PTKc_Src_like PTKc_E…	0.567
30.2.11	signalling.receptor kinases.leucine rich repeat XI	loc_os02g06070.1	Transcript	moderately similar to ( 383) AT1G72300 | Symbols: | leucine-rich repeat transmembrane protein kinase, putative | chr1:27217679-27220966 REVERSEmoderately similar to ( 311) PSKR_DAUCA Phytosulfokine receptor precursor (EC 2.7.11.1) (Phytosulfokine LRR receptor kinase) - Daucus carota (Carrot) protein|phytosulfokine receptor precursor, putative, expressed	0.33
30.2.11	signalling.receptor kinases.leucine rich repeat XI	loc_os12g43660.1	Transcript	highly similar to ( 934) AT5G49660 | Symbols: | leucine-rich repeat transmembrane protein kinase, putative | chr5:20161401-20164534 REVERSEmoderately similar to ( 404) RPK1_IPONI Receptor-like protein kinase precursor (EC 2.7.11.1) - Ipomoea nil (Japanese morning glory) (Pharbitis nil) Pkinase S_TKc S_TKc TyrKc Pkinase_Tyr PTKc SPS1 PTKc_Jak_rpt2 PTKc_Src_like PTKc_Jak2_Jak3_rpt2 PTKc_Trk PTKc_Cs…	1.182
30.2.11	signalling.receptor kinases.leucine rich repeat XI	loc_os03g16010.1	Transcript	highly similar to ( 823) AT1G31420 | Symbols: FEI1 | FEI1 (FEI 1); ATP binding / kinase/ protein serine/threonine kinase | chr1:11250360-11253516 FORWARDmoderately similar to ( 324) PSKR_DAUCA Phytosulfokine receptor precursor (EC 2.7.11.1) (Phytosulfokine LRR receptor kinase) - Daucus carota (Carrot) TyrKc S_TKc S_TKc Pkinase Pkinase_Tyr PTKc PTKc_Jak_rpt2 SPS1 PTKc_Jak2_Jak3_rpt2 PTKc_EGFR_like…	0.967
30.2.11	signalling.receptor kinases.leucine rich repeat XI	loc_os02g43250.1	Transcript	moderately similar to ( 230) AT5G66330 | Symbols: | leucine-rich repeat family protein | chr5:26500531-26501787 REVERSEvery weakly similar to (85.9) RPK1_IPONI Receptor-like protein kinase precursor (EC 2.7.11.1) - Ipomoea nil (Japanese morning glory) (Pharbitis nil) protein|receptor-like protein kinase precursor, putative, expressed	0.499
30.2.11	signalling.receptor kinases.leucine rich repeat XI	loc_os01g07560.1	Transcript	highly similar to ( 923) AT5G56040 | Symbols: | leucine-rich repeat protein kinase, putative | chr5:22695050-22698410 FORWARDmoderately similar to ( 366) RPK1_IPONI Receptor-like protein kinase precursor (EC 2.7.11.1) - Ipomoea nil (Japanese morning glory) (Pharbitis nil) Pkinase S_TKc S_TKc PTKc Pkinase_Tyr TyrKc PTKc_Jak_rpt2 PTKc_Src_like PTKc_Csk_like SPS1 PTKc_Abl PTKc_Trk PTKc_Srm_Brk PTKc_…	1.658
30.2.11	signalling.receptor kinases.leucine rich repeat XI	loc_os02g17710.1	Transcript	moderately similar to ( 276) AT1G35710 | Symbols: | leucine-rich repeat transmembrane protein kinase, putative | chr1:13220940-13224386 FORWARDmoderately similar to ( 201) RPK1_IPONI Receptor-like protein kinase precursor (EC 2.7.11.1) - Ipomoea nil (Japanese morning glory) (Pharbitis nil) protein|receptor-like protein kinase 5 precursor, putative, expressed	0.182
30.2.11	signalling.receptor kinases.leucine rich repeat XI	loc_os10g33040.1	Transcript	highly similar to ( 715) AT1G35710 | Symbols: | leucine-rich repeat transmembrane protein kinase, putative | chr1:13220940-13224386 FORWARDhighly similar to ( 533) RPK1_IPONI Receptor-like protein kinase precursor (EC 2.7.11.1) - Ipomoea nil (Japanese morning glory) (Pharbitis nil) S_TKc S_TKc Pkinase Pkinase_Tyr PTKc TyrKc PTKc_Srm_Brk SPS1 PTKc_Jak_rpt2 PTKc_Trk PTKc_Fes_like PTKc_EphR PTKc_Csk…	-0.561
30.2.11	signalling.receptor kinases.leucine rich repeat XI	loc_os10g19160.1	Transcript	highly similar to ( 711) AT3G47570 | Symbols: | leucine-rich repeat transmembrane protein kinase, putative | chr3:17527611-17530748 FORWARDmoderately similar to ( 369) RPK1_IPONI Receptor-like protein kinase precursor (EC 2.7.11.1) - Ipomoea nil (Japanese morning glory) (Pharbitis nil) PTKc Pkinase_Tyr S_TKc Pkinase S_TKc TyrKc PTKc_Csk_like PTKc_Jak_rpt2 PTKc_Srm_Brk PTKc_Chk PTKc_Src_like PTKc_…	-1.493
30.2.11	signalling.receptor kinases.leucine rich repeat XI	loc_os10g42190.1	Transcript	moderately similar to ( 380) AT4G35470 | Symbols: | leucine-rich repeat family protein | chr4:16846531-16848448 FORWARDvery weakly similar to (90.1) RPK1_IPONI Receptor-like protein kinase precursor (EC 2.7.11.1) - Ipomoea nil (Japanese morning glory) (Pharbitis nil) COG4886 protein|leucine rich repeat containing protein, expressed	-0.707
30.2.11	signalling.receptor kinases.leucine rich repeat XI	loc_os11g36120.1	Transcript	moderately similar to ( 204) AT4G20140 | Symbols: GSO1 | GSO1 (GASSHO1); ATP binding / protein binding / protein kinase/ protein serine/threonine kinase/ protein tyrosine kinase | chr4:10884220-10888045 FORWARDweakly similar to ( 175) RPK1_IPONI Receptor-like protein kinase precursor (EC 2.7.11.1) - Ipomoea nil (Japanese morning glory) (Pharbitis nil) protein|receptor-like protein kinase precurso…	-0.559
30.2.11	signalling.receptor kinases.leucine rich repeat XI	loc_os11g09110.1	Transcript	moderately similar to ( 312) AT1G34420 | Symbols: | leucine-rich repeat family protein / protein kinase family protein | chr1:12584587-12587570 FORWARDmoderately similar to ( 212) RPK1_IPONI Receptor-like protein kinase precursor (EC 2.7.11.1) - Ipomoea nil (Japanese morning glory) (Pharbitis nil) protein|receptor-like protein kinase 5 precursor, putative, expressed	-0.236
30.2.11	signalling.receptor kinases.leucine rich repeat XI	loc_os02g06090.1	Transcript	moderately similar to ( 427) AT1G72300 | Symbols: | leucine-rich repeat transmembrane protein kinase, putative | chr1:27217679-27220966 REVERSEmoderately similar to ( 355) PSKR_DAUCA Phytosulfokine receptor precursor (EC 2.7.11.1) (Phytosulfokine LRR receptor kinase) - Daucus carota (Carrot) protein|phytosulfokine receptor precursor, putative, expressed	-0.943
30.2.11	signalling.receptor kinases.leucine rich repeat XI	loc_os02g01800.1	Transcript	highly similar to ( 634) AT3G47570 | Symbols: | leucine-rich repeat transmembrane protein kinase, putative | chr3:17527611-17530748 FORWARDmoderately similar to ( 435) RPK1_IPONI Receptor-like protein kinase precursor (EC 2.7.11.1) - Ipomoea nil (Japanese morning glory) (Pharbitis nil) TyrKc Pkinase_Tyr S_TKc S_TKc PTKc Pkinase PTKc_Csk_like PTKc_Src_like PTKc_Frk_like PTKc_Jak_rpt2 PTKc_Srm_Brk …	1.338
30.2.11	signalling.receptor kinases.leucine rich repeat XI	loc_os11g29790.1	Transcript	highly similar to ( 710) AT3G47570 | Symbols: | leucine-rich repeat transmembrane protein kinase, putative | chr3:17527611-17530748 FORWARDmoderately similar to ( 414) RPK1_IPONI Receptor-like protein kinase precursor (EC 2.7.11.1) - Ipomoea nil (Japanese morning glory) (Pharbitis nil) S_TKc S_TKc Pkinase Pkinase_Tyr PTKc TyrKc PTKc_Src_like PTKc_Csk_like PTKc_Srm_Brk PTKc_EphR PTKc_Jak_rpt2 PTKc…	0.252
30.2.11	signalling.receptor kinases.leucine rich repeat XI	loc_os10g33080.1	Transcript	moderately similar to ( 397) AT1G35710 | Symbols: | leucine-rich repeat transmembrane protein kinase, putative | chr1:13220940-13224386 FORWARDmoderately similar to ( 346) RPK1_IPONI Receptor-like protein kinase precursor (EC 2.7.11.1) - Ipomoea nil (Japanese morning glory) (Pharbitis nil) protein|leucine-rich repeat receptor protein kinase EXS precursor, putative, expressed	0.506
30.2.11	signalling.receptor kinases.leucine rich repeat XI	loc_os11g10310.1	Transcript	moderately similar to ( 477) AT3G47570 | Symbols: | leucine-rich repeat transmembrane protein kinase, putative | chr3:17527611-17530748 FORWARDmoderately similar to ( 402) RPK1_IPONI Receptor-like protein kinase precursor (EC 2.7.11.1) - Ipomoea nil (Japanese morning glory) (Pharbitis nil) S_TKc S_TKc Pkinase Pkinase_Tyr PTKc TyrKc PTKc_Srm_Brk PTKc_Src_like PTKc_Csk_like PTKc_Jak_rpt2 PTKc_Trk P…	-0.002
30.2.11	signalling.receptor kinases.leucine rich repeat XI	loc_os12g42520.1	Transcript	highly similar to ( 727) AT3G47570 | Symbols: | leucine-rich repeat transmembrane protein kinase, putative | chr3:17527611-17530748 FORWARDmoderately similar to ( 383) RPK1_IPONI Receptor-like protein kinase precursor (EC 2.7.11.1) - Ipomoea nil (Japanese morning glory) (Pharbitis nil) S_TKc Pkinase TyrKc S_TKc Pkinase_Tyr PTKc PTKc_Trk PTKc_Jak_rpt2 PTKc_Csk_like PTKc_InsR_like PTKc_Srm_Brk SPS1…	0.456
30.2.11	signalling.receptor kinases.leucine rich repeat XI	loc_os11g09130.1	Transcript	moderately similar to ( 355) AT1G34420 | Symbols: | leucine-rich repeat family protein / protein kinase family protein | chr1:12584587-12587570 FORWARDmoderately similar to ( 233) RPK1_IPONI Receptor-like protein kinase precursor (EC 2.7.11.1) - Ipomoea nil (Japanese morning glory) (Pharbitis nil) protein|receptor-like protein kinase 5 precursor, putative, expressed	0.861
30.2.11	signalling.receptor kinases.leucine rich repeat XI	loc_os01g17250.1	Transcript	moderately similar to ( 294) AT5G21090 | Symbols: | leucine-rich repeat protein, putative | chr5:7164758-7166904 FORWARDweakly similar to ( 105) RPK1_IPONI Receptor-like protein kinase precursor (EC 2.7.11.1) - Ipomoea nil (Japanese morning glory) (Pharbitis nil) protein|BRASSINOSTEROID INSENSITIVE 1-associated receptor kinase 1 precursor, putative, expressed	-0.092
30.2.11	signalling.receptor kinases.leucine rich repeat XI	loc_os02g12400.1	Transcript	highly similar to ( 607) AT3G47570 | Symbols: | leucine-rich repeat transmembrane protein kinase, putative | chr3:17527611-17530748 FORWARDmoderately similar to ( 397) RPK1_IPONI Receptor-like protein kinase precursor (EC 2.7.11.1) - Ipomoea nil (Japanese morning glory) (Pharbitis nil) S_TKc S_TKc Pkinase Pkinase_Tyr PTKc TyrKc PTKc_Jak_rpt2 PTKc_Src_like PTKc_Srm_Brk PTKc_Csk_like PTKc_EphR_A2 P…	0.27
30.2.11	signalling.receptor kinases.leucine rich repeat XI	loc_os11g36000.1	Transcript	moderately similar to ( 217) AT2G34930 | Symbols: | disease resistance family protein | chr2:14737169-14739886 REVERSEweakly similar to ( 124) RPK1_IPONI Receptor-like protein kinase precursor (EC 2.7.11.1) - Ipomoea nil (Japanese morning glory) (Pharbitis nil) protein|receptor-like protein kinase 2 precursor, putative, expressed	-0.629
30.2.11	signalling.receptor kinases.leucine rich repeat XI	loc_os02g06030.1	Transcript	moderately similar to ( 420) AT1G72300 | Symbols: | leucine-rich repeat transmembrane protein kinase, putative | chr1:27217679-27220966 REVERSEmoderately similar to ( 322) PSKR_DAUCA Phytosulfokine receptor precursor (EC 2.7.11.1) (Phytosulfokine LRR receptor kinase) - Daucus carota (Carrot) protein|phytosulfokine receptor precursor, putative, expressed	0.31
30.2.11	signalling.receptor kinases.leucine rich repeat XI	loc_os11g07225.1	Transcript	highly similar to ( 668) AT3G47570 | Symbols: | leucine-rich repeat transmembrane protein kinase, putative | chr3:17527611-17530748 FORWARDmoderately similar to ( 368) RPK1_IPONI Receptor-like protein kinase precursor (EC 2.7.11.1) - Ipomoea nil (Japanese morning glory) (Pharbitis nil) S_TKc S_TKc Pkinase Pkinase_Tyr TyrKc PTKc PTKc_Srm_Brk PTKc_Csk_like PTKc_Jak_rpt2 PTKc_Trk SPS1 PTKc_Src_like …	-0.203
30.2.11	signalling.receptor kinases.leucine rich repeat XI	loc_os02g13430.1	Transcript	highly similar to ( 755) AT5G25930 | Symbols: | leucine-rich repeat family protein / protein kinase family protein | chr5:9050880-9053978 FORWARDmoderately similar to ( 358) RPK1_IPONI Receptor-like protein kinase precursor (EC 2.7.11.1) - Ipomoea nil (Japanese morning glory) (Pharbitis nil) S_TKc Pkinase S_TKc PTKc Pkinase_Tyr TyrKc PTKc_Frk_like PTKc_Srm_Brk SPS1 PTKc_Jak_rpt2 PTKc_Ror PTKc_Src…	-1.361
30.2.11	signalling.receptor kinases.leucine rich repeat XI	loc_os11g12530.1	Transcript	highly similar to ( 898) AT1G72180 | Symbols: | leucine-rich repeat transmembrane protein kinase, putative | chr1:27164074-27167204 FORWARDmoderately similar to ( 445) RPK1_IPONI Receptor-like protein kinase precursor (EC 2.7.11.1) - Ipomoea nil (Japanese morning glory) (Pharbitis nil) Pkinase S_TKc S_TKc Pkinase_Tyr PTKc TyrKc PTKc_Src_like PTKc_Srm_Brk SPS1 PTKc_Frk_like PTKc_Jak_rpt2 PTKc_EphR…	0.697
30.2.11	signalling.receptor kinases.leucine rich repeat XI	loc_os02g12420.1	Transcript	highly similar to ( 596) AT3G47570 | Symbols: | leucine-rich repeat transmembrane protein kinase, putative | chr3:17527611-17530748 FORWARDmoderately similar to ( 334) RPK1_IPONI Receptor-like protein kinase precursor (EC 2.7.11.1) - Ipomoea nil (Japanese morning glory) (Pharbitis nil) S_TKc S_TKc Pkinase_Tyr Pkinase TyrKc PTKc PTKc_Jak_rpt2 PTKc_Csk_like PTKc_Srm_Brk PTKc_Src_like PTKc_Trk PTKc_…	1.024
30.2.11	signalling.receptor kinases.leucine rich repeat XI	loc_os11g36150.1	Transcript	highly similar to ( 678) AT3G47570 | Symbols: | leucine-rich repeat transmembrane protein kinase, putative | chr3:17527611-17530748 FORWARDmoderately similar to ( 348) RPK1_IPONI Receptor-like protein kinase precursor (EC 2.7.11.1) - Ipomoea nil (Japanese morning glory) (Pharbitis nil) S_TKc Pkinase S_TKc TyrKc Pkinase_Tyr PTKc PTKc_Jak_rpt2 PTKc_Src_like PTKc_Srm_Brk SPS1 PTKc_EphR PTKc_Trk PTKc…	0.939
30.2.11	signalling.receptor kinases.leucine rich repeat XI	loc_os01g05640.1	Transcript	highly similar to ( 620) AT3G47570 | Symbols: | leucine-rich repeat transmembrane protein kinase, putative | chr3:17527611-17530748 FORWARDmoderately similar to ( 340) RPK1_IPONI Receptor-like protein kinase precursor (EC 2.7.11.1) - Ipomoea nil (Japanese morning glory) (Pharbitis nil) S_TKc S_TKc Pkinase PTKc TyrKc Pkinase_Tyr PTKc_Jak_rpt2 SPS1 PTKc_Srm_Brk PTKc_Jak2_Jak3_rpt2 PTKc_Csk_like PTK…	0.745
30.2.11	signalling.receptor kinases.leucine rich repeat XI	loc_os03g11340.1	Transcript	moderately similar to ( 496) AT5G61240 | Symbols: | protein binding | chr5:24629485-24631958 FORWARDweakly similar to ( 125) RPK1_IPONI Receptor-like protein kinase precursor (EC 2.7.11.1) - Ipomoea nil (Japanese morning glory) (Pharbitis nil) protein|leucine-rich repeat resistance protein, putative, expressed	0.906
30.2.11	signalling.receptor kinases.leucine rich repeat XI	loc_os11g36160.1	Transcript	highly similar to ( 598) AT3G47570 | Symbols: | leucine-rich repeat transmembrane protein kinase, putative | chr3:17527611-17530748 FORWARDmoderately similar to ( 351) RPK1_IPONI Receptor-like protein kinase precursor (EC 2.7.11.1) - Ipomoea nil (Japanese morning glory) (Pharbitis nil) PTKc Pkinase Pkinase_Tyr S_TKc S_TKc TyrKc PTKc_Frk_like PTKc_Src_like PTKc_Csk_like PTKc_Jak_rpt2 PTKc_Srm_Brk …	0.015
30.2.11	signalling.receptor kinases.leucine rich repeat XI	loc_os12g08180.1	Transcript	highly similar to ( 644) AT1G34420 | Symbols: | leucine-rich repeat family protein / protein kinase family protein | chr1:12584587-12587570 FORWARDmoderately similar to ( 253) RPK1_IPONI Receptor-like protein kinase precursor (EC 2.7.11.1) - Ipomoea nil (Japanese morning glory) (Pharbitis nil) Pkinase S_TKc S_TKc protein|receptor-like protein kinase 2 precursor, putative, expressed	-0.186
30.2.11	signalling.receptor kinases.leucine rich repeat XI	loc_os02g05920.1	Transcript	highly similar to ( 769) AT1G72300 | Symbols: | leucine-rich repeat transmembrane protein kinase, putative | chr1:27217679-27220966 REVERSEhighly similar to ( 674) PSKR_DAUCA Phytosulfokine receptor precursor (EC 2.7.11.1) (Phytosulfokine LRR receptor kinase) - Daucus carota (Carrot) Pkinase_Tyr S_TKc PTKc Pkinase TyrKc S_TKc PTKc_Trk PTKc_Jak_rpt2 PTKc_Csk_like PTKc_EphR PTKc_Src_like PTKc_InsR_…	-0.179
30.2.11	signalling.receptor kinases.leucine rich repeat XI	loc_os02g13510.1	Transcript	highly similar to ( 759) AT5G25930 | Symbols: | leucine-rich repeat family protein / protein kinase family protein | chr5:9050880-9053978 FORWARDmoderately similar to ( 347) RPK1_IPONI Receptor-like protein kinase precursor (EC 2.7.11.1) - Ipomoea nil (Japanese morning glory) (Pharbitis nil) Pkinase S_TKc S_TKc Pkinase_Tyr TyrKc PTKc SPS1 PTKc_Trk PTKc_Srm_Brk PTKc_EphR PTKc_EGFR_like PTKc_DDR PT…	1.037
30.2.11	signalling.receptor kinases.leucine rich repeat XI	loc_os11g12620.1	Transcript	highly similar to ( 859) AT5G65700 | Symbols: BAM1 | BAM1 (BARELY ANY MERISTEM 1); ATP binding / kinase/ protein serine/threonine kinase | chr5:26281826-26284945 FORWARDmoderately similar to ( 227) RPK1_IPONI Receptor-like protein kinase precursor (EC 2.7.11.1) - Ipomoea nil (Japanese morning glory) (Pharbitis nil) S_TKc Pkinase_Tyr Pkinase S_TKc PTKc TyrKc SPS1 PTKc_Jak_rpt2 PTKc_Src_like PTKc_S…	1.193
30.2.11	signalling.receptor kinases.leucine rich repeat XI	loc_os01g13800.1	Transcript	nearly identical (1098) AT1G28440 | Symbols: HSL1 | HSL1 (HAESA-Like 1); ATP binding / kinase/ protein serine/threonine kinase | chr1:9996914-10000171 FORWARDmoderately similar to ( 447) RPK1_IPONI Receptor-like protein kinase precursor (EC 2.7.11.1) - Ipomoea nil (Japanese morning glory) (Pharbitis nil) S_TKc S_TKc Pkinase Pkinase_Tyr TyrKc PTKc PTKc_Jak_rpt2 PTKc_Src_like SPS1 PTKc_Csk_like PTK…	0.557
30.2.11	signalling.receptor kinases.leucine rich repeat XI	loc_os02g06120.1	Transcript	moderately similar to ( 421) AT1G17250 | Symbols: AtRLP3 | AtRLP3 (Receptor Like Protein 3); protein binding / protein kinase | chr1:5901169-5903439 REVERSEmoderately similar to ( 333) PSKR_DAUCA Phytosulfokine receptor precursor (EC 2.7.11.1) (Phytosulfokine LRR receptor kinase) - Daucus carota (Carrot) protein|Leucine Rich Repeat family protein, expressed	0.828
30.2.11	signalling.receptor kinases.leucine rich repeat XI	loc_os02g11980.1	Transcript	highly similar to ( 656) AT3G47570 | Symbols: | leucine-rich repeat transmembrane protein kinase, putative | chr3:17527611-17530748 FORWARDmoderately similar to ( 455) RPK1_IPONI Receptor-like protein kinase precursor (EC 2.7.11.1) - Ipomoea nil (Japanese morning glory) (Pharbitis nil) S_TKc TyrKc S_TKc Pkinase_Tyr Pkinase PTKc PTKc_Csk_like PTKc_Src_like PTKc_Jak_rpt2 PTKc_Frk_like PTKc_Srm_Brk …	-0.306
30.2.11	signalling.receptor kinases.leucine rich repeat XI	loc_os03g32580.1	Transcript	moderately similar to ( 262) AT5G21090 | Symbols: | leucine-rich repeat protein, putative | chr5:7164758-7166904 FORWARDweakly similar to ( 101) RPK1_IPONI Receptor-like protein kinase precursor (EC 2.7.11.1) - Ipomoea nil (Japanese morning glory) (Pharbitis nil) protein|BRASSINOSTEROID INSENSITIVE 1-associated receptor kinase 1 precursor, putative, expressed	1.028
30.2.11	signalling.receptor kinases.leucine rich repeat XI	loc_os02g58030.1	Transcript	highly similar to ( 551) AT3G15410 | Symbols: | leucine-rich repeat family protein | chr3:5203380-5207279 FORWARD protein|leucine-rich repeat-containing protein 40, putative, expressed	0.701
30.2.11	signalling.receptor kinases.leucine rich repeat XI	loc_os02g13420.1	Transcript	moderately similar to ( 372) AT5G25930 | Symbols: | leucine-rich repeat family protein / protein kinase family protein | chr5:9050880-9053978 FORWARDweakly similar to ( 183) RPK1_IPONI Receptor-like protein kinase precursor (EC 2.7.11.1) - Ipomoea nil (Japanese morning glory) (Pharbitis nil) protein|leucine-rich repeat receptor protein kinase EXS precursor, putative, expressed	0.39
30.2.11	signalling.receptor kinases.leucine rich repeat XI	loc_os02g12450.1	Transcript	highly similar to ( 645) AT3G47090 | Symbols: | leucine-rich repeat transmembrane protein kinase, putative | chr3:17341512-17344645 REVERSEmoderately similar to ( 430) RPK1_IPONI Receptor-like protein kinase precursor (EC 2.7.11.1) - Ipomoea nil (Japanese morning glory) (Pharbitis nil) S_TKc S_TKc Pkinase_Tyr Pkinase TyrKc PTKc PTKc_Jak_rpt2 PTKc_Src_like PTKc_Csk_like PTKc_Srm_Brk PTKc_Frk_like …	-0.275
30.2.11	signalling.receptor kinases.leucine rich repeat XI	loc_os11g07124.1	Transcript	moderately similar to ( 222) AT5G20480 | Symbols: EFR | EFR (EF-TU RECEPTOR); ATP binding / kinase/ protein serine/threonine kinase | chr5:6922497-6925679 FORWARDweakly similar to ( 130) RPK1_IPONI Receptor-like protein kinase precursor (EC 2.7.11.1) - Ipomoea nil (Japanese morning glory) (Pharbitis nil) protein|EFR, putative, expressed	0.668
30.2.11	signalling.receptor kinases.leucine rich repeat XI	loc_os01g05940.1	Transcript	highly similar to ( 691) AT3G47570 | Symbols: | leucine-rich repeat transmembrane protein kinase, putative | chr3:17527611-17530748 FORWARDmoderately similar to ( 382) RPK1_IPONI Receptor-like protein kinase precursor (EC 2.7.11.1) - Ipomoea nil (Japanese morning glory) (Pharbitis nil) S_TKc Pkinase S_TKc Pkinase_Tyr TyrKc PTKc PTKc_Jak_rpt2 PTKc_Jak2_Jak3_rpt2 PTKc_Srm_Brk SPS1 PTKc_Tyk2_rpt2 PT…	0.464
30.2.11	signalling.receptor kinases.leucine rich repeat XI	loc_os04g03180.1	Transcript	weakly similar to ( 165) AT1G07390 | Symbols: AtRLP1 | protein binding | chr1:2269893-2274654 FORWARDvery weakly similar to (99.8) RPK1_IPONI Receptor-like protein kinase precursor (EC 2.7.11.1) - Ipomoea nil (Japanese morning glory) (Pharbitis nil) protein|disease resistance protein, putative, expressed	-0.334
30.2.11	signalling.receptor kinases.leucine rich repeat XI	loc_os11g47180.1	Transcript	highly similar to ( 526) AT3G47570 | Symbols: | leucine-rich repeat transmembrane protein kinase, putative | chr3:17527611-17530748 FORWARDmoderately similar to ( 444) RPK1_IPONI Receptor-like protein kinase precursor (EC 2.7.11.1) - Ipomoea nil (Japanese morning glory) (Pharbitis nil) Pkinase_Tyr TyrKc Pkinase PTKc S_TKc S_TKc PTKc_Srm_Brk PTKc_Src_like PTKc_Csk_like PTKc_Trk PTKc_Jak_rpt2 PTKc_…	-0.43
30.2.11	signalling.receptor kinases.leucine rich repeat XI	loc_os01g65650.1	Transcript	highly similar to ( 895) AT1G72180 | Symbols: | leucine-rich repeat transmembrane protein kinase, putative | chr1:27164074-27167204 FORWARDmoderately similar to ( 446) RPK1_IPONI Receptor-like protein kinase precursor (EC 2.7.11.1) - Ipomoea nil (Japanese morning glory) (Pharbitis nil) S_TKc Pkinase S_TKc TyrKc Pkinase_Tyr PTKc SPS1 PTKc_Src_like PTKc_Srm_Brk PTKc_Csk_like PTKc_EphR PTKc_Jak_rpt2…	0.189
30.2.11	signalling.receptor kinases.leucine rich repeat XI	loc_os02g06260.1	Transcript	moderately similar to ( 445) AT1G72300 | Symbols: | leucine-rich repeat transmembrane protein kinase, putative | chr1:27217679-27220966 REVERSEmoderately similar to ( 317) PSKR_DAUCA Phytosulfokine receptor precursor (EC 2.7.11.1) (Phytosulfokine LRR receptor kinase) - Daucus carota (Carrot) protein|phytosulfokine receptor precursor, putative, expressed	0.703
30.2.11	signalling.receptor kinases.leucine rich repeat XI	loc_os10g42190.2	Transcript	moderately similar to ( 380) AT4G35470 | Symbols: | leucine-rich repeat family protein | chr4:16846531-16848448 FORWARDvery weakly similar to (90.1) RPK1_IPONI Receptor-like protein kinase precursor (EC 2.7.11.1) - Ipomoea nil (Japanese morning glory) (Pharbitis nil) COG4886 protein|leucine rich repeat containing protein, expressed	-0.326
30.2.11	signalling.receptor kinases.leucine rich repeat XI	loc_os11g35500.1	Transcript	highly similar to ( 607) AT3G47090 | Symbols: | leucine-rich repeat transmembrane protein kinase, putative | chr3:17341512-17344645 REVERSEmoderately similar to ( 310) RPK1_IPONI Receptor-like protein kinase precursor (EC 2.7.11.1) - Ipomoea nil (Japanese morning glory) (Pharbitis nil) S_TKc Pkinase_Tyr PTKc Pkinase S_TKc TyrKc PTKc_Frk_like PTKc_Src_like PTKc_Jak_rpt2 PTKc_Srm_Brk PTKc_Axl_like …	1.562
30.2.11	signalling.receptor kinases.leucine rich repeat XI	loc_os10g38800.1	Transcript	highly similar to ( 597) AT1G12460 | Symbols: | leucine-rich repeat transmembrane protein kinase, putative | chr1:4247703-4250444 FORWARDweakly similar to ( 165) PSKR_DAUCA Phytosulfokine receptor precursor (EC 2.7.11.1) (Phytosulfokine LRR receptor kinase) - Daucus carota (Carrot) Pkinase S_TKc S_TKc PTKc Pkinase_Tyr TyrKc PTKc_Jak_rpt2 SPS1 PTKc_Src_like PTKc_Jak2_Jak3_rpt2 PTKc_Csk_like PTKc_A…	1.527
30.2.11	signalling.receptor kinases.leucine rich repeat XI	loc_os01g05960.1	Transcript	highly similar to ( 667) AT3G47570 | Symbols: | leucine-rich repeat transmembrane protein kinase, putative | chr3:17527611-17530748 FORWARDmoderately similar to ( 389) RPK1_IPONI Receptor-like protein kinase precursor (EC 2.7.11.1) - Ipomoea nil (Japanese morning glory) (Pharbitis nil) S_TKc S_TKc Pkinase TyrKc Pkinase_Tyr PTKc PTKc_Jak_rpt2 PTKc_Srm_Brk SPS1 PTKc_Trk PTKc_Src_like PTKc_Frk_like …	-0.602
30.2.11	signalling.receptor kinases.leucine rich repeat XI	loc_os01g05980.1	Transcript	highly similar to ( 654) AT3G47570 | Symbols: | leucine-rich repeat transmembrane protein kinase, putative | chr3:17527611-17530748 FORWARDmoderately similar to ( 368) RPK1_IPONI Receptor-like protein kinase precursor (EC 2.7.11.1) - Ipomoea nil (Japanese morning glory) (Pharbitis nil) S_TKc S_TKc Pkinase Pkinase_Tyr PTKc TyrKc PTKc_Jak_rpt2 PTKc_Srm_Brk PTKc_Jak2_Jak3_rpt2 SPS1 PTKc_Trk PTKc_Csk…	0.184
30.2.11	signalling.receptor kinases.leucine rich repeat XI	loc_os02g06180.1	Transcript	moderately similar to ( 432) AT1G72300 | Symbols: | leucine-rich repeat transmembrane protein kinase, putative | chr1:27217679-27220966 REVERSEmoderately similar to ( 355) PSKR_DAUCA Phytosulfokine receptor precursor (EC 2.7.11.1) (Phytosulfokine LRR receptor kinase) - Daucus carota (Carrot) protein|phytosulfokine receptor precursor, putative, expressed	-0.263
30.2.11	signalling.receptor kinases.leucine rich repeat XI	loc_os03g03570.2	Transcript	highly similar to ( 826) AT1G12460 | Symbols: | leucine-rich repeat transmembrane protein kinase, putative | chr1:4247703-4250444 FORWARDweakly similar to ( 196) RPK1_IPONI Receptor-like protein kinase precursor (EC 2.7.11.1) - Ipomoea nil (Japanese morning glory) (Pharbitis nil) PTKc Pkinase Pkinase_Tyr S_TKc TyrKc S_TKc PTKc_Jak_rpt2 PTKc_Csk_like PTKc_EphR PTKc_Src_like SPS1 PTKc_Frk_like PTKc…	1.443
30.2.11	signalling.receptor kinases.leucine rich repeat XI	loc_os10g06760.1	Transcript	highly similar to ( 620) AT1G17750 | Symbols: | leucine-rich repeat transmembrane protein kinase, putative | chr1:6106656-6110008 FORWARDhighly similar to ( 615) RPK1_IPONI Receptor-like protein kinase precursor (EC 2.7.11.1) - Ipomoea nil (Japanese morning glory) (Pharbitis nil) S_TKc Pkinase S_TKc Pkinase_Tyr TyrKc PTKc PTKc_Trk PTKc_EphR PTKc_Csk_like SPS1 PTKc_Fes_like PTKc_Ror PTKc_Tec_like …	0.636
30.2.11	signalling.receptor kinases.leucine rich repeat XI	loc_os11g46970.1	Transcript	moderately similar to ( 462) AT3G47570 | Symbols: | leucine-rich repeat transmembrane protein kinase, putative | chr3:17527611-17530748 FORWARDmoderately similar to ( 418) RPK1_IPONI Receptor-like protein kinase precursor (EC 2.7.11.1) - Ipomoea nil (Japanese morning glory) (Pharbitis nil) S_TKc Pkinase S_TKc Pkinase_Tyr TyrKc PTKc PTKc_Srm_Brk PTKc_Csk_like PTKc_Trk PTKc_Src_like PTKc_Jak_rpt2 P…	-0.641
30.2.11	signalling.receptor kinases.leucine rich repeat XI	loc_os10g32990.1	Transcript	moderately similar to ( 345) AT1G17230 | Symbols: | ATP binding / protein binding / protein kinase/ protein serine/threonine kinase/ protein tyrosine kinase | chr1:5891375-5894855 FORWARDmoderately similar to ( 306) RPK1_IPONI Receptor-like protein kinase precursor (EC 2.7.11.1) - Ipomoea nil (Japanese morning glory) (Pharbitis nil) S_TKc S_TKc Pkinase Pkinase_Tyr TyrKc PTKc SPS1 PTKc_Srm_Brk PTK…	2.401
30.2.11	signalling.receptor kinases.leucine rich repeat XI	loc_os02g06150.1	Transcript	weakly similar to ( 123) AT1G17250 | Symbols: AtRLP3 | AtRLP3 (Receptor Like Protein 3); protein binding / protein kinase | chr1:5901169-5903439 REVERSEweakly similar to ( 110) PSKR_DAUCA Phytosulfokine receptor precursor (EC 2.7.11.1) (Phytosulfokine LRR receptor kinase) - Daucus carota (Carrot) protein|brassinosteroid LRR receptor kinase precursor, putative, expressed	0.022
30.2.11	signalling.receptor kinases.leucine rich repeat XI	loc_os12g17550.1	Transcript	moderately similar to ( 286) AT1G80930 | Symbols: | MIF4G domain-containing protein / MA3 domain-containing protein | chr1:30405774-30409499 REVERSEweakly similar to ( 158) PSKR_DAUCA Phytosulfokine receptor precursor (EC 2.7.11.1) (Phytosulfokine LRR receptor kinase) - Daucus carota (Carrot) protein|expressed protein	0.434
30.2.11	signalling.receptor kinases.leucine rich repeat XI	loc_os02g05940.1	Transcript	highly similar to ( 746) AT1G72300 | Symbols: | leucine-rich repeat transmembrane protein kinase, putative | chr1:27217679-27220966 REVERSEhighly similar to ( 648) PSKR_DAUCA Phytosulfokine receptor precursor (EC 2.7.11.1) (Phytosulfokine LRR receptor kinase) - Daucus carota (Carrot) Pkinase_Tyr Pkinase TyrKc PTKc S_TKc S_TKc PTKc_Csk_like PTKc_Src_like PTKc_Trk PTKc_Jak_rpt2 PTKc_EphR PTKc_InsR_…	-0.298
30.2.11	signalling.receptor kinases.leucine rich repeat XI	loc_os03g12730.1	Transcript	nearly identical (1091) AT5G65700 | Symbols: BAM1 | BAM1 (BARELY ANY MERISTEM 1); ATP binding / kinase/ protein serine/threonine kinase | chr5:26281826-26284945 FORWARDmoderately similar to ( 409) RPK1_IPONI Receptor-like protein kinase precursor (EC 2.7.11.1) - Ipomoea nil (Japanese morning glory) (Pharbitis nil) Pkinase_Tyr Pkinase S_TKc TyrKc S_TKc PTKc PTKc_Jak_rpt2 PTKc_EphR SPS1 PTKc_Src_li…	1.971
30.2.11	signalling.receptor kinases.leucine rich repeat XI	loc_os02g06130.1	Transcript	moderately similar to ( 332) AT1G72300 | Symbols: | leucine-rich repeat transmembrane protein kinase, putative | chr1:27217679-27220966 REVERSEmoderately similar to ( 265) PSKR_DAUCA Phytosulfokine receptor precursor (EC 2.7.11.1) (Phytosulfokine LRR receptor kinase) - Daucus carota (Carrot) protein|phytosulfokine receptor precursor, putative, expressed	-1.423
30.2.11	signalling.receptor kinases.leucine rich repeat XI	loc_os02g11930.1	Transcript	highly similar to ( 636) AT3G47570 | Symbols: | leucine-rich repeat transmembrane protein kinase, putative | chr3:17527611-17530748 FORWARDmoderately similar to ( 440) RPK1_IPONI Receptor-like protein kinase precursor (EC 2.7.11.1) - Ipomoea nil (Japanese morning glory) (Pharbitis nil) Pkinase_Tyr S_TKc PTKc Pkinase TyrKc S_TKc PTKc_Csk_like PTKc_Jak_rpt2 PTKc_Src_like PTKc_Srm_Brk PTKc_Frk_like …	1.409
30.2.11	signalling.receptor kinases.leucine rich repeat XI	loc_os01g59440.3	Transcript	moderately similar to ( 231) AT5G21090 | Symbols: | leucine-rich repeat protein, putative | chr5:7164758-7166904 FORWARDvery weakly similar to (83.6) RPK1_IPONI Receptor-like protein kinase precursor (EC 2.7.11.1) - Ipomoea nil (Japanese morning glory) (Pharbitis nil) protein|BRASSINOSTEROID INSENSITIVE 1-associated receptor kinase 1 precursor, putative, expressed	-0.179
30.2.11	signalling.receptor kinases.leucine rich repeat XI	loc_os10g22890.1	Transcript	highly similar to ( 659) AT3G47570 | Symbols: | leucine-rich repeat transmembrane protein kinase, putative | chr3:17527611-17530748 FORWARDmoderately similar to ( 359) RPK1_IPONI Receptor-like protein kinase precursor (EC 2.7.11.1) - Ipomoea nil (Japanese morning glory) (Pharbitis nil) S_TKc S_TKc Pkinase Pkinase_Tyr PTKc TyrKc PTKc_Srm_Brk PTKc_Csk_like PTKc_Src_like PTKc_Jak_rpt2 PTKc_Trk PTKc_…	0.42
30.2.11	signalling.receptor kinases.leucine rich repeat XI	loc_os01g72700.1	Transcript	nearly identical (1010) AT3G28040 | Symbols: | leucine-rich repeat transmembrane protein kinase, putative | chr3:10435139-10438268 FORWARDmoderately similar to ( 366) PSKR_DAUCA Phytosulfokine receptor precursor (EC 2.7.11.1) (Phytosulfokine LRR receptor kinase) - Daucus carota (Carrot) S_TKc S_TKc Pkinase Pkinase_Tyr PTKc TyrKc PTKc_Ack_like SPS1 PTKc_Jak_rpt2 PTKc_EGFR_like PTKc_Fes_like PTKc_F…	1.498
30.2.11	signalling.receptor kinases.leucine rich repeat XI	loc_os01g52050.1	Transcript	nearly identical (1118) AT4G39400 | Symbols: BRI1, CBB2, DWF2, BIN1, ATBRI1 | BRI1 (BRASSINOSTEROID INSENSITIVE 1); kinase/ protein binding / protein heterodimerization/ protein homodimerization/ protein kinase/ protein serine/threonine kinase | chr4:18324826-18328416 FORWARDmoderately similar to ( 450) PSKR_DAUCA Phytosulfokine receptor precursor (EC 2.7.11.1) (Phytosulfokine LRR receptor kinase…	0.281
30.2.11	signalling.receptor kinases.leucine rich repeat XI	loc_os03g28270.1	Transcript	highly similar to ( 609) AT1G74360 | Symbols: | leucine-rich repeat transmembrane protein kinase, putative | chr1:27954299-27957911 FORWARDmoderately similar to ( 220) RPK1_IPONI Receptor-like protein kinase precursor (EC 2.7.11.1) - Ipomoea nil (Japanese morning glory) (Pharbitis nil) protein|Leucine Rich Repeat family protein, expressed	1.275
30.2.11	signalling.receptor kinases.leucine rich repeat XI	loc_os02g39100.1	Transcript	moderately similar to ( 370) AT1G65380 | Symbols: CLV2, AtRLP10 | CLV2 (clavata 2); protein binding / receptor signaling protein | chr1:24286943-24289105 FORWARDweakly similar to ( 167) PSKR_DAUCA Phytosulfokine receptor precursor (EC 2.7.11.1) (Phytosulfokine LRR receptor kinase) - Daucus carota (Carrot) protein|fasciated ear2, putative, expressed	0.11
30.2.11	signalling.receptor kinases.leucine rich repeat XI	loc_os02g06200.1	Transcript	moderately similar to ( 449) AT1G72300 | Symbols: | leucine-rich repeat transmembrane protein kinase, putative | chr1:27217679-27220966 REVERSEmoderately similar to ( 337) PSKR_DAUCA Phytosulfokine receptor precursor (EC 2.7.11.1) (Phytosulfokine LRR receptor kinase) - Daucus carota (Carrot) protein|phytosulfokine receptor precursor, putative, expressed	1.085
30.2.11	signalling.receptor kinases.leucine rich repeat XI	loc_os10g33140.1	Transcript	weakly similar to ( 163) AT2G34930 | Symbols: | disease resistance family protein | chr2:14737169-14739886 REVERSEweakly similar to ( 107) PSKR_DAUCA Phytosulfokine receptor precursor (EC 2.7.11.1) (Phytosulfokine LRR receptor kinase) - Daucus carota (Carrot) protein|hcrVf2 protein, putative, expressed	-0.937
30.2.11	signalling.receptor kinases.leucine rich repeat XI	loc_os02g10100.1	Transcript	moderately similar to ( 460) AT5G07280 | Symbols: EMS1, EXS | EMS1 (EXCESS MICROSPOROCYTES1); kinase/ transmembrane receptor protein kinase | chr5:2285088-2288666 FORWARDmoderately similar to ( 313) RPK1_IPONI Receptor-like protein kinase precursor (EC 2.7.11.1) - Ipomoea nil (Japanese morning glory) (Pharbitis nil) TyrKc Pkinase_Tyr S_TKc PTKc Pkinase S_TKc PTKc_Src_like PTKc_Frk_like PTKc_Csk_l…	0.486
30.2.11	signalling.receptor kinases.leucine rich repeat XI	loc_os11g36090.1	Transcript	highly similar to ( 658) AT3G47570 | Symbols: | leucine-rich repeat transmembrane protein kinase, putative | chr3:17527611-17530748 FORWARDmoderately similar to ( 328) RPK1_IPONI Receptor-like protein kinase precursor (EC 2.7.11.1) - Ipomoea nil (Japanese morning glory) (Pharbitis nil) TyrKc Pkinase S_TKc Pkinase_Tyr S_TKc PTKc PTKc_Jak_rpt2 PTKc_Src_like PTKc_EphR PTKc_Srm_Brk PTKc_Frk_like PTKc…	0.723
30.2.11	signalling.receptor kinases.leucine rich repeat XI	loc_os04g15660.1	Transcript	highly similar to ( 531) AT3G47570 | Symbols: | leucine-rich repeat transmembrane protein kinase, putative | chr3:17527611-17530748 FORWARDmoderately similar to ( 311) RPK1_IPONI Receptor-like protein kinase precursor (EC 2.7.11.1) - Ipomoea nil (Japanese morning glory) (Pharbitis nil) S_TKc S_TKc Pkinase Pkinase_Tyr TyrKc PTKc PTKc_Jak_rpt2 PTKc_Srm_Brk PTKc_Trk PTKc_TrkA PTKc_Frk_like PTKc_Csk_…	0.123
30.2.11	signalling.receptor kinases.leucine rich repeat XI	loc_os11g07260.1	Transcript	highly similar to ( 653) AT3G47570 | Symbols: | leucine-rich repeat transmembrane protein kinase, putative | chr3:17527611-17530748 FORWARDmoderately similar to ( 348) RPK1_IPONI Receptor-like protein kinase precursor (EC 2.7.11.1) - Ipomoea nil (Japanese morning glory) (Pharbitis nil) S_TKc S_TKc Pkinase Pkinase_Tyr PTKc TyrKc PTKc_Srm_Brk PTKc_Csk_like PTKc_Jak_rpt2 PTKc_Src_like PTKc_Trk PTKc_…	0.539
30.2.11	signalling.receptor kinases.leucine rich repeat XI	loc_os11g40840.1	Transcript	weakly similar to ( 171) AT3G24240 | Symbols: | leucine-rich repeat transmembrane protein kinase, putative | chr3:8780551-8784150 FORWARDweakly similar to ( 146) RPK1_IPONI Receptor-like protein kinase precursor (EC 2.7.11.1) - Ipomoea nil (Japanese morning glory) (Pharbitis nil) protein|receptor-like protein kinase 2 precursor, putative, expressed	-0.412
30.2.11	signalling.receptor kinases.leucine rich repeat XI	loc_os02g06190.1	Transcript	moderately similar to ( 414) AT1G72300 | Symbols: | leucine-rich repeat transmembrane protein kinase, putative | chr1:27217679-27220966 REVERSEmoderately similar to ( 339) PSKR_DAUCA Phytosulfokine receptor precursor (EC 2.7.11.1) (Phytosulfokine LRR receptor kinase) - Daucus carota (Carrot) protein|phytosulfokine receptor precursor, putative, expressed	0.328
30.2.11	signalling.receptor kinases.leucine rich repeat XI	loc_os01g60670.1	Transcript	highly similar to ( 777) AT3G56370 | Symbols: | leucine-rich repeat transmembrane protein kinase, putative | chr3:20899403-20902390 REVERSEweakly similar to ( 198) RPK1_IPONI Receptor-like protein kinase precursor (EC 2.7.11.1) - Ipomoea nil (Japanese morning glory) (Pharbitis nil) Pkinase_Tyr PTKc S_TKc Pkinase TyrKc S_TKc PTKc_Jak_rpt2 SPS1 PTKc_EphR PTKc_Fes_like PTKc_EGFR_like PTKc_Trk PTKc_c…	0.722
30.2.12	signalling.receptor kinases.leucine rich repeat XII	loc_os10g19160.1	Transcript	highly similar to ( 711) AT3G47570 | Symbols: | leucine-rich repeat transmembrane protein kinase, putative | chr3:17527611-17530748 FORWARDmoderately similar to ( 369) RPK1_IPONI Receptor-like protein kinase precursor (EC 2.7.11.1) - Ipomoea nil (Japanese morning glory) (Pharbitis nil) PTKc Pkinase_Tyr S_TKc Pkinase S_TKc TyrKc PTKc_Csk_like PTKc_Jak_rpt2 PTKc_Srm_Brk PTKc_Chk PTKc_Src_like PTKc_…	-1.493
30.2.12	signalling.receptor kinases.leucine rich repeat XII	loc_os02g01800.1	Transcript	highly similar to ( 634) AT3G47570 | Symbols: | leucine-rich repeat transmembrane protein kinase, putative | chr3:17527611-17530748 FORWARDmoderately similar to ( 435) RPK1_IPONI Receptor-like protein kinase precursor (EC 2.7.11.1) - Ipomoea nil (Japanese morning glory) (Pharbitis nil) TyrKc Pkinase_Tyr S_TKc S_TKc PTKc Pkinase PTKc_Csk_like PTKc_Src_like PTKc_Frk_like PTKc_Jak_rpt2 PTKc_Srm_Brk …	1.338
30.2.12	signalling.receptor kinases.leucine rich repeat XII	loc_os11g29790.1	Transcript	highly similar to ( 710) AT3G47570 | Symbols: | leucine-rich repeat transmembrane protein kinase, putative | chr3:17527611-17530748 FORWARDmoderately similar to ( 414) RPK1_IPONI Receptor-like protein kinase precursor (EC 2.7.11.1) - Ipomoea nil (Japanese morning glory) (Pharbitis nil) S_TKc S_TKc Pkinase Pkinase_Tyr PTKc TyrKc PTKc_Src_like PTKc_Csk_like PTKc_Srm_Brk PTKc_EphR PTKc_Jak_rpt2 PTKc…	0.252
30.2.12	signalling.receptor kinases.leucine rich repeat XII	loc_os12g42520.1	Transcript	highly similar to ( 727) AT3G47570 | Symbols: | leucine-rich repeat transmembrane protein kinase, putative | chr3:17527611-17530748 FORWARDmoderately similar to ( 383) RPK1_IPONI Receptor-like protein kinase precursor (EC 2.7.11.1) - Ipomoea nil (Japanese morning glory) (Pharbitis nil) S_TKc Pkinase TyrKc S_TKc Pkinase_Tyr PTKc PTKc_Trk PTKc_Jak_rpt2 PTKc_Csk_like PTKc_InsR_like PTKc_Srm_Brk SPS1…	0.456
30.2.12	signalling.receptor kinases.leucine rich repeat XII	loc_os02g12400.1	Transcript	highly similar to ( 607) AT3G47570 | Symbols: | leucine-rich repeat transmembrane protein kinase, putative | chr3:17527611-17530748 FORWARDmoderately similar to ( 397) RPK1_IPONI Receptor-like protein kinase precursor (EC 2.7.11.1) - Ipomoea nil (Japanese morning glory) (Pharbitis nil) S_TKc S_TKc Pkinase Pkinase_Tyr PTKc TyrKc PTKc_Jak_rpt2 PTKc_Src_like PTKc_Srm_Brk PTKc_Csk_like PTKc_EphR_A2 P…	0.27
30.2.12	signalling.receptor kinases.leucine rich repeat XII	loc_os11g07225.1	Transcript	highly similar to ( 668) AT3G47570 | Symbols: | leucine-rich repeat transmembrane protein kinase, putative | chr3:17527611-17530748 FORWARDmoderately similar to ( 368) RPK1_IPONI Receptor-like protein kinase precursor (EC 2.7.11.1) - Ipomoea nil (Japanese morning glory) (Pharbitis nil) S_TKc S_TKc Pkinase Pkinase_Tyr TyrKc PTKc PTKc_Srm_Brk PTKc_Csk_like PTKc_Jak_rpt2 PTKc_Trk SPS1 PTKc_Src_like …	-0.203
30.2.12	signalling.receptor kinases.leucine rich repeat XII	loc_os02g12420.1	Transcript	highly similar to ( 596) AT3G47570 | Symbols: | leucine-rich repeat transmembrane protein kinase, putative | chr3:17527611-17530748 FORWARDmoderately similar to ( 334) RPK1_IPONI Receptor-like protein kinase precursor (EC 2.7.11.1) - Ipomoea nil (Japanese morning glory) (Pharbitis nil) S_TKc S_TKc Pkinase_Tyr Pkinase TyrKc PTKc PTKc_Jak_rpt2 PTKc_Csk_like PTKc_Srm_Brk PTKc_Src_like PTKc_Trk PTKc_…	1.024
30.2.12	signalling.receptor kinases.leucine rich repeat XII	loc_os11g36150.1	Transcript	highly similar to ( 678) AT3G47570 | Symbols: | leucine-rich repeat transmembrane protein kinase, putative | chr3:17527611-17530748 FORWARDmoderately similar to ( 348) RPK1_IPONI Receptor-like protein kinase precursor (EC 2.7.11.1) - Ipomoea nil (Japanese morning glory) (Pharbitis nil) S_TKc Pkinase S_TKc TyrKc Pkinase_Tyr PTKc PTKc_Jak_rpt2 PTKc_Src_like PTKc_Srm_Brk SPS1 PTKc_EphR PTKc_Trk PTKc…	0.939
30.2.12	signalling.receptor kinases.leucine rich repeat XII	loc_os01g05640.1	Transcript	highly similar to ( 620) AT3G47570 | Symbols: | leucine-rich repeat transmembrane protein kinase, putative | chr3:17527611-17530748 FORWARDmoderately similar to ( 340) RPK1_IPONI Receptor-like protein kinase precursor (EC 2.7.11.1) - Ipomoea nil (Japanese morning glory) (Pharbitis nil) S_TKc S_TKc Pkinase PTKc TyrKc Pkinase_Tyr PTKc_Jak_rpt2 SPS1 PTKc_Srm_Brk PTKc_Jak2_Jak3_rpt2 PTKc_Csk_like PTK…	0.745
30.2.12	signalling.receptor kinases.leucine rich repeat XII	loc_os04g15600.1	Transcript	very weakly similar to (97.4) AT5G20480 | Symbols: EFR | EFR (EF-TU RECEPTOR); ATP binding / kinase/ protein serine/threonine kinase | chr5:6922497-6925679 FORWARD protein|receptor kinase, putative, expressed	-0.945
30.2.12	signalling.receptor kinases.leucine rich repeat XII	loc_os11g36160.1	Transcript	highly similar to ( 598) AT3G47570 | Symbols: | leucine-rich repeat transmembrane protein kinase, putative | chr3:17527611-17530748 FORWARDmoderately similar to ( 351) RPK1_IPONI Receptor-like protein kinase precursor (EC 2.7.11.1) - Ipomoea nil (Japanese morning glory) (Pharbitis nil) PTKc Pkinase Pkinase_Tyr S_TKc S_TKc TyrKc PTKc_Frk_like PTKc_Src_like PTKc_Csk_like PTKc_Jak_rpt2 PTKc_Srm_Brk …	0.015
30.2.12	signalling.receptor kinases.leucine rich repeat XII	loc_os02g11980.1	Transcript	highly similar to ( 656) AT3G47570 | Symbols: | leucine-rich repeat transmembrane protein kinase, putative | chr3:17527611-17530748 FORWARDmoderately similar to ( 455) RPK1_IPONI Receptor-like protein kinase precursor (EC 2.7.11.1) - Ipomoea nil (Japanese morning glory) (Pharbitis nil) S_TKc TyrKc S_TKc Pkinase_Tyr Pkinase PTKc PTKc_Csk_like PTKc_Src_like PTKc_Jak_rpt2 PTKc_Frk_like PTKc_Srm_Brk …	-0.306
30.2.12	signalling.receptor kinases.leucine rich repeat XII	loc_os02g42370.1	Transcript	highly similar to ( 565) AT3G47570 | Symbols: | leucine-rich repeat transmembrane protein kinase, putative | chr3:17527611-17530748 FORWARDmoderately similar to ( 273) RPK1_IPONI Receptor-like protein kinase precursor (EC 2.7.11.1) - Ipomoea nil (Japanese morning glory) (Pharbitis nil) S_TKc Pkinase_Tyr S_TKc TyrKc PTKc Pkinase PTKc_Src_like PTKc_Frk_like PTKc_Abl protein|receptor-like protein ki…	-0.108
30.2.12	signalling.receptor kinases.leucine rich repeat XII	loc_os02g12450.1	Transcript	highly similar to ( 645) AT3G47090 | Symbols: | leucine-rich repeat transmembrane protein kinase, putative | chr3:17341512-17344645 REVERSEmoderately similar to ( 430) RPK1_IPONI Receptor-like protein kinase precursor (EC 2.7.11.1) - Ipomoea nil (Japanese morning glory) (Pharbitis nil) S_TKc S_TKc Pkinase_Tyr Pkinase TyrKc PTKc PTKc_Jak_rpt2 PTKc_Src_like PTKc_Csk_like PTKc_Srm_Brk PTKc_Frk_like …	-0.275
30.2.12	signalling.receptor kinases.leucine rich repeat XII	loc_os11g46960.1	Transcript	very weakly similar to (82.8) AT3G47570 | Symbols: | leucine-rich repeat transmembrane protein kinase, putative | chr3:17527611-17530748 FORWARD protein|receptor-like protein kinase precursor, putative, expressed	0.141
30.2.12	signalling.receptor kinases.leucine rich repeat XII	loc_os01g05940.1	Transcript	highly similar to ( 691) AT3G47570 | Symbols: | leucine-rich repeat transmembrane protein kinase, putative | chr3:17527611-17530748 FORWARDmoderately similar to ( 382) RPK1_IPONI Receptor-like protein kinase precursor (EC 2.7.11.1) - Ipomoea nil (Japanese morning glory) (Pharbitis nil) S_TKc Pkinase S_TKc Pkinase_Tyr TyrKc PTKc PTKc_Jak_rpt2 PTKc_Jak2_Jak3_rpt2 PTKc_Srm_Brk SPS1 PTKc_Tyk2_rpt2 PT…	0.464
30.2.12	signalling.receptor kinases.leucine rich repeat XII	loc_os11g35500.1	Transcript	highly similar to ( 607) AT3G47090 | Symbols: | leucine-rich repeat transmembrane protein kinase, putative | chr3:17341512-17344645 REVERSEmoderately similar to ( 310) RPK1_IPONI Receptor-like protein kinase precursor (EC 2.7.11.1) - Ipomoea nil (Japanese morning glory) (Pharbitis nil) S_TKc Pkinase_Tyr PTKc Pkinase S_TKc TyrKc PTKc_Frk_like PTKc_Src_like PTKc_Jak_rpt2 PTKc_Srm_Brk PTKc_Axl_like …	1.562
30.2.12	signalling.receptor kinases.leucine rich repeat XII	loc_os01g05960.1	Transcript	highly similar to ( 667) AT3G47570 | Symbols: | leucine-rich repeat transmembrane protein kinase, putative | chr3:17527611-17530748 FORWARDmoderately similar to ( 389) RPK1_IPONI Receptor-like protein kinase precursor (EC 2.7.11.1) - Ipomoea nil (Japanese morning glory) (Pharbitis nil) S_TKc S_TKc Pkinase TyrKc Pkinase_Tyr PTKc PTKc_Jak_rpt2 PTKc_Srm_Brk SPS1 PTKc_Trk PTKc_Src_like PTKc_Frk_like …	-0.602
30.2.12	signalling.receptor kinases.leucine rich repeat XII	loc_os01g05980.1	Transcript	highly similar to ( 654) AT3G47570 | Symbols: | leucine-rich repeat transmembrane protein kinase, putative | chr3:17527611-17530748 FORWARDmoderately similar to ( 368) RPK1_IPONI Receptor-like protein kinase precursor (EC 2.7.11.1) - Ipomoea nil (Japanese morning glory) (Pharbitis nil) S_TKc S_TKc Pkinase Pkinase_Tyr PTKc TyrKc PTKc_Jak_rpt2 PTKc_Srm_Brk PTKc_Jak2_Jak3_rpt2 SPS1 PTKc_Trk PTKc_Csk…	0.184
30.2.12	signalling.receptor kinases.leucine rich repeat XII	loc_os02g11930.1	Transcript	highly similar to ( 636) AT3G47570 | Symbols: | leucine-rich repeat transmembrane protein kinase, putative | chr3:17527611-17530748 FORWARDmoderately similar to ( 440) RPK1_IPONI Receptor-like protein kinase precursor (EC 2.7.11.1) - Ipomoea nil (Japanese morning glory) (Pharbitis nil) Pkinase_Tyr S_TKc PTKc Pkinase TyrKc S_TKc PTKc_Csk_like PTKc_Jak_rpt2 PTKc_Src_like PTKc_Srm_Brk PTKc_Frk_like …	1.409
30.2.12	signalling.receptor kinases.leucine rich repeat XII	loc_os10g22890.1	Transcript	highly similar to ( 659) AT3G47570 | Symbols: | leucine-rich repeat transmembrane protein kinase, putative | chr3:17527611-17530748 FORWARDmoderately similar to ( 359) RPK1_IPONI Receptor-like protein kinase precursor (EC 2.7.11.1) - Ipomoea nil (Japanese morning glory) (Pharbitis nil) S_TKc S_TKc Pkinase Pkinase_Tyr PTKc TyrKc PTKc_Srm_Brk PTKc_Csk_like PTKc_Src_like PTKc_Jak_rpt2 PTKc_Trk PTKc_…	0.42
30.2.12	signalling.receptor kinases.leucine rich repeat XII	loc_os11g36090.1	Transcript	highly similar to ( 658) AT3G47570 | Symbols: | leucine-rich repeat transmembrane protein kinase, putative | chr3:17527611-17530748 FORWARDmoderately similar to ( 328) RPK1_IPONI Receptor-like protein kinase precursor (EC 2.7.11.1) - Ipomoea nil (Japanese morning glory) (Pharbitis nil) TyrKc Pkinase S_TKc Pkinase_Tyr S_TKc PTKc PTKc_Jak_rpt2 PTKc_Src_like PTKc_EphR PTKc_Srm_Brk PTKc_Frk_like PTKc…	0.723
30.2.12	signalling.receptor kinases.leucine rich repeat XII	loc_os04g15660.1	Transcript	highly similar to ( 531) AT3G47570 | Symbols: | leucine-rich repeat transmembrane protein kinase, putative | chr3:17527611-17530748 FORWARDmoderately similar to ( 311) RPK1_IPONI Receptor-like protein kinase precursor (EC 2.7.11.1) - Ipomoea nil (Japanese morning glory) (Pharbitis nil) S_TKc S_TKc Pkinase Pkinase_Tyr TyrKc PTKc PTKc_Jak_rpt2 PTKc_Srm_Brk PTKc_Trk PTKc_TrkA PTKc_Frk_like PTKc_Csk_…	0.123
30.2.12	signalling.receptor kinases.leucine rich repeat XII	loc_os10g02970.1	Transcript	very weakly similar to (95.9) AT1G35710 | Symbols: | leucine-rich repeat transmembrane protein kinase, putative | chr1:13220940-13224386 FORWARD protein|Leucine rich repeat N-terminal domain containing protein, putative, expressed	-0.506
30.2.16	signalling.receptor kinases.Catharanthus roseus-like RLK1	loc_os03g55210.1	Transcript	highly similar to ( 855) AT5G61350 | Symbols: | protein kinase family protein | chr5:24667973-24670501 FORWARDmoderately similar to ( 277) NORK_MEDTR Nodulation receptor kinase precursor (EC 2.7.11.1) (Does not make infections protein 2) (Symbiosis receptor-like kinase) (MtSYMRK) - Medicago truncatula (Barrel medic) PTKc TyrKc Pkinase_Tyr S_TKc S_TKc Pkinase PTKc_Csk_like PTKc_Jak_rpt2 PTKc_Trk P…	-0.171
30.2.16	signalling.receptor kinases.Catharanthus roseus-like RLK1	loc_os03g21540.1	Transcript	nearly identical (1065) AT3G51550 | Symbols: FER | FER (FERONIA); kinase/ protein kinase | chr3:19117877-19120564 REVERSEmoderately similar to ( 253) NORK_MEDTR Nodulation receptor kinase precursor (EC 2.7.11.1) (Does not make infections protein 2) (Symbiosis receptor-like kinase) (MtSYMRK) - Medicago truncatula (Barrel medic) Pkinase_Tyr PTKc TyrKc S_TKc S_TKc Pkinase PTKc_Jak_rpt2 PTKc_Trk PTKc…	0.058
30.2.16	signalling.receptor kinases.Catharanthus roseus-like RLK1	loc_os01g56330.1	Transcript	nearly identical (1103) AT3G51550 | Symbols: FER | FER (FERONIA); kinase/ protein kinase | chr3:19117877-19120564 REVERSEmoderately similar to ( 255) NORK_MEDTR Nodulation receptor kinase precursor (EC 2.7.11.1) (Does not make infections protein 2) (Symbiosis receptor-like kinase) (MtSYMRK) - Medicago truncatula (Barrel medic) PTKc TyrKc Pkinase_Tyr S_TKc S_TKc Pkinase PTKc_Jak_rpt2 PTKc_Trk PTK_…	-0.247
30.2.16	signalling.receptor kinases.Catharanthus roseus-like RLK1	loc_os03g03290.1	Transcript	moderately similar to ( 244) AT4G00300 | Symbols: | fringe-related protein | chr4:126509-130126 FORWARD protein|receptor-like protein kinase At3g46290 precursor, putative, expressed	0.115
30.2.17	signalling.receptor kinases.DUF 26	loc_os02g13910.1	Transcript	weakly similar to ( 139) AT4G23160 | Symbols: | protein kinase family protein | chr4:12129485-12134086 FORWARDmoderately similar to ( 462) POLX_TOBAC Retrovirus-related Pol polyprotein from transposon TNT 1-94 [Includes: Protease (EC 3.4.23.-); Reverse transcriptase (EC 2.7.7.49); Endonuclease] - Nicotiana tabacum (Common tobacco)RVT_2 rve protein|retrotransposon protein, putative, Ty1-copia subc…	-0.549
30.2.17	signalling.receptor kinases.DUF 26	loc_os02g15400.1	Transcript	moderately similar to ( 218) AT4G23160 | Symbols: | protein kinase family protein | chr4:12129485-12134086 FORWARDmoderately similar to ( 223) POLX_TOBAC Retrovirus-related Pol polyprotein from transposon TNT 1-94 [Includes: Protease (EC 3.4.23.-); Reverse transcriptase (EC 2.7.7.49); Endonuclease] - Nicotiana tabacum (Common tobacco)RVT_2 protein|retrotransposon protein, putative, unclassified, …	-0.915
30.2.17	signalling.receptor kinases.DUF 26	loc_os04g02310.1	Transcript	very weakly similar to (80.1) AT4G23160 | Symbols: | protein kinase family protein | chr4:12129485-12134086 FORWARDweakly similar to ( 138) POLX_TOBAC Retrovirus-related Pol polyprotein from transposon TNT 1-94 [Includes: Protease (EC 3.4.23.-); Reverse transcriptase (EC 2.7.7.49); Endonuclease] - Nicotiana tabacum (Common tobacco) protein|retrotransposon protein, putative, Ty1-copia subclass, ex…	0.787
30.2.17	signalling.receptor kinases.DUF 26	loc_os12g12180.1	Transcript	moderately similar to ( 323) AT4G23160 | Symbols: | protein kinase family protein | chr4:12129485-12134086 FORWARDhighly similar to ( 694) POLX_TOBAC Retrovirus-related Pol polyprotein from transposon TNT 1-94 [Includes: Protease (EC 3.4.23.-); Reverse transcriptase (EC 2.7.7.49); Endonuclease] - Nicotiana tabacum (Common tobacco)RVT_2 rve protein|retrotransposon protein, putative, Ty1-copia subc…	0.039
30.2.17	signalling.receptor kinases.DUF 26	loc_os02g20200.1	Transcript	moderately similar to ( 350) AT4G23160 | Symbols: | protein kinase family protein | chr4:12129485-12134086 FORWARDmoderately similar to ( 373) POLX_TOBAC Retrovirus-related Pol polyprotein from transposon TNT 1-94 [Includes: Protease (EC 3.4.23.-); Reverse transcriptase (EC 2.7.7.49); Endonuclease] - Nicotiana tabacum (Common tobacco)RVT_2 rve protein|retrotransposon protein, putative, unclassifi…	0.64
30.2.17	signalling.receptor kinases.DUF 26	loc_os03g32480.1	Transcript	moderately similar to ( 216) AT4G23160 | Symbols: | protein kinase family protein | chr4:12129485-12134086 FORWARDmoderately similar to ( 207) POLX_TOBAC Retrovirus-related Pol polyprotein from transposon TNT 1-94 [Includes: Protease (EC 3.4.23.-); Reverse transcriptase (EC 2.7.7.49); Endonuclease] - Nicotiana tabacum (Common tobacco)RVT_2 protein|retrotransposon protein, putative, unclassified, …	0.671
30.2.17	signalling.receptor kinases.DUF 26	loc_os03g35560.1	Transcript	moderately similar to ( 321) AT4G23160 | Symbols: | protein kinase family protein | chr4:12129485-12134086 FORWARDhighly similar to ( 646) POLX_TOBAC Retrovirus-related Pol polyprotein from transposon TNT 1-94 [Includes: Protease (EC 3.4.23.-); Reverse transcriptase (EC 2.7.7.49); Endonuclease] - Nicotiana tabacum (Common tobacco)RVT_2 rve protein|retrotransposon protein, putative, Ty1-copia subc…	1.208
30.2.17	signalling.receptor kinases.DUF 26	loc_os01g34490.1	Transcript	moderately similar to ( 313) AT4G23160 | Symbols: | protein kinase family protein | chr4:12129485-12134086 FORWARDmoderately similar to ( 274) POLX_TOBAC Retrovirus-related Pol polyprotein from transposon TNT 1-94 [Includes: Protease (EC 3.4.23.-); Reverse transcriptase (EC 2.7.7.49); Endonuclease] - Nicotiana tabacum (Common tobacco)RVT_2 protein|retrotransposon protein, putative, unclassified, …	1.142
30.2.17	signalling.receptor kinases.DUF 26	loc_os11g44530.1	Transcript	moderately similar to ( 333) AT4G23160 | Symbols: | protein kinase family protein | chr4:12129485-12134086 FORWARDhighly similar to ( 686) POLX_TOBAC Retrovirus-related Pol polyprotein from transposon TNT 1-94 [Includes: Protease (EC 3.4.23.-); Reverse transcriptase (EC 2.7.7.49); Endonuclease] - Nicotiana tabacum (Common tobacco)RVT_2 rve protein|retrotransposon protein, putative, unclassified, …	0.884
30.2.17	signalling.receptor kinases.DUF 26	loc_os03g21419.1	Transcript	moderately similar to ( 298) AT4G23160 | Symbols: | protein kinase family protein | chr4:12129485-12134086 FORWARDhighly similar to ( 562) POLX_TOBAC Retrovirus-related Pol polyprotein from transposon TNT 1-94 [Includes: Protease (EC 3.4.23.-); Reverse transcriptase (EC 2.7.7.49); Endonuclease] - Nicotiana tabacum (Common tobacco)RVT_2 rve protein|retrotransposon protein, putative, Ty1-copia subc…	0.164
30.2.17	signalling.receptor kinases.DUF 26	loc_os12g34040.1	Transcript	moderately similar to ( 413) AT4G23160 | Symbols: | protein kinase family protein | chr4:12129485-12134086 FORWARDmoderately similar to ( 355) POLX_TOBAC Retrovirus-related Pol polyprotein from transposon TNT 1-94 [Includes: Protease (EC 3.4.23.-); Reverse transcriptase (EC 2.7.7.49); Endonuclease] - Nicotiana tabacum (Common tobacco)RVT_2 protein|retrotransposon protein, putative, unclassified, …	0.01
30.2.17	signalling.receptor kinases.DUF 26	loc_os10g04074.1	Transcript	moderately similar to ( 378) AT4G23160 | Symbols: | protein kinase family protein | chr4:12129485-12134086 FORWARDhighly similar to ( 682) POLX_TOBAC Retrovirus-related Pol polyprotein from transposon TNT 1-94 [Includes: Protease (EC 3.4.23.-); Reverse transcriptase (EC 2.7.7.49); Endonuclease] - Nicotiana tabacum (Common tobacco)RVT_2 rve protein|retrotransposon protein, putative, unclassified, …	0.324
30.2.17	signalling.receptor kinases.DUF 26	loc_os03g33100.1	Transcript	weakly similar to ( 105) AT4G23160 | Symbols: | protein kinase family protein | chr4:12129485-12134086 FORWARDweakly similar to ( 147) POLX_TOBAC Retrovirus-related Pol polyprotein from transposon TNT 1-94 [Includes: Protease (EC 3.4.23.-); Reverse transcriptase (EC 2.7.7.49); Endonuclease] - Nicotiana tabacum (Common tobacco)RVT_2 protein|retrotransposon protein, putative, unclassified, expressed	0.245
30.2.17	signalling.receptor kinases.DUF 26	loc_os11g34930.1	Transcript	moderately similar to ( 301) AT4G23160 | Symbols: | protein kinase family protein | chr4:12129485-12134086 FORWARDhighly similar to ( 581) POLX_TOBAC Retrovirus-related Pol polyprotein from transposon TNT 1-94 [Includes: Protease (EC 3.4.23.-); Reverse transcriptase (EC 2.7.7.49); Endonuclease] - Nicotiana tabacum (Common tobacco)RVT_2 rve protein|retrotransposon protein, putative, Ty1-copia subc…	0.194
30.2.17	signalling.receptor kinases.DUF 26	loc_os01g43210.1	Transcript	weakly similar to ( 150) AT4G23160 | Symbols: | protein kinase family protein | chr4:12129485-12134086 FORWARDmoderately similar to ( 201) POLX_TOBAC Retrovirus-related Pol polyprotein from transposon TNT 1-94 [Includes: Protease (EC 3.4.23.-); Reverse transcriptase (EC 2.7.7.49); Endonuclease] - Nicotiana tabacum (Common tobacco)RVT_2 protein|retrotransposon protein, putative, Ty1-copia subclass…	0.091
30.2.17	signalling.receptor kinases.DUF 26	loc_os11g35740.1	Transcript	moderately similar to ( 362) AT4G23160 | Symbols: | protein kinase family protein | chr4:12129485-12134086 FORWARDmoderately similar to ( 297) POLX_TOBAC Retrovirus-related Pol polyprotein from transposon TNT 1-94 [Includes: Protease (EC 3.4.23.-); Reverse transcriptase (EC 2.7.7.49); Endonuclease] - Nicotiana tabacum (Common tobacco)RVT_2 protein|retrotransposon protein, putative, Ty1-copia subc…	1.072
30.2.17	signalling.receptor kinases.DUF 26	loc_os10g18860.1	Transcript	moderately similar to ( 350) AT4G23160 | Symbols: | protein kinase family protein | chr4:12129485-12134086 FORWARDmoderately similar to ( 296) POLX_TOBAC Retrovirus-related Pol polyprotein from transposon TNT 1-94 [Includes: Protease (EC 3.4.23.-); Reverse transcriptase (EC 2.7.7.49); Endonuclease] - Nicotiana tabacum (Common tobacco)RVT_2 protein|retrotransposon protein, putative, Ty1-copia subc…	1.632
30.2.17	signalling.receptor kinases.DUF 26	loc_os03g20490.1	Transcript	moderately similar to ( 314) AT4G23160 | Symbols: | protein kinase family protein | chr4:12129485-12134086 FORWARDmoderately similar to ( 248) POLX_TOBAC Retrovirus-related Pol polyprotein from transposon TNT 1-94 [Includes: Protease (EC 3.4.23.-); Reverse transcriptase (EC 2.7.7.49); Endonuclease] - Nicotiana tabacum (Common tobacco)RVT_2 rve protein|retrotransposon protein, putative, unclassifi…	0.631
30.2.17	signalling.receptor kinases.DUF 26	loc_os02g06230.1	Transcript	moderately similar to ( 437) AT4G23160 | Symbols: | protein kinase family protein | chr4:12129485-12134086 FORWARDmoderately similar to ( 336) POLX_TOBAC Retrovirus-related Pol polyprotein from transposon TNT 1-94 [Includes: Protease (EC 3.4.23.-); Reverse transcriptase (EC 2.7.7.49); Endonuclease] - Nicotiana tabacum (Common tobacco)RVT_2 rve protein|retrotransposon protein, putative, unclassifi…	0.047
30.2.17	signalling.receptor kinases.DUF 26	loc_os01g33460.1	Transcript	moderately similar to ( 320) AT4G23160 | Symbols: | protein kinase family protein | chr4:12129485-12134086 FORWARDmoderately similar to ( 464) POLX_TOBAC Retrovirus-related Pol polyprotein from transposon TNT 1-94 [Includes: Protease (EC 3.4.23.-); Reverse transcriptase (EC 2.7.7.49); Endonuclease] - Nicotiana tabacum (Common tobacco)RVT_2 rve protein|retrotransposon protein, putative, unclassifi…	0.788
30.2.19	signalling.receptor kinases.legume-lectin	loc_os02g19530.1	Transcript	highly similar to ( 637) AT2G37710 | Symbols: RLK | RLK (receptor lectin kinase); kinase | chr2:15814934-15816961 REVERSEmoderately similar to ( 207) PSKR_DAUCA Phytosulfokine receptor precursor (EC 2.7.11.1) (Phytosulfokine LRR receptor kinase) - Daucus carota (Carrot) Lectin_legB Pkinase S_TKc TyrKc S_TKc Pkinase_Tyr PTKc PTKc_Jak_rpt2 PTKc_Csk_like SPS1 PTKc_Syk_like PTKc_EGFR_like PTKc_EphR P…	-0.699
30.2.19	signalling.receptor kinases.legume-lectin	loc_os03g15250.1	Transcript	highly similar to ( 667) AT2G37710 | Symbols: RLK | RLK (receptor lectin kinase); kinase | chr2:15814934-15816961 REVERSEweakly similar to ( 195) PSKR_DAUCA Phytosulfokine receptor precursor (EC 2.7.11.1) (Phytosulfokine LRR receptor kinase) - Daucus carota (Carrot) Lectin_legB S_TKc S_TKc PTKc Pkinase Pkinase_Tyr TyrKc PTKc_Csk_like SPS1 PTKc_Jak_rpt2 PTKc_EphR PTKc_Srm_Brk PTKc_Abl PTKc_EGFR_li…	0.788
30.2.19	signalling.receptor kinases.legume-lectin	loc_os03g56160.1	Transcript	moderately similar to ( 458) AT2G37710 | Symbols: RLK | RLK (receptor lectin kinase); kinase | chr2:15814934-15816961 REVERSEweakly similar to ( 125) PSKR_DAUCA Phytosulfokine receptor precursor (EC 2.7.11.1) (Phytosulfokine LRR receptor kinase) - Daucus carota (Carrot) Lectin_legB TyrKc PTKc Pkinase_Tyr Pkinase S_TKc S_TKc protein|lectin-like receptor kinase 7, putative, expressed	-0.138
30.2.19	signalling.receptor kinases.legume-lectin	loc_os10g30530.1	Transcript	highly similar to ( 637) AT2G37710 | Symbols: RLK | RLK (receptor lectin kinase); kinase | chr2:15814934-15816961 REVERSEweakly similar to ( 185) PSKR_DAUCA Phytosulfokine receptor precursor (EC 2.7.11.1) (Phytosulfokine LRR receptor kinase) - Daucus carota (Carrot) Lectin_legB Pkinase S_TKc S_TKc Pkinase_Tyr TyrKc PTKc SPS1 PTKc_EphR PTKc_EphR_A2 PTKc_Csk_like PTKc_Jak_rpt2 PTKc_EGFR_like PTKc_E…	0.108
30.2.19	signalling.receptor kinases.legume-lectin	loc_os10g30540.1	Transcript	highly similar to ( 650) AT3G53810 | Symbols: | lectin protein kinase, putative | chr3:19933153-19935186 REVERSEmoderately similar to ( 221) PSKR_DAUCA Phytosulfokine receptor precursor (EC 2.7.11.1) (Phytosulfokine LRR receptor kinase) - Daucus carota (Carrot) Lectin_legB Pkinase S_TKc S_TKc TyrKc Pkinase_Tyr PTKc SPS1 PTKc_EphR PTKc_Jak_rpt2 PTKc_Srm_Brk PTKc_Csk_like PTKc_Frk_like PTKc_Abl PTK…	0.613
30.2.19	signalling.receptor kinases.legume-lectin	loc_os11g25860.1	Transcript	highly similar to ( 803) AT2G32800 | Symbols: AP4.3A | AP4.3A; ATP binding / protein kinase/ protein serine/threonine kinase/ protein tyrosine kinase | chr2:13916478-13919033 FORWARDweakly similar to ( 177) PSKR_DAUCA Phytosulfokine receptor precursor (EC 2.7.11.1) (Phytosulfokine LRR receptor kinase) - Daucus carota (Carrot) Pkinase S_TKc S_TKc PTKc Pkinase_Tyr TyrKc SPS1 PTKc_Trk PTKc_Jak_rpt2 …	1.317
30.2.19	signalling.receptor kinases.legume-lectin	loc_os02g42780.1	Transcript	highly similar to ( 582) AT2G37710 | Symbols: RLK | RLK (receptor lectin kinase); kinase | chr2:15814934-15816961 REVERSEweakly similar to ( 196) PSKR_DAUCA Phytosulfokine receptor precursor (EC 2.7.11.1) (Phytosulfokine LRR receptor kinase) - Daucus carota (Carrot) Lectin_legB Pkinase S_TKc S_TKc Pkinase_Tyr TyrKc PTKc PTKc_EphR PTKc_Jak_rpt2 SPS1 PTKc_EphR_A2 PTKc_Tec_like PTKc_Srm_Brk PTKc_Frk…	-0.162
30.2.20	signalling.receptor kinases.wheat LRK10 like	loc_os01g04440.1	Transcript	very weakly similar to (82.4) AT1G18390 | Symbols: | ATP binding / kinase/ protein kinase/ protein serine/threonine kinase/ protein tyrosine kinase | chr1:6327463-6329935 FORWARD protein|expressed protein	1.055
30.2.20	signalling.receptor kinases.wheat LRK10 like	loc_os01g04540.1	Transcript	very weakly similar to (81.6) AT1G18390 | Symbols: | ATP binding / kinase/ protein kinase/ protein serine/threonine kinase/ protein tyrosine kinase | chr1:6327463-6329935 FORWARD protein|serine/threonine-protein kinase At1g18390 precursor, putative, expressed	0.82
30.2.22	signalling.receptor kinases.proline extensin like	loc_os02g18320.1	Transcript	highly similar to ( 813) AT5G10290 | Symbols: | leucine-rich repeat family protein / protein kinase family protein | chr5:3235462-3238171 REVERSEmoderately similar to ( 250) PSKR_DAUCA Phytosulfokine receptor precursor (EC 2.7.11.1) (Phytosulfokine LRR receptor kinase) - Daucus carota (Carrot) PTKc Pkinase_Tyr TyrKc S_TKc Pkinase S_TKc PTKc_Csk_like PTKc_Jak_rpt2 PTKc_Src_like PTKc_EGFR_like PTKc…	0.844
30.2.22	signalling.receptor kinases.proline extensin like	loc_os11g39370.1	Transcript	highly similar to ( 526) AT5G10290 | Symbols: | leucine-rich repeat family protein / protein kinase family protein | chr5:3235462-3238171 REVERSEmoderately similar to ( 209) PSKR_DAUCA Phytosulfokine receptor precursor (EC 2.7.11.1) (Phytosulfokine LRR receptor kinase) - Daucus carota (Carrot) Pkinase_Tyr TyrKc PTKc Pkinase S_TKc S_TKc PTKc_Met_Ron PTKc_InsR_like PTKc_Fes_like PTKc_Jak_rpt2 PTKc_…	-0.169
30.2.22	signalling.receptor kinases.proline extensin like	loc_os03g49620.3	Transcript	highly similar to ( 785) AT5G10290 | Symbols: | leucine-rich repeat family protein / protein kinase family protein | chr5:3235462-3238171 REVERSEmoderately similar to ( 215) PSKR_DAUCA Phytosulfokine receptor precursor (EC 2.7.11.1) (Phytosulfokine LRR receptor kinase) - Daucus carota (Carrot) PTKc Pkinase_Tyr TyrKc S_TKc Pkinase S_TKc PTKc_Csk_like PTKc_Jak_rpt2 PTKc_EGFR_like PTKc_InsR_like PTK…	-0.628
30.2.22	signalling.receptor kinases.proline extensin like	loc_os03g03570.2	Transcript	highly similar to ( 826) AT1G12460 | Symbols: | leucine-rich repeat transmembrane protein kinase, putative | chr1:4247703-4250444 FORWARDweakly similar to ( 196) RPK1_IPONI Receptor-like protein kinase precursor (EC 2.7.11.1) - Ipomoea nil (Japanese morning glory) (Pharbitis nil) PTKc Pkinase Pkinase_Tyr S_TKc TyrKc S_TKc PTKc_Jak_rpt2 PTKc_Csk_like PTKc_EphR PTKc_Src_like SPS1 PTKc_Frk_like PTKc…	1.443
30.2.22	signalling.receptor kinases.proline extensin like	loc_os03g49620.5	Transcript	highly similar to ( 785) AT5G10290 | Symbols: | leucine-rich repeat family protein / protein kinase family protein | chr5:3235462-3238171 REVERSEmoderately similar to ( 215) PSKR_DAUCA Phytosulfokine receptor precursor (EC 2.7.11.1) (Phytosulfokine LRR receptor kinase) - Daucus carota (Carrot) PTKc Pkinase_Tyr TyrKc S_TKc Pkinase S_TKc PTKc_Csk_like PTKc_Jak_rpt2 PTKc_EGFR_like PTKc_InsR_like PTK…	0.136
30.2.24	signalling.receptor kinases.S-locus glycoprotein like	loc_os01g04550.1	Transcript	moderately similar to ( 324) AT1G66980 | Symbols: | protein kinase family protein / glycerophosphoryl diester phosphodiesterase family protein | chr1:24997491-25001961 REVERSEweakly similar to ( 173) KPRO_MAIZE Putative receptor protein kinase ZmPK1 precursor (EC 2.7.11.1) - Zea mays (Maize) Pkinase Pkinase_Tyr TyrKc PTKc S_TKc S_TKc PTKc_Csk_like PTKc_EphR PTKc_EGFR_like PTKc_Src_like PTKc_Tec_l…	0.169
30.2.24	signalling.receptor kinases.S-locus glycoprotein like	loc_os03g62180.1	Transcript	highly similar to ( 850) AT1G34300 | Symbols: | lectin protein kinase family protein | chr1:12503450-12505939 FORWARDmoderately similar to ( 252) KPRO_MAIZE Putative receptor protein kinase ZmPK1 precursor (EC 2.7.11.1) - Zea mays (Maize) Pkinase S_TKc S_TKc Pkinase_Tyr TyrKc PTKc PTKc_Src_like SPS1 PTKc_Frk_like PTKc_Csk_like PTKc_EphR PTKc_Jak_rpt2 PTKc_Srm_Brk PTKc_Ror PTKc_Fes_like PTKc_Abl P…	-0.314
30.2.24	signalling.receptor kinases.S-locus glycoprotein like	loc_os01g66610.1	Transcript	highly similar to ( 744) AT2G19130 | Symbols: | S-locus lectin protein kinase family protein | chr2:8293789-8296275 FORWARDmoderately similar to ( 260) SLSG3_BRAOL S-locus-specific glycoprotein S13 precursor (SLSG-13) (Fragment) - Brassica oleracea (Wild cabbage) Pkinase S_TKc Pkinase_Tyr S_TKc TyrKc PTKc S_locus_glycop PTKc_Csk_like SPS1 PTKc_Frk_like PTKc_Src_like PTKc_EphR PTKc_Jak_rpt2 PTKc_E…	0.724
30.2.24	signalling.receptor kinases.S-locus glycoprotein like	loc_os01g57560.1	Transcript	highly similar to ( 761) AT4G21380 | Symbols: ARK3 | ARK3 (A. THALIANA RECEPTOR KINASE 3); kinase/ transmembrane receptor protein serine/threonine kinase | chr4:11389219-11393090 REVERSEmoderately similar to ( 320) SLSG6_BRAOL S-locus-specific glycoprotein S6 precursor (SLSG-6) - Brassica oleracea (Wild cabbage) Pkinase_Tyr TyrKc S_TKc S_locus_glycop PTKc S_TKc Pkinase PTKc_Srm_Brk PTKc_Jak_rpt2 …	0.419
30.2.24	signalling.receptor kinases.S-locus glycoprotein like	loc_os04g12540.1	Transcript	highly similar to ( 509) AT5G60900 | Symbols: RLK1 | RLK1 (RECEPTOR-LIKE PROTEIN KINASE 1); ATP binding / carbohydrate binding / kinase/ protein kinase/ protein serine/threonine kinase/ protein tyrosine kinase/ sugar binding | chr5:24498467-24501494 REVERSEweakly similar to ( 200) KPRO_MAIZE Putative receptor protein kinase ZmPK1 precursor (EC 2.7.11.1) - Zea mays (Maize) S_TKc Pkinase S_TKc Pkin…	0.28
30.2.24	signalling.receptor kinases.S-locus glycoprotein like	loc_os01g65030.1	Transcript	moderately similar to ( 271) AT2G19130 | Symbols: | S-locus lectin protein kinase family protein | chr2:8293789-8296275 FORWARDmoderately similar to ( 216) SLSG3_BRAOL S-locus-specific glycoprotein S13 precursor (SLSG-13) (Fragment) - Brassica oleracea (Wild cabbage)S_locus_glycop B_lectin B_lectin B_lectin protein|S-locus-specific glycoprotein precursor, putative, expressed	-0.132
30.2.24	signalling.receptor kinases.S-locus glycoprotein like	loc_os10g01100.1	Transcript	moderately similar to ( 322) AT1G34300 | Symbols: | lectin protein kinase family protein | chr1:12503450-12505939 FORWARDmoderately similar to ( 299) KPRO_MAIZE Putative receptor protein kinase ZmPK1 precursor (EC 2.7.11.1) - Zea mays (Maize) S_TKc Pkinase S_TKc TyrKc Pkinase_Tyr PTKc PTKc_Csk_like SPS1 PTKc_Trk PTKc_EphR PTKc_Ror PTKc_Jak_rpt2 PTKc_Tec_like PTKc_Src_like PTKc_Itk PTKc_Frk_like P…	0.615
30.2.24	signalling.receptor kinases.S-locus glycoprotein like	loc_os11g44750.1	Transcript	moderately similar to ( 205) AT4G11900 | Symbols: | S-locus lectin protein kinase family protein | chr4:7150241-7153542 REVERSEweakly similar to ( 165) NORK_MEDTR Nodulation receptor kinase precursor (EC 2.7.11.1) (Does not make infections protein 2) (Symbiosis receptor-like kinase) (MtSYMRK) - Medicago truncatula (Barrel medic) RT_nLTR_like Pkinase_Tyr TyrKc PTKc Pkinase S_TKc S_TKc RVT_1 PTKc_C…	-0.552
30.2.24	signalling.receptor kinases.S-locus glycoprotein like	loc_os01g02320.1	Transcript	moderately similar to ( 297) AT5G38280 | Symbols: PR5K | PR5K; kinase/ transmembrane receptor protein serine/threonine kinase | chr5:15293325-15295838 REVERSEweakly similar to ( 191) KPRO_MAIZE Putative receptor protein kinase ZmPK1 precursor (EC 2.7.11.1) - Zea mays (Maize) Pkinase_Tyr TyrKc PTKc Pkinase S_TKc S_TKc PTKc_Src_like PTKc_EphR PTKc_Jak_rpt2 PTKc_Abl PTKc_Itk PTKc_Tec_like PTKc_Syk_l…	-0.151
30.2.24	signalling.receptor kinases.S-locus glycoprotein like	loc_os12g03640.1	Transcript	moderately similar to ( 256) AT1G34300 | Symbols: | lectin protein kinase family protein | chr1:12503450-12505939 FORWARDhighly similar to ( 759) KPRO_MAIZE Putative receptor protein kinase ZmPK1 precursor (EC 2.7.11.1) - Zea mays (Maize) Pkinase S_TKc S_TKc Pkinase_Tyr TyrKc PTKc SPS1 PTKc_EGFR_like PTKc_Src_like PTKc_Frk_like PTKc_Itk PTKc_Csk_like PTKc_EphR PTKc_Jak_rpt2 PTKc_Tec_like PTKc_Lck…	0.117
30.2.24	signalling.receptor kinases.S-locus glycoprotein like	loc_os11g10290.1	Transcript	moderately similar to ( 231) AT2G19130 | Symbols: | S-locus lectin protein kinase family protein | chr2:8293789-8296275 FORWARDweakly similar to ( 163) SLSG3_BRAOL S-locus-specific glycoprotein S13 precursor (SLSG-13) (Fragment) - Brassica oleracea (Wild cabbage)B_lectin S_locus_glycop B_lectin protein|S-domain receptor-like protein kinase, putative, expressed	0.213
30.2.24	signalling.receptor kinases.S-locus glycoprotein like	loc_os03g61310.1	Transcript	moderately similar to ( 372) AT5G60900 | Symbols: RLK1 | RLK1 (RECEPTOR-LIKE PROTEIN KINASE 1); ATP binding / carbohydrate binding / kinase/ protein kinase/ protein serine/threonine kinase/ protein tyrosine kinase/ sugar binding | chr5:24498467-24501494 REVERSEmoderately similar to ( 206) KPRO_MAIZE Putative receptor protein kinase ZmPK1 precursor (EC 2.7.11.1) - Zea mays (Maize) Pkinase S_TKc S_…	0.136
30.2.24	signalling.receptor kinases.S-locus glycoprotein like	loc_os11g11890.1	Transcript	moderately similar to ( 233) AT4G11530 | Symbols: | kinase | chr4:6987093-6989599 FORWARDweakly similar to ( 169) NORK_PEA Nodulation receptor kinase precursor (EC 2.7.11.1) - Pisum sativum (Garden pea) Pkinase S_TKc S_TKc TyrKc Pkinase_Tyr PTKc PTKc_Jak_rpt2 PTKc_Csk_like PTKc_Src_like PTKc_Fes_like PTKc_InsR_like PTKc_Srm_Brk PTKc_Trk PTKc_Jak2_Jak3_rpt2 PTKc_EphR PTKc_Frk_like SPS1 PTKc_Syk_li…	0.495
30.2.24	signalling.receptor kinases.S-locus glycoprotein like	loc_os01g12420.1	Transcript	moderately similar to ( 468) AT2G19130 | Symbols: | S-locus lectin protein kinase family protein | chr2:8293789-8296275 FORWARDmoderately similar to ( 222) KPRO_MAIZE Putative receptor protein kinase ZmPK1 precursor (EC 2.7.11.1) - Zea mays (Maize) S_TKc Pkinase S_TKc TyrKc PTKc Pkinase_Tyr SPS1 PTKc_EphR PTKc_Csk_like PTKc_Src_like PTKc_Frk_like PTKc_Jak_rpt2 PTKc_EphR_A2 PTKc_Trk PTKc_EphR_A PT…	-0.58
30.2.24	signalling.receptor kinases.S-locus glycoprotein like	loc_os01g49580.1	Transcript	moderately similar to ( 384) AT1G66910 | Symbols: | protein kinase, putative | chr1:24961634-24963941 REVERSEweakly similar to ( 192) KPRO_MAIZE Putative receptor protein kinase ZmPK1 precursor (EC 2.7.11.1) - Zea mays (Maize) TyrKc Pkinase Pkinase_Tyr PTKc S_TKc S_TKc PTKc_Csk_like PTKc_EphR PTKc_Src_like PTKc_Srm_Brk PTKc_EGFR_like PTKc_Tec_like PTKc_Trk PTKc_Lck_Blk PTKc_Jak_rpt2 SPS1 PTKc_Ins…	0.66
30.2.24	signalling.receptor kinases.S-locus glycoprotein like	loc_os04g12560.1	Transcript	moderately similar to ( 355) AT5G60900 | Symbols: RLK1 | RLK1 (RECEPTOR-LIKE PROTEIN KINASE 1); ATP binding / carbohydrate binding / kinase/ protein kinase/ protein serine/threonine kinase/ protein tyrosine kinase/ sugar binding | chr5:24498467-24501494 REVERSEmoderately similar to ( 219) KPRO_MAIZE Putative receptor protein kinase ZmPK1 precursor (EC 2.7.11.1) - Zea mays (Maize) S_TKc S_TKc TyrK…	-1.021
30.2.24	signalling.receptor kinases.S-locus glycoprotein like	loc_os02g27310.1	Transcript	moderately similar to ( 298) AT4G00960 | Symbols: | protein kinase family protein | chr4:414361-416180 FORWARDweakly similar to ( 167) PR12_HORVU Pathogenesis-related protein PRB1-2 precursor - Hordeum vulgare (Barley) SCP SCP S_TKc Pkinase S_TKc TyrKc Pkinase_Tyr SCP PTKc SPS1 PTKc_Srm_Brk PTKc_Jak_rpt2 PTKc_EphR PTKc_Src_like protein|TKL_IRAK_DUF26-lc.6 - DUF26 kinases have homology to DUF26 co…	-0.236
30.2.24	signalling.receptor kinases.S-locus glycoprotein like	loc_os01g02700.1	Transcript	moderately similar to ( 325) AT1G66910 | Symbols: | protein kinase, putative | chr1:24961634-24963941 REVERSEweakly similar to ( 189) KPRO_MAIZE Putative receptor protein kinase ZmPK1 precursor (EC 2.7.11.1) - Zea mays (Maize) TyrKc Pkinase_Tyr Pkinase S_TKc PTKc S_TKc PTKc_EphR PTKc_Src_like PTKc_Jak_rpt2 PTKc_Srm_Brk PTKc_Abl PTKc_Syk_like PTKc_EphR_A2 SPS1 PTKc_Tec_like PTKc_Itk PTKc_EGFR_like…	0.787
30.2.24	signalling.receptor kinases.S-locus glycoprotein like	loc_os01g03690.1	Transcript	weakly similar to ( 119) AT4G00960 | Symbols: | protein kinase family protein | chr4:414361-416180 FORWARD protein|TKL_IRAK_DUF26-lg.1 - DUF26 kinases have homology to DUF26 containing loci, expressed	-0.076
30.2.24	signalling.receptor kinases.S-locus glycoprotein like	loc_os01g66680.1	Transcript	highly similar to ( 560) AT2G19130 | Symbols: | S-locus lectin protein kinase family protein | chr2:8293789-8296275 FORWARDmoderately similar to ( 246) KPRO_MAIZE Putative receptor protein kinase ZmPK1 precursor (EC 2.7.11.1) - Zea mays (Maize) TyrKc Pkinase_Tyr Pkinase S_TKc S_TKc PTKc PTKc_Frk_like PTKc_Src_like PTKc_Csk_like PTKc_Srm_Brk SPS1 PTKc_Jak_rpt2 S_locus_glycop PTKc_EphR PTKc_InsR_li…	-0.346
30.2.24	signalling.receptor kinases.S-locus glycoprotein like	loc_os01g12400.2	Transcript	moderately similar to ( 461) AT2G19130 | Symbols: | S-locus lectin protein kinase family protein | chr2:8293789-8296275 FORWARDmoderately similar to ( 242) KPRO_MAIZE Putative receptor protein kinase ZmPK1 precursor (EC 2.7.11.1) - Zea mays (Maize) Pkinase S_TKc TyrKc S_TKc PTKc Pkinase_Tyr PTKc_Src_like PTKc_Csk_like PTKc_EphR PTKc_Jak_rpt2 PTKc_Frk_like PTKc_Srm_Brk SPS1 PTKc_Lck_Blk PTKc_EphR_…	0.256
30.2.24	signalling.receptor kinases.S-locus glycoprotein like	loc_os03g35600.1	Transcript	highly similar to ( 798) AT4G21380 | Symbols: ARK3 | ARK3 (A. THALIANA RECEPTOR KINASE 3); kinase/ transmembrane receptor protein serine/threonine kinase | chr4:11389219-11393090 REVERSEmoderately similar to ( 361) SLSG3_BRAOL S-locus-specific glycoprotein S13 precursor (SLSG-13) (Fragment) - Brassica oleracea (Wild cabbage) TyrKc Pkinase_Tyr PTKc S_TKc S_TKc Pkinase S_locus_glycop PTKc_Srm_Brk P…	0.338
30.2.24	signalling.receptor kinases.S-locus glycoprotein like	loc_os01g48040.1	Transcript	moderately similar to ( 395) AT1G34300 | Symbols: | lectin protein kinase family protein | chr1:12503450-12505939 FORWARDhighly similar to ( 693) KPRO_MAIZE Putative receptor protein kinase ZmPK1 precursor (EC 2.7.11.1) - Zea mays (Maize) Pkinase S_TKc Pkinase_Tyr S_TKc TyrKc PTKc SPS1 PTKc_Csk_like B_lectin PTKc_EphR PTKc_InsR_like PTKc_EGFR_like PTKc_EphR_A2 PTKc_Frk_like B_lectin PTKc_Src_like…	0.084
30.2.24	signalling.receptor kinases.S-locus glycoprotein like	loc_os04g12580.1	Transcript	highly similar to ( 558) AT5G60900 | Symbols: RLK1 | RLK1 (RECEPTOR-LIKE PROTEIN KINASE 1); ATP binding / carbohydrate binding / kinase/ protein kinase/ protein serine/threonine kinase/ protein tyrosine kinase/ sugar binding | chr5:24498467-24501494 REVERSEmoderately similar to ( 299) KPRO_MAIZE Putative receptor protein kinase ZmPK1 precursor (EC 2.7.11.1) - Zea mays (Maize) S_TKc S_TKc Pkinase …	-1.425
30.2.24	signalling.receptor kinases.S-locus glycoprotein like	loc_os11g45540.1	Transcript	moderately similar to ( 433) AT4G23270 | Symbols: | protein kinase family protein | chr4:12171133-12173794 FORWARDmoderately similar to ( 213) PSKR_DAUCA Phytosulfokine receptor precursor (EC 2.7.11.1) (Phytosulfokine LRR receptor kinase) - Daucus carota (Carrot) Pkinase_Tyr TyrKc PTKc S_TKc Pkinase S_TKc PTKc_Jak_rpt2 PTKc_Srm_Brk PTKc_Src_like PTKc_Jak2_Jak3_rpt2 PTKc_Frk_like PTKc_EGFR_like PT…	0.529
30.2.24	signalling.receptor kinases.S-locus glycoprotein like	loc_os11g10710.1	Transcript	weakly similar to ( 170) AT4G23230 | Symbols: | protein kinase family protein | chr4:12157827-12159919 REVERSEweakly similar to ( 147) PSKR_DAUCA Phytosulfokine receptor precursor (EC 2.7.11.1) (Phytosulfokine LRR receptor kinase) - Daucus carota (Carrot) Pkinase S_TKc S_TKc Pkinase_Tyr TyrKc PTKc PTKc_Jak_rpt2 PTKc_EphR PTKc_Tec_like PTKc_Csk_like PTKc_EphR_A2 SPS1 PTKc_EphR_B PTKc_Tec_Rlk PTKc_…	0.246
30.2.24	signalling.receptor kinases.S-locus glycoprotein like	loc_os01g02350.1	Transcript	moderately similar to ( 277) AT1G66910 | Symbols: | protein kinase, putative | chr1:24961634-24963941 REVERSEweakly similar to ( 189) KPRO_MAIZE Putative receptor protein kinase ZmPK1 precursor (EC 2.7.11.1) - Zea mays (Maize) TyrKc Pkinase_Tyr PTKc Pkinase S_TKc S_TKc PTKc_Src_like PTKc_EphR PTKc_Abl PTKc_Tec_like PTKc_Jak_rpt2 PTKc_Srm_Brk PTKc_EGFR_like PTKc_Itk SPS1 PTKc_EphR_A2 PTKc_Syk_like…	-0.136
30.2.24	signalling.receptor kinases.S-locus glycoprotein like	loc_os11g10280.1	Transcript	moderately similar to ( 471) AT2G19130 | Symbols: | S-locus lectin protein kinase family protein | chr2:8293789-8296275 FORWARDweakly similar to ( 185) SLSG3_BRAOL S-locus-specific glycoprotein S13 precursor (SLSG-13) (Fragment) - Brassica oleracea (Wild cabbage) Pkinase S_TKc S_TKc Pkinase_Tyr TyrKc PTKc B_lectin B_lectin S_locus_glycop protein|receptor-like protein kinase, putative, expressed	-0.021
30.2.24	signalling.receptor kinases.S-locus glycoprotein like	loc_os01g47840.1	Transcript	moderately similar to ( 344) AT1G34300 | Symbols: | lectin protein kinase family protein | chr1:12503450-12505939 FORWARDhighly similar to ( 667) KPRO_MAIZE Putative receptor protein kinase ZmPK1 precursor (EC 2.7.11.1) - Zea mays (Maize) S_TKc Pkinase S_TKc Pkinase_Tyr TyrKc PTKc SPS1 PTKc_Frk_like PTKc_Trk PTKc_EGFR_like PTKc_Csk_like PTKc_Src_like PTKc_Itk PTKc_InsR_like PTKc_Tec_like PTKc_Eph…	0.546
30.2.24	signalling.receptor kinases.S-locus glycoprotein like	loc_os01g02730.1	Transcript	moderately similar to ( 298) AT5G38280 | Symbols: PR5K | PR5K; kinase/ transmembrane receptor protein serine/threonine kinase | chr5:15293325-15295838 REVERSEweakly similar to ( 190) KPRO_MAIZE Putative receptor protein kinase ZmPK1 precursor (EC 2.7.11.1) - Zea mays (Maize) TyrKc Pkinase_Tyr PTKc Pkinase S_TKc S_TKc PTKc_Src_like PTKc_EphR PTKc_Jak_rpt2 PTKc_Tec_like PTKc_Abl PTKc_Syk_like PTKc_…	-0.158
30.2.24	signalling.receptor kinases.S-locus glycoprotein like	loc_os01g48020.1	Transcript	moderately similar to ( 312) AT1G34300 | Symbols: | lectin protein kinase family protein | chr1:12503450-12505939 FORWARDhighly similar to ( 612) KPRO_MAIZE Putative receptor protein kinase ZmPK1 precursor (EC 2.7.11.1) - Zea mays (Maize) Pkinase S_TKc S_TKc TyrKc Pkinase_Tyr PTKc SPS1 PTKc_Src_like PTKc_Frk_like PTKc_EGFR_like B_lectin PTKc_Csk_like B_lectin PTKc_Tec_like PTKc_Trk PTKc_Srm_Brk B…	-0.234
30.2.24	signalling.receptor kinases.S-locus glycoprotein like	loc_os01g66640.1	Transcript	highly similar to ( 687) AT2G19130 | Symbols: | S-locus lectin protein kinase family protein | chr2:8293789-8296275 FORWARDmoderately similar to ( 237) KPRO_MAIZE Putative receptor protein kinase ZmPK1 precursor (EC 2.7.11.1) - Zea mays (Maize) Pkinase Pkinase_Tyr TyrKc S_TKc S_TKc PTKc S_locus_glycop PTKc_Csk_like PTKc_Jak_rpt2 PTKc_Frk_like PTKc_InsR_like PTKc_Src_like PTKc_EGFR_like PTKc_EphR …	-0.828
30.2.24	signalling.receptor kinases.S-locus glycoprotein like	loc_os01g57490.1	Transcript	moderately similar to ( 369) AT4G21390 | Symbols: B120 | B120; ATP binding / protein kinase/ protein serine/threonine kinase/ sugar binding | chr4:11394458-11397474 REVERSEweakly similar to ( 176) PSKR_DAUCA Phytosulfokine receptor precursor (EC 2.7.11.1) (Phytosulfokine LRR receptor kinase) - Daucus carota (Carrot) TyrKc Pkinase_Tyr PTKc S_TKc S_TKc Pkinase PTKc_Jak_rpt2 PTKc_Srm_Brk PTKc_EphR P…	0.429
30.2.24	signalling.receptor kinases.S-locus glycoprotein like	loc_os10g20160.1	Transcript	highly similar to ( 651) AT2G19130 | Symbols: | S-locus lectin protein kinase family protein | chr2:8293789-8296275 FORWARDmoderately similar to ( 299) KPRO_MAIZE Putative receptor protein kinase ZmPK1 precursor (EC 2.7.11.1) - Zea mays (Maize) TyrKc Pkinase S_TKc Pkinase_Tyr S_TKc PTKc PTKc_Frk_like PTKc_Src_like PTKc_EphR S_locus_glycop PTKc_Csk_like SPS1 PTKc_Lck_Blk PTKc_Trk PTKc_Jak_rpt2 PTK…	-0.519
30.2.24	signalling.receptor kinases.S-locus glycoprotein like	loc_os11g03820.1	Transcript	moderately similar to ( 280) AT5G45790 | Symbols: | ubiquitin thiolesterase | chr5:18572473-18573664 FORWARDnearly identical (1009) KPRO_MAIZE Putative receptor protein kinase ZmPK1 precursor (EC 2.7.11.1) - Zea mays (Maize) Pkinase S_TKc Pkinase_Tyr S_TKc TyrKc PTKc PTKc_EGFR_like SPS1 PTKc_Itk PTKc_Src_like PTKc_Csk_like PTKc_Frk_like PTKc_EphR B_lectin PTKc_Jak_rpt2 PTKc_Ror PTKc_Tec_like PTKc…	0.039
30.2.24	signalling.receptor kinases.S-locus glycoprotein like	loc_os01g12430.1	Transcript	moderately similar to ( 487) AT2G19130 | Symbols: | S-locus lectin protein kinase family protein | chr2:8293789-8296275 FORWARDmoderately similar to ( 234) KPRO_MAIZE Putative receptor protein kinase ZmPK1 precursor (EC 2.7.11.1) - Zea mays (Maize) Pkinase S_TKc S_TKc TyrKc PTKc Pkinase_Tyr PTKc_Csk_like SPS1 PTKc_EphR PTKc_Src_like PTKc_Jak_rpt2 PTKc_Frk_like PTKc_EphR_A PTKc_Trk PTKc_EphR_A2 PT…	-0.826
30.2.24	signalling.receptor kinases.S-locus glycoprotein like	loc_os10g12620.1	Transcript	moderately similar to ( 231) AT4G21410 | Symbols: | protein kinase family protein | chr4:11402463-11405025 REVERSEweakly similar to ( 165) PSKR_DAUCA Phytosulfokine receptor precursor (EC 2.7.11.1) (Phytosulfokine LRR receptor kinase) - Daucus carota (Carrot) S_TKc Pkinase_Tyr S_TKc Pkinase TyrKc PTKc PTKc_Csk_like PTKc_Src_like PTKc_Srm_Brk PTKc_Frk_like PTKc_EphR PTKc_Tec_like SPS1 PTKc_Fes_lik…	0.199
30.2.24	signalling.receptor kinases.S-locus glycoprotein like	loc_os01g02560.1	Transcript	moderately similar to ( 330) AT5G38280 | Symbols: PR5K | PR5K; kinase/ transmembrane receptor protein serine/threonine kinase | chr5:15293325-15295838 REVERSEmoderately similar to ( 201) KPRO_MAIZE Putative receptor protein kinase ZmPK1 precursor (EC 2.7.11.1) - Zea mays (Maize) Pkinase_Tyr TyrKc PTKc S_TKc Pkinase S_TKc PTKc_Abl PTKc_Csk_like PTKc_EGFR_like PTKc_Src_like PTKc_Jak_rpt2 PTKc_Syk_l…	0.559
30.2.24	signalling.receptor kinases.S-locus glycoprotein like	loc_os12g07800.1	Transcript	moderately similar to ( 357) AT1G34300 | Symbols: | lectin protein kinase family protein | chr1:12503450-12505939 FORWARDhighly similar to ( 786) KPRO_MAIZE Putative receptor protein kinase ZmPK1 precursor (EC 2.7.11.1) - Zea mays (Maize) Pkinase S_TKc S_TKc Pkinase_Tyr TyrKc PTKc SPS1 PTKc_Jak_rpt2 PTKc_Csk_like PTKc_Srm_Brk PTKc_Src_like PTKc_EphR PTKc_Frk_like PTKc_Trk PTKc_Itk PTKc_InsR_like …	0.446
30.2.24	signalling.receptor kinases.S-locus glycoprotein like	loc_os04g01310.1	Transcript	highly similar to ( 586) AT2G19130 | Symbols: | S-locus lectin protein kinase family protein | chr2:8293789-8296275 FORWARDmoderately similar to ( 247) KPRO_MAIZE Putative receptor protein kinase ZmPK1 precursor (EC 2.7.11.1) - Zea mays (Maize) Pkinase TyrKc Pkinase_Tyr S_TKc PTKc S_TKc PTKc_Csk_like PTKc_Frk_like PTKc_Src_like PTKc_InsR_like PTKc_Trk PTKc_EphR SPS1 PTKc_Itk PTKc_Fes_like PTKc_Te…	-0.774
30.2.24	signalling.receptor kinases.S-locus glycoprotein like	loc_os01g45520.1	Transcript	moderately similar to ( 400) AT2G19130 | Symbols: | S-locus lectin protein kinase family protein | chr2:8293789-8296275 FORWARDmoderately similar to ( 240) KPRO_MAIZE Putative receptor protein kinase ZmPK1 precursor (EC 2.7.11.1) - Zea mays (Maize) Pkinase TyrKc Pkinase_Tyr S_TKc PTKc S_TKc PTKc_Csk_like PTKc_Jak_rpt2 PTKc_EphR PTKc_Src_like PTKc_Frk_like PTKc_Trk PTKc_FGFR PTKc_EGFR_like PTKc_Ep…	1.827
30.2.24	signalling.receptor kinases.S-locus glycoprotein like	loc_os11g10260.1	Transcript	moderately similar to ( 436) AT2G19130 | Symbols: | S-locus lectin protein kinase family protein | chr2:8293789-8296275 FORWARDweakly similar to ( 197) KPRO_MAIZE Putative receptor protein kinase ZmPK1 precursor (EC 2.7.11.1) - Zea mays (Maize) Pkinase S_TKc S_TKc Pkinase_Tyr TyrKc PTKc PTKc_Frk_like PTKc_Csk_like PTKc_Src_like SPS1 PTKc_Srm_Brk B_lectin PTKc_EphR PTKc_Itk PTKc_Fes_like PTKc_Trk …	0.365
30.2.24	signalling.receptor kinases.S-locus glycoprotein like	loc_os01g36790.1	Transcript	moderately similar to ( 461) AT1G70520 | Symbols: | protein kinase family protein | chr1:26584888-26587334 REVERSEmoderately similar to ( 201) PSKR_DAUCA Phytosulfokine receptor precursor (EC 2.7.11.1) (Phytosulfokine LRR receptor kinase) - Daucus carota (Carrot) Pkinase_Tyr Pkinase TyrKc S_TKc PTKc S_TKc SPS1 PTKc_Src_like PTKc_Srm_Brk PTKc_EphR PTKc_Jak_rpt2 PTKc_Csk_like PTKc_Frk_like PTKc_Lck…	-0.56
30.2.24	signalling.receptor kinases.S-locus glycoprotein like	loc_os01g02400.3	Transcript	moderately similar to ( 332) AT5G38280 | Symbols: PR5K | PR5K; kinase/ transmembrane receptor protein serine/threonine kinase | chr5:15293325-15295838 REVERSEmoderately similar to ( 202) KPRO_MAIZE Putative receptor protein kinase ZmPK1 precursor (EC 2.7.11.1) - Zea mays (Maize) Pkinase_Tyr TyrKc PTKc Pkinase S_TKc S_TKc PTKc_EGFR_like PTKc_Csk_like PTKc_Src_like PTKc_Syk_like PTKc_Abl PTKc_Jak_r…	-0.304
30.2.24	signalling.receptor kinases.S-locus glycoprotein like	loc_os12g03650.1	Transcript	moderately similar to ( 355) AT1G34300 | Symbols: | lectin protein kinase family protein | chr1:12503450-12505939 FORWARDhighly similar to ( 782) KPRO_MAIZE Putative receptor protein kinase ZmPK1 precursor (EC 2.7.11.1) - Zea mays (Maize) Pkinase S_TKc S_TKc TyrKc Pkinase_Tyr PTKc SPS1 PTKc_Src_like PTKc_Csk_like PTKc_EphR PTKc_Jak_rpt2 PTKc_Trk PTKc_EphR_A2 PTKc_Itk PTKc_Frk_like PTKc_Srm_Brk PT…	0.292
30.2.24	signalling.receptor kinases.S-locus glycoprotein like	loc_os01g02390.1	Transcript	moderately similar to ( 302) AT1G66910 | Symbols: | protein kinase, putative | chr1:24961634-24963941 REVERSEweakly similar to ( 194) KPRO_MAIZE Putative receptor protein kinase ZmPK1 precursor (EC 2.7.11.1) - Zea mays (Maize) TyrKc Pkinase_Tyr Pkinase S_TKc PTKc S_TKc PTKc_Src_like PTKc_EphR PTKc_Srm_Brk PTKc_Tec_like PTKc_Jak_rpt2 PTKc_Abl SPS1 PTKc_Itk PTKc_Csk_like PTKc_Src PTKc_Fyn_Yrk PTKc_…	-1.143
30.2.24	signalling.receptor kinases.S-locus glycoprotein like	loc_os03g49620.3	Transcript	highly similar to ( 785) AT5G10290 | Symbols: | leucine-rich repeat family protein / protein kinase family protein | chr5:3235462-3238171 REVERSEmoderately similar to ( 215) PSKR_DAUCA Phytosulfokine receptor precursor (EC 2.7.11.1) (Phytosulfokine LRR receptor kinase) - Daucus carota (Carrot) PTKc Pkinase_Tyr TyrKc S_TKc Pkinase S_TKc PTKc_Csk_like PTKc_Jak_rpt2 PTKc_EGFR_like PTKc_InsR_like PTK…	-0.628
30.2.24	signalling.receptor kinases.S-locus glycoprotein like	loc_os03g49620.5	Transcript	highly similar to ( 785) AT5G10290 | Symbols: | leucine-rich repeat family protein / protein kinase family protein | chr5:3235462-3238171 REVERSEmoderately similar to ( 215) PSKR_DAUCA Phytosulfokine receptor precursor (EC 2.7.11.1) (Phytosulfokine LRR receptor kinase) - Daucus carota (Carrot) PTKc Pkinase_Tyr TyrKc S_TKc Pkinase S_TKc PTKc_Csk_like PTKc_Jak_rpt2 PTKc_EGFR_like PTKc_InsR_like PTK…	0.136
30.2.24	signalling.receptor kinases.S-locus glycoprotein like	loc_os01g47820.1	Transcript	moderately similar to ( 366) AT1G34300 | Symbols: | lectin protein kinase family protein | chr1:12503450-12505939 FORWARDhighly similar to ( 678) KPRO_MAIZE Putative receptor protein kinase ZmPK1 precursor (EC 2.7.11.1) - Zea mays (Maize) Pkinase S_TKc TyrKc S_TKc Pkinase_Tyr PTKc PTKc_Trk PTKc_Csk_like PTKc_EGFR_like SPS1 PTKc_EphR PTKc_Src_like PTKc_Frk_like B_lectin PTKc_Itk PTKc_Tec_like PTKc…	0.619
30.2.24	signalling.receptor kinases.S-locus glycoprotein like	loc_os01g04480.1	Transcript	moderately similar to ( 356) AT1G66980 | Symbols: | protein kinase family protein / glycerophosphoryl diester phosphodiesterase family protein | chr1:24997491-25001961 REVERSEmoderately similar to ( 203) KPRO_MAIZE Putative receptor protein kinase ZmPK1 precursor (EC 2.7.11.1) - Zea mays (Maize) Pkinase_Tyr PTKc TyrKc Pkinase S_TKc S_TKc PTKc_Csk_like PTKc_Src_like PTKc_Srm_Brk PTKc_EphR PTKc_Tec…	-0.057
30.2.24	signalling.receptor kinases.S-locus glycoprotein like	loc_os02g48200.1	Transcript	moderately similar to ( 377) AT5G06740 | Symbols: | lectin protein kinase family protein | chr5:2084094-2086052 FORWARDweakly similar to ( 179) KPRO_MAIZE Putative receptor protein kinase ZmPK1 precursor (EC 2.7.11.1) - Zea mays (Maize) Lectin_legB Pkinase S_TKc TyrKc S_TKc Pkinase_Tyr PTKc PTKc_Jak_rpt2 SPS1 PTKc_Src_like PTKc_EphR PTKc_Syk_like PTKc_Frk_like PTKc_Ack_like PTKc_Tec_like PTKc_Trk…	1.136
30.2.24	signalling.receptor kinases.S-locus glycoprotein like	loc_os04g01320.1	Transcript	highly similar to ( 592) AT2G19130 | Symbols: | S-locus lectin protein kinase family protein | chr2:8293789-8296275 FORWARDmoderately similar to ( 306) KPRO_MAIZE Putative receptor protein kinase ZmPK1 precursor (EC 2.7.11.1) - Zea mays (Maize) S_TKc Pkinase TyrKc Pkinase_Tyr PTKc S_TKc PTKc_EphR PTKc_Itk PTKc_Trk PTKc_Csk_like SPS1 PTKc_Frk_like PTKc_Tec_like PTKc_Src_like B_lectin PTKc_DDR PTKc…	0.583
30.2.24	signalling.receptor kinases.S-locus glycoprotein like	loc_os01g12410.1	Transcript	highly similar to ( 526) AT2G19130 | Symbols: | S-locus lectin protein kinase family protein | chr2:8293789-8296275 FORWARDmoderately similar to ( 260) KPRO_MAIZE Putative receptor protein kinase ZmPK1 precursor (EC 2.7.11.1) - Zea mays (Maize) Pkinase S_TKc TyrKc S_TKc Pkinase_Tyr PTKc PTKc_Src_like PTKc_Csk_like PTKc_EphR PTKc_Frk_like PTKc_Jak_rpt2 PTKc_Trk PTKc_Srm_Brk PTKc_Lck_Blk PTKc_EphR_…	-0.611
30.2.24	signalling.receptor kinases.S-locus glycoprotein like	loc_os01g02750.1	Transcript	moderately similar to ( 328) AT5G39030 | Symbols: | protein kinase family protein | chr5:15620066-15622486 FORWARDmoderately similar to ( 209) KPRO_MAIZE Putative receptor protein kinase ZmPK1 precursor (EC 2.7.11.1) - Zea mays (Maize) Pkinase_Tyr TyrKc PTKc Pkinase S_TKc S_TKc PTKc_Src_like PTKc_Abl PTKc_Srm_Brk PTKc_Jak_rpt2 PTKc_Syk_like PTKc_Trk PTKc_Csk_like SPS1 PTKc_EGFR_like PTKc_Itk PTKc…	-0.076
30.2.24	signalling.receptor kinases.S-locus glycoprotein like	loc_os11g03860.1	Transcript	weakly similar to ( 104) AT1G11410 | Symbols: | S-locus protein kinase, putative | chr1:3841286-3844284 FORWARDmoderately similar to ( 414) KPRO_MAIZE Putative receptor protein kinase ZmPK1 precursor (EC 2.7.11.1) - Zea mays (Maize)B_lectin protein|Ser/Thr protein kinase, putative, expressed	0.18
30.2.24	signalling.receptor kinases.S-locus glycoprotein like	loc_os01g57480.1	Transcript	highly similar to ( 637) AT4G21390 | Symbols: B120 | B120; ATP binding / protein kinase/ protein serine/threonine kinase/ sugar binding | chr4:11394458-11397474 REVERSEmoderately similar to ( 211) SLSG6_BRAOL S-locus-specific glycoprotein S6 precursor (SLSG-6) - Brassica oleracea (Wild cabbage) TyrKc Pkinase_Tyr PTKc S_TKc S_TKc Pkinase PTKc_Jak_rpt2 PTKc_Srm_Brk PTKc_Src_like PTKc_EphR PTKc_Ror …	-0.461
30.2.24	signalling.receptor kinases.S-locus glycoprotein like	loc_os01g66250.1	Transcript	moderately similar to ( 329) AT1G34300 | Symbols: | lectin protein kinase family protein | chr1:12503450-12505939 FORWARDhighly similar to ( 719) KPRO_MAIZE Putative receptor protein kinase ZmPK1 precursor (EC 2.7.11.1) - Zea mays (Maize) Pkinase Pkinase_Tyr S_TKc TyrKc S_TKc PTKc PTKc_Jak_rpt2 SPS1 PTKc_EphR PTKc_EphR_A2 PTKc_InsR_like B_lectin PTKc_Csk_like PTKc_EphR_A PTKc_EGFR_like PTKc_EphR_…	-0.431
30.2.24	signalling.receptor kinases.S-locus glycoprotein like	loc_os11g28104.1	Transcript	moderately similar to ( 339) AT1G70530 | Symbols: | protein kinase family protein | chr1:26588750-26591379 REVERSEweakly similar to ( 199) NORK_PEA Nodulation receptor kinase precursor (EC 2.7.11.1) - Pisum sativum (Garden pea) Pkinase_Tyr TyrKc PTKc Pkinase S_TKc S_TKc PTKc_Src_like PTKc_Srm_Brk PTKc_Jak_rpt2 SPS1 PTKc_EphR PTKc_EphR_A2 PTKc_Trk PTKc_Frk_like PTKc_Csk_like PTKc_Lck_Blk PTKc_Lyn …	-0.418
30.2.24	signalling.receptor kinases.S-locus glycoprotein like	loc_os01g10710.1	Transcript	moderately similar to ( 317) AT5G35370 | Symbols: | ATP binding / carbohydrate binding / kinase/ protein kinase/ protein serine/threonine kinase/ protein tyrosine kinase/ sugar binding | chr5:13588564-13591182 REVERSEmoderately similar to ( 294) KPRO_MAIZE Putative receptor protein kinase ZmPK1 precursor (EC 2.7.11.1) - Zea mays (Maize) Pkinase S_TKc TyrKc S_TKc Pkinase_Tyr PTKc SPS1 PTKc_Jak_rpt…	1.542
30.2.24	signalling.receptor kinases.S-locus glycoprotein like	loc_os01g02300.1	Transcript	moderately similar to ( 311) AT1G66910 | Symbols: | protein kinase, putative | chr1:24961634-24963941 REVERSEmoderately similar to ( 202) KPRO_MAIZE Putative receptor protein kinase ZmPK1 precursor (EC 2.7.11.1) - Zea mays (Maize) Pkinase_Tyr TyrKc Pkinase PTKc S_TKc S_TKc PTKc_Src_like PTKc_Srm_Brk PTKc_Itk PTKc_Tec_like PTKc_EphR SPS1 PTKc_Jak_rpt2 PTKc_EGFR_like PTKc_Abl PTKc_Lck_Blk PTKc_InsR…	-0.426
30.2.24	signalling.receptor kinases.S-locus glycoprotein like	loc_os01g65060.1	Transcript	highly similar to ( 543) AT2G19130 | Symbols: | S-locus lectin protein kinase family protein | chr2:8293789-8296275 FORWARDmoderately similar to ( 284) KPRO_MAIZE Putative receptor protein kinase ZmPK1 precursor (EC 2.7.11.1) - Zea mays (Maize) Pkinase S_TKc TyrKc Pkinase_Tyr S_TKc PTKc SPS1 PTKc_Csk_like PTKc_Src_like PTKc_EphR PTKc_Frk_like PTKc_Abl S_locus_glycop PTKc_Jak_rpt2 PTKc_EphR_A2 PTK…	-0.474
30.2.24	signalling.receptor kinases.S-locus glycoprotein like	loc_os02g48080.1	Transcript	moderately similar to ( 399) AT1G11330 | Symbols: | S-locus lectin protein kinase family protein | chr1:3810372-3813416 FORWARDmoderately similar to ( 219) NORK_PEA Nodulation receptor kinase precursor (EC 2.7.11.1) - Pisum sativum (Garden pea) TyrKc Pkinase_Tyr PTKc S_TKc Pkinase S_TKc PTKc_Jak_rpt2 PTKc_Srm_Brk PTKc_Src_like PTKc_Csk_like PTKc_Fes_like PTKc_ALK_LTK PTKc_Ror PTKc_Syk_like PTKc_E…	0.094
30.2.25	signalling.receptor kinases.wall associated kinase	loc_os01g26270.1	Transcript	weakly similar to ( 155) AT1G21230 | Symbols: WAK5 | WAK5 (WALL ASSOCIATED KINASE 5); kinase/ protein serine/threonine kinase | chr1:7429980-7432346 FORWARD protein|OsWAK7 - OsWAK receptor-like protein kinase, expressed	-0.216
30.2.99	signalling.receptor kinases.misc	loc_os03g62180.1	Transcript	highly similar to ( 850) AT1G34300 | Symbols: | lectin protein kinase family protein | chr1:12503450-12505939 FORWARDmoderately similar to ( 252) KPRO_MAIZE Putative receptor protein kinase ZmPK1 precursor (EC 2.7.11.1) - Zea mays (Maize) Pkinase S_TKc S_TKc Pkinase_Tyr TyrKc PTKc PTKc_Src_like SPS1 PTKc_Frk_like PTKc_Csk_like PTKc_EphR PTKc_Jak_rpt2 PTKc_Srm_Brk PTKc_Ror PTKc_Fes_like PTKc_Abl P…	-0.314
30.2.99	signalling.receptor kinases.misc	loc_os02g06160.1	Transcript	moderately similar to ( 248) AT5G06740 | Symbols: | lectin protein kinase family protein | chr5:2084094-2086052 FORWARDweakly similar to ( 168) PSKR_DAUCA Phytosulfokine receptor precursor (EC 2.7.11.1) (Phytosulfokine LRR receptor kinase) - Daucus carota (Carrot) Pkinase TyrKc Pkinase_Tyr PTKc S_TKc S_TKc PTKc_Jak_rpt2 PTKc_Src_like PTKc_Csk_like PTKc_Trk PTKc_Jak2_Jak3_rpt2 PTKc_Frk_like PTKc_A…	-0.717
30.2.99	signalling.receptor kinases.misc	loc_os03g60810.1	Transcript	moderately similar to ( 429) AT3G45410 | Symbols: | lectin protein kinase family protein | chr3:16654019-16656013 REVERSEmoderately similar to ( 211) PSKR_DAUCA Phytosulfokine receptor precursor (EC 2.7.11.1) (Phytosulfokine LRR receptor kinase) - Daucus carota (Carrot) Lectin_legB Pkinase S_TKc TyrKc S_TKc PTKc Pkinase_Tyr PTKc_Csk_like SPS1 PTKc_Jak_rpt2 PTKc_EphR PTKc_Src_like PTKc_Srm_Brk PTK…	2.155
30.2.99	signalling.receptor kinases.misc	loc_os02g05970.1	Transcript	highly similar to ( 786) AT1G72300 | Symbols: | leucine-rich repeat transmembrane protein kinase, putative | chr1:27217679-27220966 REVERSEhighly similar to ( 687) PSKR_DAUCA Phytosulfokine receptor precursor (EC 2.7.11.1) (Phytosulfokine LRR receptor kinase) - Daucus carota (Carrot) Pkinase_Tyr Pkinase S_TKc TyrKc S_TKc PTKc PTKc_Trk PTKc_InsR_like PTKc_EphR PTKc_Src_like PTKc_Csk_like PTKc_Jak_…	0.07
30.2.99	signalling.receptor kinases.misc	loc_os01g04580.1	Transcript	moderately similar to ( 346) AT5G38260 | Symbols: | serine/threonine protein kinase, putative | chr5:15283692-15285837 REVERSEweakly similar to ( 181) KPRO_MAIZE Putative receptor protein kinase ZmPK1 precursor (EC 2.7.11.1) - Zea mays (Maize) PTKc TyrKc Pkinase_Tyr Pkinase S_TKc S_TKc PTKc_Srm_Brk SPS1 PTKc_Jak_rpt2 PTKc_EGFR_like PTKc_Itk PTKc_Trk PTKc_Csk_like PTKc_FGFR PTKc_Ror PTKc_Tec_like …	0.235
30.2.99	signalling.receptor kinases.misc	loc_os12g42040.1	Transcript	moderately similar to ( 437) AT1G21230 | Symbols: WAK5 | WAK5 (WALL ASSOCIATED KINASE 5); kinase/ protein serine/threonine kinase | chr1:7429980-7432346 FORWARDweakly similar to ( 178) CRI4_MAIZE Putative receptor protein kinase CRINKLY4 precursor (EC 2.7.11.1) - Zea mays (Maize) TyrKc Pkinase_Tyr PTKc S_TKc S_TKc Pkinase SPS1 PTKc_Jak_rpt2 PTKc_Src_like PTKc_Fes_like PTKc_Syk_like PTKc_EGFR_like…	0.73
30.2.99	signalling.receptor kinases.misc	loc_os02g12670.1	Transcript	highly similar to ( 526) AT5G57035 | Symbols: | ATP binding / kinase/ protein kinase/ protein serine/threonine kinase/ ubiquitin-protein ligase | chr5:23080743-23083819 FORWARDweakly similar to ( 161) NORK_PEA Nodulation receptor kinase precursor (EC 2.7.11.1) - Pisum sativum (Garden pea) S_TKc S_TKc Pkinase TyrKc Pkinase_Tyr PTKc SPS1 STK_N PTKc_Jak_rpt2 PTKc_Src_like PTKc_InsR_like PTKc_Srm_Brk…	0.747
30.2.99	signalling.receptor kinases.misc	loc_os02g34750.1	Transcript	moderately similar to ( 363) AT4G08850 | Symbols: | kinase | chr4:5637467-5640496 REVERSEmoderately similar to ( 247) RPK1_IPONI Receptor-like protein kinase precursor (EC 2.7.11.1) - Ipomoea nil (Japanese morning glory) (Pharbitis nil) S_TKc S_TKc Pkinase TyrKc Pkinase_Tyr PTKc AlkA PTKc_Jak_rpt2 PTKc_Tec_like OGG_N SPS1 PTKc_Fes_like PTKc_Jak2_Jak3_rpt2 ENDO3c PTKc_Trk PTKc_Csk_like PTKc_Tec_Rl…	1.157
30.2.99	signalling.receptor kinases.misc	loc_os01g47900.1	Transcript	moderately similar to ( 349) AT1G34300 | Symbols: | lectin protein kinase family protein | chr1:12503450-12505939 FORWARDhighly similar to ( 641) KPRO_MAIZE Putative receptor protein kinase ZmPK1 precursor (EC 2.7.11.1) - Zea mays (Maize) Pkinase S_TKc S_TKc TyrKc Pkinase_Tyr PTKc SPS1 PTKc_InsR_like PTKc_Src_like PTKc_EGFR_like PTKc_Frk_like PTKc_Jak_rpt2 PTKc_Csk_like PTKc_EphR_A2 PTKc_Ror PTKc…	0.317
30.2.99	signalling.receptor kinases.misc	loc_os03g51440.1	Transcript	highly similar to ( 503) AT2G16250 | Symbols: | leucine-rich repeat transmembrane protein kinase, putative | chr2:7039682-7042933 REVERSEweakly similar to ( 161) PSKR_DAUCA Phytosulfokine receptor precursor (EC 2.7.11.1) (Phytosulfokine LRR receptor kinase) - Daucus carota (Carrot) PTKc protein|LRR receptor-like protein kinase, putative, expressed	0.413
30.2.99	signalling.receptor kinases.misc	loc_os01g26174.1	Transcript	moderately similar to ( 484) AT1G21230 | Symbols: WAK5 | WAK5 (WALL ASSOCIATED KINASE 5); kinase/ protein serine/threonine kinase | chr1:7429980-7432346 FORWARDmoderately similar to ( 217) NORK_MEDTR Nodulation receptor kinase precursor (EC 2.7.11.1) (Does not make infections protein 2) (Symbiosis receptor-like kinase) (MtSYMRK) - Medicago truncatula (Barrel medic) TyrKc Pkinase_Tyr S_TKc PTKc S_…	1.255
30.2.99	signalling.receptor kinases.misc	loc_os02g43290.1	Transcript	moderately similar to ( 261) AT1G33260 | Symbols: | protein kinase family protein | chr1:12064796-12066114 FORWARDweakly similar to ( 172) NORK_MEDTR Nodulation receptor kinase precursor (EC 2.7.11.1) (Does not make infections protein 2) (Symbiosis receptor-like kinase) (MtSYMRK) - Medicago truncatula (Barrel medic) S_TKc S_TKc Pkinase PTKc Pkinase_Tyr TyrKc SPS1 PTKc_Jak_rpt2 PTKc_Src_like PTKc_…	0.443
30.2.99	signalling.receptor kinases.misc	loc_os03g61310.1	Transcript	moderately similar to ( 372) AT5G60900 | Symbols: RLK1 | RLK1 (RECEPTOR-LIKE PROTEIN KINASE 1); ATP binding / carbohydrate binding / kinase/ protein kinase/ protein serine/threonine kinase/ protein tyrosine kinase/ sugar binding | chr5:24498467-24501494 REVERSEmoderately similar to ( 206) KPRO_MAIZE Putative receptor protein kinase ZmPK1 precursor (EC 2.7.11.1) - Zea mays (Maize) Pkinase S_TKc S_…	0.136
30.2.99	signalling.receptor kinases.misc	loc_os11g29790.1	Transcript	highly similar to ( 710) AT3G47570 | Symbols: | leucine-rich repeat transmembrane protein kinase, putative | chr3:17527611-17530748 FORWARDmoderately similar to ( 414) RPK1_IPONI Receptor-like protein kinase precursor (EC 2.7.11.1) - Ipomoea nil (Japanese morning glory) (Pharbitis nil) S_TKc S_TKc Pkinase Pkinase_Tyr PTKc TyrKc PTKc_Src_like PTKc_Csk_like PTKc_Srm_Brk PTKc_EphR PTKc_Jak_rpt2 PTKc…	0.252
30.2.99	signalling.receptor kinases.misc	loc_os01g49580.1	Transcript	moderately similar to ( 384) AT1G66910 | Symbols: | protein kinase, putative | chr1:24961634-24963941 REVERSEweakly similar to ( 192) KPRO_MAIZE Putative receptor protein kinase ZmPK1 precursor (EC 2.7.11.1) - Zea mays (Maize) TyrKc Pkinase Pkinase_Tyr PTKc S_TKc S_TKc PTKc_Csk_like PTKc_EphR PTKc_Src_like PTKc_Srm_Brk PTKc_EGFR_like PTKc_Tec_like PTKc_Trk PTKc_Lck_Blk PTKc_Jak_rpt2 SPS1 PTKc_Ins…	0.66
30.2.99	signalling.receptor kinases.misc	loc_os03g02190.1	Transcript	moderately similar to ( 236) AT1G33260 | Symbols: | protein kinase family protein | chr1:12064796-12066114 FORWARDweakly similar to ( 137) NORK_MEDTR Nodulation receptor kinase precursor (EC 2.7.11.1) (Does not make infections protein 2) (Symbiosis receptor-like kinase) (MtSYMRK) - Medicago truncatula (Barrel medic) Pkinase S_TKc S_TKc TyrKc Pkinase_Tyr PTKc SPS1 PTKc_Ror PTKc_Src_like PTKc_Csk_l…	0.594
30.2.99	signalling.receptor kinases.misc	loc_os12g42060.1	Transcript	moderately similar to ( 323) AT1G21230 | Symbols: WAK5 | WAK5 (WALL ASSOCIATED KINASE 5); kinase/ protein serine/threonine kinase | chr1:7429980-7432346 FORWARDmoderately similar to ( 209) NORK_PEA Nodulation receptor kinase precursor (EC 2.7.11.1) - Pisum sativum (Garden pea) Pkinase_Tyr TyrKc PTKc S_TKc S_TKc Pkinase PTKc_Jak_rpt2 PTKc_Met_Ron SPS1 PTKc_Fes_like PTKc_Trk PTKc_Src_like PTKc_Srm_…	-0.213
30.2.99	signalling.receptor kinases.misc	loc_os12g31470.1	Transcript	highly similar to ( 561) AT3G47090 | Symbols: | leucine-rich repeat transmembrane protein kinase, putative | chr3:17341512-17344645 REVERSEmoderately similar to ( 259) RPK1_IPONI Receptor-like protein kinase precursor (EC 2.7.11.1) - Ipomoea nil (Japanese morning glory) (Pharbitis nil) S_TKc S_TKc PTKc TyrKc Pkinase_Tyr Pkinase PTKc_Jak_rpt2 PTKc_Csk_like PTKc_Src_like PTKc_Trk PTKc_Srm_Brk SPS1 …	1.493
30.2.99	signalling.receptor kinases.misc	loc_os01g16230.1	Transcript	weakly similar to ( 155) AT1G28390 | Symbols: | protein kinase family protein | chr1:9966814-9968226 REVERSEweakly similar to ( 120) CRI4_MAIZE Putative receptor protein kinase CRINKLY4 precursor (EC 2.7.11.1) - Zea mays (Maize) TyrKc PTKc Pkinase_Tyr S_TKc S_TKc Pkinase SPS1 PTKc_Jak_rpt2 PTKc_Jak2_Jak3_rpt2 protein|TKL_IRAK_CR4L.2 - The CR4L subfamily has homology with Crinkly4, expressed	0.301
30.2.99	signalling.receptor kinases.misc	loc_os02g57560.1	Transcript	moderately similar to ( 364) AT4G00330 | Symbols: CRCK2 | CRCK2; ATP binding / kinase/ protein kinase/ protein serine/threonine kinase | chr4:142787-144427 REVERSEmoderately similar to ( 210) NORK_MEDTR Nodulation receptor kinase precursor (EC 2.7.11.1) (Does not make infections protein 2) (Symbiosis receptor-like kinase) (MtSYMRK) - Medicago truncatula (Barrel medic) S_TKc S_TKc Pkinase_Tyr Pkin…	0.616
30.2.99	signalling.receptor kinases.misc	loc_os12g42520.1	Transcript	highly similar to ( 727) AT3G47570 | Symbols: | leucine-rich repeat transmembrane protein kinase, putative | chr3:17527611-17530748 FORWARDmoderately similar to ( 383) RPK1_IPONI Receptor-like protein kinase precursor (EC 2.7.11.1) - Ipomoea nil (Japanese morning glory) (Pharbitis nil) S_TKc Pkinase TyrKc S_TKc Pkinase_Tyr PTKc PTKc_Trk PTKc_Jak_rpt2 PTKc_Csk_like PTKc_InsR_like PTKc_Srm_Brk SPS1…	0.456
30.2.99	signalling.receptor kinases.misc	loc_os01g59580.1	Transcript	moderately similar to ( 404) AT1G51870 | Symbols: | protein kinase family protein | chr1:19262879-19267001 REVERSEweakly similar to ( 172) NORK_MEDTR Nodulation receptor kinase precursor (EC 2.7.11.1) (Does not make infections protein 2) (Symbiosis receptor-like kinase) (MtSYMRK) - Medicago truncatula (Barrel medic) TyrKc Pkinase_Tyr Pkinase PTKc S_TKc S_TKc PTKc_Trk PTKc_InsR_like SPS1 PTKc_Csk_…	0.236
30.2.99	signalling.receptor kinases.misc	loc_os11g40810.1	Transcript	moderately similar to ( 449) AT3G47570 | Symbols: | leucine-rich repeat transmembrane protein kinase, putative | chr3:17527611-17530748 FORWARDweakly similar to ( 197) RPK1_IPONI Receptor-like protein kinase precursor (EC 2.7.11.1) - Ipomoea nil (Japanese morning glory) (Pharbitis nil) S_TKc S_TKc Pkinase Pkinase_Tyr TyrKc PTKc PTKc_Csk_like PTKc_Srm_Brk PTKc_EphR PTKc_Jak_rpt2 PTKc_Frk_like PTKc…	-0.136
30.2.99	signalling.receptor kinases.misc	loc_os01g26280.1	Transcript	moderately similar to ( 363) AT1G21230 | Symbols: WAK5 | WAK5 (WALL ASSOCIATED KINASE 5); kinase/ protein serine/threonine kinase | chr1:7429980-7432346 FORWARDmoderately similar to ( 209) NORK_PEA Nodulation receptor kinase precursor (EC 2.7.11.1) - Pisum sativum (Garden pea) TyrKc Pkinase_Tyr S_TKc PTKc S_TKc Pkinase PTKc_Fes_like PTKc_Syk_like PTKc_Jak_rpt2 SPS1 PTKc_Csk_like PTKc_Abl PTKc_Src…	-0.111
30.2.99	signalling.receptor kinases.misc	loc_os12g26940.1	Transcript	moderately similar to ( 385) AT1G27320 | Symbols: AHK3 | AHK3 (ARABIDOPSIS HISTIDINE KINASE 3); cytokinin receptor/ osmosensor/ protein histidine kinase | chr1:9487780-9492027 FORWARDweakly similar to ( 164) NORK_PEA Nodulation receptor kinase precursor (EC 2.7.11.1) - Pisum sativum (Garden pea) CHASE S_TKc S_TKc Pkinase Pkinase_Tyr PTKc TyrKc PTKc_Syk_like PTKc_Fes_like SPS1 PTKc_Csk_like PTKc_E…	-0.056
30.2.99	signalling.receptor kinases.misc	loc_os01g33110.1	Transcript	moderately similar to ( 441) AT4G08850 | Symbols: | kinase | chr4:5637467-5640496 REVERSEmoderately similar to ( 275) RPK1_IPONI Receptor-like protein kinase precursor (EC 2.7.11.1) - Ipomoea nil (Japanese morning glory) (Pharbitis nil) S_TKc S_TKc Pkinase Pkinase_Tyr TyrKc PTKc SPS1 PTKc_Srm_Brk PTKc_Jak_rpt2 PTKc_Fes_like PTKc_EphR PTKc_Syk_like PTKc_Trk PTKc_Csk_like PTKc_Tec_like PTKc_EGFR_li…	-0.524
30.2.99	signalling.receptor kinases.misc	loc_os04g15630.1	Transcript	highly similar to ( 542) AT3G47570 | Symbols: | leucine-rich repeat transmembrane protein kinase, putative | chr3:17527611-17530748 FORWARDmoderately similar to ( 249) PSKR_DAUCA Phytosulfokine receptor precursor (EC 2.7.11.1) (Phytosulfokine LRR receptor kinase) - Daucus carota (Carrot) S_TKc S_TKc Pkinase Pkinase_Tyr TyrKc PTKc PTKc_Srm_Brk PTKc_Jak_rpt2 PTKc_TrkA PTKc_Csk_like PTKc_Trk protein…	-0.826
30.2.99	signalling.receptor kinases.misc	loc_os11g07225.1	Transcript	highly similar to ( 668) AT3G47570 | Symbols: | leucine-rich repeat transmembrane protein kinase, putative | chr3:17527611-17530748 FORWARDmoderately similar to ( 368) RPK1_IPONI Receptor-like protein kinase precursor (EC 2.7.11.1) - Ipomoea nil (Japanese morning glory) (Pharbitis nil) S_TKc S_TKc Pkinase Pkinase_Tyr TyrKc PTKc PTKc_Srm_Brk PTKc_Csk_like PTKc_Jak_rpt2 PTKc_Trk SPS1 PTKc_Src_like …	-0.203
30.2.99	signalling.receptor kinases.misc	loc_os01g04460.1	Transcript	moderately similar to ( 380) AT1G66910 | Symbols: | protein kinase, putative | chr1:24961634-24963941 REVERSEweakly similar to ( 188) KPRO_MAIZE Putative receptor protein kinase ZmPK1 precursor (EC 2.7.11.1) - Zea mays (Maize) Pkinase_Tyr TyrKc PTKc Pkinase S_TKc S_TKc PTKc_Jak_rpt2 PTKc_Itk PTKc_Csk_like PTKc_Src_like PTKc_Tec_like PTKc_Srm_Brk PTKc_FGFR PTKc_Trk SPS1 PTKc_Fes_like PTKc_EphR PTK…	-0.441
30.2.99	signalling.receptor kinases.misc	loc_os01g48040.1	Transcript	moderately similar to ( 395) AT1G34300 | Symbols: | lectin protein kinase family protein | chr1:12503450-12505939 FORWARDhighly similar to ( 693) KPRO_MAIZE Putative receptor protein kinase ZmPK1 precursor (EC 2.7.11.1) - Zea mays (Maize) Pkinase S_TKc Pkinase_Tyr S_TKc TyrKc PTKc SPS1 PTKc_Csk_like B_lectin PTKc_EphR PTKc_InsR_like PTKc_EGFR_like PTKc_EphR_A2 PTKc_Frk_like B_lectin PTKc_Src_like…	0.084
30.2.99	signalling.receptor kinases.misc	loc_os02g12420.1	Transcript	highly similar to ( 596) AT3G47570 | Symbols: | leucine-rich repeat transmembrane protein kinase, putative | chr3:17527611-17530748 FORWARDmoderately similar to ( 334) RPK1_IPONI Receptor-like protein kinase precursor (EC 2.7.11.1) - Ipomoea nil (Japanese morning glory) (Pharbitis nil) S_TKc S_TKc Pkinase_Tyr Pkinase TyrKc PTKc PTKc_Jak_rpt2 PTKc_Csk_like PTKc_Srm_Brk PTKc_Src_like PTKc_Trk PTKc_…	1.024
30.2.99	signalling.receptor kinases.misc	loc_os02g56380.1	Transcript	moderately similar to ( 364) AT1G21240 | Symbols: WAK3 | WAK3 (wall associated kinase 3); kinase/ protein serine/threonine kinase | chr1:7434303-7436702 FORWARDmoderately similar to ( 211) CRI4_MAIZE Putative receptor protein kinase CRINKLY4 precursor (EC 2.7.11.1) - Zea mays (Maize) TyrKc S_TKc Pkinase_Tyr PTKc S_TKc Pkinase PTKc_Jak_rpt2 SPS1 PTKc_Fes_like PTKc_Trk PTKc_Csk_like PTKc_Src_like P…	-0.614
30.2.99	signalling.receptor kinases.misc	loc_os10g40100.2	Transcript	highly similar to ( 533) AT2G45910 | Symbols: | protein kinase family protein / U-box domain-containing protein | chr2:18894520-18898212 FORWARDweakly similar to ( 149) NORK_MEDTR Nodulation receptor kinase precursor (EC 2.7.11.1) (Does not make infections protein 2) (Symbiosis receptor-like kinase) (MtSYMRK) - Medicago truncatula (Barrel medic) S_TKc S_TKc Pkinase Pkinase_Tyr TyrKc PTKc STK_N SP…	0.213
30.2.99	signalling.receptor kinases.misc	loc_os11g36150.1	Transcript	highly similar to ( 678) AT3G47570 | Symbols: | leucine-rich repeat transmembrane protein kinase, putative | chr3:17527611-17530748 FORWARDmoderately similar to ( 348) RPK1_IPONI Receptor-like protein kinase precursor (EC 2.7.11.1) - Ipomoea nil (Japanese morning glory) (Pharbitis nil) S_TKc Pkinase S_TKc TyrKc Pkinase_Tyr PTKc PTKc_Jak_rpt2 PTKc_Src_like PTKc_Srm_Brk SPS1 PTKc_EphR PTKc_Trk PTKc…	0.939
30.2.99	signalling.receptor kinases.misc	loc_os01g48000.1	Transcript	moderately similar to ( 338) AT1G34300 | Symbols: | lectin protein kinase family protein | chr1:12503450-12505939 FORWARDhighly similar to ( 603) KPRO_MAIZE Putative receptor protein kinase ZmPK1 precursor (EC 2.7.11.1) - Zea mays (Maize) Pkinase S_TKc S_TKc TyrKc Pkinase_Tyr PTKc SPS1 PTKc_InsR_like PTKc_Src_like PTKc_EGFR_like PTKc_Csk_like PTKc_Frk_like B_lectin PTKc_Fes_like PTKc_EphR_A2 PTKc…	0.586
30.2.99	signalling.receptor kinases.misc	loc_os01g20880.1	Transcript	moderately similar to ( 210) AT3G17410 | Symbols: | serine/threonine protein kinase, putative | chr3:5956601-5958882 FORWARDweakly similar to ( 146) KPRO_MAIZE Putative receptor protein kinase ZmPK1 precursor (EC 2.7.11.1) - Zea mays (Maize) Pkinase_Tyr PTKc TyrKc S_TKc Pkinase S_TKc PTKc_Src_like PTKc_Csk_like PTKc_Frk_like PTKc_Chk PTKc_Lck_Blk PTKc_InsR_like SPS1 PTKc_Ror PTKc_Fyn_Yrk PTKc_Srm…	0.704
30.2.99	signalling.receptor kinases.misc	loc_os11g36160.1	Transcript	highly similar to ( 598) AT3G47570 | Symbols: | leucine-rich repeat transmembrane protein kinase, putative | chr3:17527611-17530748 FORWARDmoderately similar to ( 351) RPK1_IPONI Receptor-like protein kinase precursor (EC 2.7.11.1) - Ipomoea nil (Japanese morning glory) (Pharbitis nil) PTKc Pkinase Pkinase_Tyr S_TKc S_TKc TyrKc PTKc_Frk_like PTKc_Src_like PTKc_Csk_like PTKc_Jak_rpt2 PTKc_Srm_Brk …	0.015
30.2.99	signalling.receptor kinases.misc	loc_os02g56370.1	Transcript	moderately similar to ( 430) AT1G21230 | Symbols: WAK5 | WAK5 (WALL ASSOCIATED KINASE 5); kinase/ protein serine/threonine kinase | chr1:7429980-7432346 FORWARDweakly similar to ( 181) NORK_MEDTR Nodulation receptor kinase precursor (EC 2.7.11.1) (Does not make infections protein 2) (Symbiosis receptor-like kinase) (MtSYMRK) - Medicago truncatula (Barrel medic) TyrKc Pkinase_Tyr S_TKc PTKc Pkinas…	-0.076
30.2.99	signalling.receptor kinases.misc	loc_os03g62430.1	Transcript	moderately similar to ( 404) AT1G21270 | Symbols: WAK2 | WAK2; ATP binding / calcium ion binding / protein kinase/ protein serine/threonine kinase | chr1:7444997-7447345 FORWARDweakly similar to ( 191) NORK_MEDTR Nodulation receptor kinase precursor (EC 2.7.11.1) (Does not make infections protein 2) (Symbiosis receptor-like kinase) (MtSYMRK) - Medicago truncatula (Barrel medic) TyrKc S_TKc Pkinas…	0.073
30.2.99	signalling.receptor kinases.misc	loc_os10g05160.1	Transcript	weakly similar to ( 161) AT1G21240 | Symbols: WAK3 | WAK3 (wall associated kinase 3); kinase/ protein serine/threonine kinase | chr1:7434303-7436702 FORWARDweakly similar to ( 123) KPRO_MAIZE Putative receptor protein kinase ZmPK1 precursor (EC 2.7.11.1) - Zea mays (Maize) Pkinase_Tyr TyrKc PTKc S_TKc S_TKc Pkinase PTKc_Csk_like PTKc_Jak_rpt2 PTKc_Fes_like PTKc_Abl PTKc_Trk PTKc_Srm_Brk PTKc_Src_…	0.31
30.2.99	signalling.receptor kinases.misc	loc_os03g31070.1	Transcript	moderately similar to ( 342) AT2G45910 | Symbols: | protein kinase family protein / U-box domain-containing protein | chr2:18894520-18898212 FORWARDweakly similar to ( 113) KPRO_MAIZE Putative receptor protein kinase ZmPK1 precursor (EC 2.7.11.1) - Zea mays (Maize) S_TKc Pkinase Pkinase_Tyr S_TKc PTKc TyrKc SPS1 PTKc_Fes_like PTKc_Csk_like PTKc_Jak_rpt2 PTKc_Ror PTKc_InsR_like protein|protein kin…	0.705
30.2.99	signalling.receptor kinases.misc	loc_os02g02120.1	Transcript	highly similar to ( 502) AT1G21230 | Symbols: WAK5 | WAK5 (WALL ASSOCIATED KINASE 5); kinase/ protein serine/threonine kinase | chr1:7429980-7432346 FORWARDweakly similar to ( 181) NORK_MEDTR Nodulation receptor kinase precursor (EC 2.7.11.1) (Does not make infections protein 2) (Symbiosis receptor-like kinase) (MtSYMRK) - Medicago truncatula (Barrel medic) TyrKc S_TKc Pkinase_Tyr PTKc S_TKc Pkin…	0.452
30.2.99	signalling.receptor kinases.misc	loc_os01g47840.1	Transcript	moderately similar to ( 344) AT1G34300 | Symbols: | lectin protein kinase family protein | chr1:12503450-12505939 FORWARDhighly similar to ( 667) KPRO_MAIZE Putative receptor protein kinase ZmPK1 precursor (EC 2.7.11.1) - Zea mays (Maize) S_TKc Pkinase S_TKc Pkinase_Tyr TyrKc PTKc SPS1 PTKc_Frk_like PTKc_Trk PTKc_EGFR_like PTKc_Csk_like PTKc_Src_like PTKc_Itk PTKc_InsR_like PTKc_Tec_like PTKc_Eph…	0.546
30.2.99	signalling.receptor kinases.misc	loc_os11g07130.1	Transcript	moderately similar to ( 318) AT3G47090 | Symbols: | leucine-rich repeat transmembrane protein kinase, putative | chr3:17341512-17344645 REVERSEweakly similar to ( 141) PSKR_DAUCA Phytosulfokine receptor precursor (EC 2.7.11.1) (Phytosulfokine LRR receptor kinase) - Daucus carota (Carrot) S_TKc S_TKc Pkinase Pkinase_Tyr PTKc TyrKc PTKc_Csk_like PTKc_Srm_Brk PTKc_Jak_rpt2 PTKc_Trk SPS1 PTKc_Src_lik…	0.663
30.2.99	signalling.receptor kinases.misc	loc_os12g44090.1	Transcript	highly similar to ( 767) AT5G62710 | Symbols: | leucine-rich repeat family protein / protein kinase family protein | chr5:25187438-25190325 FORWARDmoderately similar to ( 283) PSKR_DAUCA Phytosulfokine receptor precursor (EC 2.7.11.1) (Phytosulfokine LRR receptor kinase) - Daucus carota (Carrot) PTKc TyrKc Pkinase_Tyr S_TKc Pkinase S_TKc PTKc_Jak_rpt2 PTKc_Src_like PTKc_Srm_Brk PTKc_EphR PTKc_Frk…	0.989
30.2.99	signalling.receptor kinases.misc	loc_os02g05920.1	Transcript	highly similar to ( 769) AT1G72300 | Symbols: | leucine-rich repeat transmembrane protein kinase, putative | chr1:27217679-27220966 REVERSEhighly similar to ( 674) PSKR_DAUCA Phytosulfokine receptor precursor (EC 2.7.11.1) (Phytosulfokine LRR receptor kinase) - Daucus carota (Carrot) Pkinase_Tyr S_TKc PTKc Pkinase TyrKc S_TKc PTKc_Trk PTKc_Jak_rpt2 PTKc_Csk_like PTKc_EphR PTKc_Src_like PTKc_InsR_…	-0.179
30.2.99	signalling.receptor kinases.misc	loc_os12g03670.1	Transcript	moderately similar to ( 329) AT1G34300 | Symbols: | lectin protein kinase family protein | chr1:12503450-12505939 FORWARDhighly similar to ( 768) KPRO_MAIZE Putative receptor protein kinase ZmPK1 precursor (EC 2.7.11.1) - Zea mays (Maize) Pkinase S_TKc S_TKc Pkinase_Tyr TyrKc PTKc SPS1 PTKc_Csk_like PTKc_Jak_rpt2 PTKc_EphR PTKc_EphR_A2 PTKc_Src_like PTKc_Trk PTKc_InsR_like PTKc_Srm_Brk PTKc_Itk P…	1.557
30.2.99	signalling.receptor kinases.misc	loc_os01g48020.1	Transcript	moderately similar to ( 312) AT1G34300 | Symbols: | lectin protein kinase family protein | chr1:12503450-12505939 FORWARDhighly similar to ( 612) KPRO_MAIZE Putative receptor protein kinase ZmPK1 precursor (EC 2.7.11.1) - Zea mays (Maize) Pkinase S_TKc S_TKc TyrKc Pkinase_Tyr PTKc SPS1 PTKc_Src_like PTKc_Frk_like PTKc_EGFR_like B_lectin PTKc_Csk_like B_lectin PTKc_Tec_like PTKc_Trk PTKc_Srm_Brk B…	-0.234
30.2.99	signalling.receptor kinases.misc	loc_os11g12620.1	Transcript	highly similar to ( 859) AT5G65700 | Symbols: BAM1 | BAM1 (BARELY ANY MERISTEM 1); ATP binding / kinase/ protein serine/threonine kinase | chr5:26281826-26284945 FORWARDmoderately similar to ( 227) RPK1_IPONI Receptor-like protein kinase precursor (EC 2.7.11.1) - Ipomoea nil (Japanese morning glory) (Pharbitis nil) S_TKc Pkinase_Tyr Pkinase S_TKc PTKc TyrKc SPS1 PTKc_Jak_rpt2 PTKc_Src_like PTKc_S…	1.193
30.2.99	signalling.receptor kinases.misc	loc_os12g10740.1	Transcript	highly similar to ( 818) AT1G79620 | Symbols: | leucine-rich repeat transmembrane protein kinase, putative | chr1:29957633-29962174 REVERSEmoderately similar to ( 233) NORK_MEDTR Nodulation receptor kinase precursor (EC 2.7.11.1) (Does not make infections protein 2) (Symbiosis receptor-like kinase) (MtSYMRK) - Medicago truncatula (Barrel medic) TyrKc Pkinase_Tyr PTKc S_TKc S_TKc Pkinase PTKc_Jak_…	0.434
30.2.99	signalling.receptor kinases.misc	loc_os02g05910.1	Transcript	highly similar to ( 782) AT1G72300 | Symbols: | leucine-rich repeat transmembrane protein kinase, putative | chr1:27217679-27220966 REVERSEhighly similar to ( 674) PSKR_DAUCA Phytosulfokine receptor precursor (EC 2.7.11.1) (Phytosulfokine LRR receptor kinase) - Daucus carota (Carrot) Pkinase_Tyr S_TKc Pkinase S_TKc TyrKc PTKc PTKc_Csk_like PTKc_Src_like PTKc_Trk PTKc_EphR PTKc_InsR_like PTKc_Tec_…	0.091
30.2.99	signalling.receptor kinases.misc	loc_os02g11980.1	Transcript	highly similar to ( 656) AT3G47570 | Symbols: | leucine-rich repeat transmembrane protein kinase, putative | chr3:17527611-17530748 FORWARDmoderately similar to ( 455) RPK1_IPONI Receptor-like protein kinase precursor (EC 2.7.11.1) - Ipomoea nil (Japanese morning glory) (Pharbitis nil) S_TKc TyrKc S_TKc Pkinase_Tyr Pkinase PTKc PTKc_Csk_like PTKc_Src_like PTKc_Jak_rpt2 PTKc_Frk_like PTKc_Srm_Brk …	-0.306
30.2.99	signalling.receptor kinases.misc	loc_os02g57700.1	Transcript	moderately similar to ( 338) AT2G45910 | Symbols: | protein kinase family protein / U-box domain-containing protein | chr2:18894520-18898212 FORWARDweakly similar to ( 120) NORK_MEDTR Nodulation receptor kinase precursor (EC 2.7.11.1) (Does not make infections protein 2) (Symbiosis receptor-like kinase) (MtSYMRK) - Medicago truncatula (Barrel medic) STK_N S_TKc Pkinase S_TKc Pkinase_Tyr TyrKc PTK…	0.609
30.2.99	signalling.receptor kinases.misc	loc_os03g57780.1	Transcript	highly similar to ( 679) AT3G03770 | Symbols: | leucine-rich repeat transmembrane protein kinase, putative | chr3:945303-948436 REVERSEweakly similar to ( 144) NORK_MEDTR Nodulation receptor kinase precursor (EC 2.7.11.1) (Does not make infections protein 2) (Symbiosis receptor-like kinase) (MtSYMRK) - Medicago truncatula (Barrel medic) PTKc Pkinase_Tyr S_TKc TyrKc Pkinase S_TKc PTKc_Jak_rpt2 PTK…	1.675
30.2.99	signalling.receptor kinases.misc	loc_os02g12030.1	Transcript	highly similar to ( 659) AT3G47570 | Symbols: | leucine-rich repeat transmembrane protein kinase, putative | chr3:17527611-17530748 FORWARDmoderately similar to ( 450) RPK1_IPONI Receptor-like protein kinase precursor (EC 2.7.11.1) - Ipomoea nil (Japanese morning glory) (Pharbitis nil) S_TKc TyrKc S_TKc Pkinase_Tyr Pkinase PTKc PTKc_Srm_Brk PTKc_Csk_like PTKc_Jak_rpt2 PTKc_Src_like PTKc_Frk_like …	-0.718
30.2.99	signalling.receptor kinases.misc	loc_os03g21230.1	Transcript	nearly identical (1126) AT1G79620 | Symbols: | leucine-rich repeat transmembrane protein kinase, putative | chr1:29957633-29962174 REVERSEmoderately similar to ( 213) NORK_MEDTR Nodulation receptor kinase precursor (EC 2.7.11.1) (Does not make infections protein 2) (Symbiosis receptor-like kinase) (MtSYMRK) - Medicago truncatula (Barrel medic) TyrKc PTKc Pkinase_Tyr S_TKc S_TKc Pkinase PTKc_Src_l…	0.797
30.2.99	signalling.receptor kinases.misc	loc_os01g49529.2	Transcript	moderately similar to ( 465) AT1G18390 | Symbols: | ATP binding / kinase/ protein kinase/ protein serine/threonine kinase/ protein tyrosine kinase | chr1:6327463-6329935 FORWARDmoderately similar to ( 217) CRI4_MAIZE Putative receptor protein kinase CRINKLY4 precursor (EC 2.7.11.1) - Zea mays (Maize) S_TKc S_TKc Pkinase_Tyr Pkinase PTKc TyrKc SPS1 PTKc_Jak_rpt2 PTKc_Csk_like PTKc_Frk_like PTKc_EG…	2.051
30.2.99	signalling.receptor kinases.misc	loc_os02g12450.1	Transcript	highly similar to ( 645) AT3G47090 | Symbols: | leucine-rich repeat transmembrane protein kinase, putative | chr3:17341512-17344645 REVERSEmoderately similar to ( 430) RPK1_IPONI Receptor-like protein kinase precursor (EC 2.7.11.1) - Ipomoea nil (Japanese morning glory) (Pharbitis nil) S_TKc S_TKc Pkinase_Tyr Pkinase TyrKc PTKc PTKc_Jak_rpt2 PTKc_Src_like PTKc_Csk_like PTKc_Srm_Brk PTKc_Frk_like …	-0.275
30.2.99	signalling.receptor kinases.misc	loc_os03g16960.1	Transcript	weakly similar to ( 194) AT5G48540 | Symbols: | 33 kDa secretory protein-related | chr5:19669096-19669887 REVERSE protein|cysteine-rich repeat secretory protein 55 precursor, putative, expressed	-0.509
30.2.99	signalling.receptor kinases.misc	loc_os02g05980.1	Transcript	highly similar to ( 761) AT1G72300 | Symbols: | leucine-rich repeat transmembrane protein kinase, putative | chr1:27217679-27220966 REVERSEhighly similar to ( 635) PSKR_DAUCA Phytosulfokine receptor precursor (EC 2.7.11.1) (Phytosulfokine LRR receptor kinase) - Daucus carota (Carrot) Pkinase_Tyr TyrKc Pkinase PTKc S_TKc S_TKc PTKc_Src_like PTKc_Trk PTKc_Frk_like PTKc_Csk_like PTKc_EphR PTKc_Jak_r…	0.345
30.2.99	signalling.receptor kinases.misc	loc_os01g60060.1	Transcript	highly similar to ( 953) AT1G79620 | Symbols: | leucine-rich repeat transmembrane protein kinase, putative | chr1:29957633-29962174 REVERSEmoderately similar to ( 257) NORK_MEDTR Nodulation receptor kinase precursor (EC 2.7.11.1) (Does not make infections protein 2) (Symbiosis receptor-like kinase) (MtSYMRK) - Medicago truncatula (Barrel medic) TyrKc Pkinase_Tyr S_TKc PTKc S_TKc Pkinase PTKc_Jak_…	0.784
30.2.99	signalling.receptor kinases.misc	loc_os01g59550.1	Transcript	highly similar to ( 554) AT4G29990 | Symbols: | light repressible receptor protein kinase | chr4:14665802-14669438 REVERSEmoderately similar to ( 278) NORK_MEDTR Nodulation receptor kinase precursor (EC 2.7.11.1) (Does not make infections protein 2) (Symbiosis receptor-like kinase) (MtSYMRK) - Medicago truncatula (Barrel medic) TyrKc Pkinase_Tyr S_TKc S_TKc PTKc Pkinase PTKc_Csk_like PTKc_Src_lik…	0.496
30.2.99	signalling.receptor kinases.misc	loc_os02g18320.1	Transcript	highly similar to ( 813) AT5G10290 | Symbols: | leucine-rich repeat family protein / protein kinase family protein | chr5:3235462-3238171 REVERSEmoderately similar to ( 250) PSKR_DAUCA Phytosulfokine receptor precursor (EC 2.7.11.1) (Phytosulfokine LRR receptor kinase) - Daucus carota (Carrot) PTKc Pkinase_Tyr TyrKc S_TKc Pkinase S_TKc PTKc_Csk_like PTKc_Jak_rpt2 PTKc_Src_like PTKc_EGFR_like PTKc…	0.844
30.2.99	signalling.receptor kinases.misc	loc_os11g11490.1	Transcript	moderately similar to ( 325) AT5G47850 | Symbols: CCR4 | CCR4 (ARABIDOPSIS THALIANA CRINKLY4 RELATED 4); kinase | chr5:19378803-19381058 REVERSEmoderately similar to ( 235) CRI4_MAIZE Putative receptor protein kinase CRINKLY4 precursor (EC 2.7.11.1) - Zea mays (Maize) S_TKc S_TKc PTKc Pkinase_Tyr Pkinase TyrKc PTKc_Jak_rpt2 PTKc_Csk_like SPS1 PTKc_Ror PTKc_Trk PTKc_Srm_Brk PTKc_Fes_like PTKc_EphR…	0.713
30.2.99	signalling.receptor kinases.misc	loc_os01g05940.1	Transcript	highly similar to ( 691) AT3G47570 | Symbols: | leucine-rich repeat transmembrane protein kinase, putative | chr3:17527611-17530748 FORWARDmoderately similar to ( 382) RPK1_IPONI Receptor-like protein kinase precursor (EC 2.7.11.1) - Ipomoea nil (Japanese morning glory) (Pharbitis nil) S_TKc Pkinase S_TKc Pkinase_Tyr TyrKc PTKc PTKc_Jak_rpt2 PTKc_Jak2_Jak3_rpt2 PTKc_Srm_Brk SPS1 PTKc_Tyk2_rpt2 PT…	0.464
30.2.99	signalling.receptor kinases.misc	loc_os11g47180.1	Transcript	highly similar to ( 526) AT3G47570 | Symbols: | leucine-rich repeat transmembrane protein kinase, putative | chr3:17527611-17530748 FORWARDmoderately similar to ( 444) RPK1_IPONI Receptor-like protein kinase precursor (EC 2.7.11.1) - Ipomoea nil (Japanese morning glory) (Pharbitis nil) Pkinase_Tyr TyrKc Pkinase PTKc S_TKc S_TKc PTKc_Srm_Brk PTKc_Src_like PTKc_Csk_like PTKc_Trk PTKc_Jak_rpt2 PTKc_…	-0.43
30.2.99	signalling.receptor kinases.misc	loc_os02g02490.1	Transcript	highly similar to ( 851) AT2G02220 | Symbols: ATPSKR1, PSKR1 | PSKR1 (PHYTOSULFOKIN RECEPTOR 1); ATP binding / peptide receptor/ protein serine/threonine kinase | chr2:584098-587124 REVERSEhighly similar to ( 808) PSKR_DAUCA Phytosulfokine receptor precursor (EC 2.7.11.1) (Phytosulfokine LRR receptor kinase) - Daucus carota (Carrot) Pkinase S_TKc S_TKc Pkinase_Tyr PTKc TyrKc SPS1 PTKc_Jak_rpt2 PT…	1.83
30.2.99	signalling.receptor kinases.misc	loc_os01g04450.1	Transcript	moderately similar to ( 447) AT1G18390 | Symbols: | ATP binding / kinase/ protein kinase/ protein serine/threonine kinase/ protein tyrosine kinase | chr1:6327463-6329935 FORWARDmoderately similar to ( 225) CRI4_MAIZE Putative receptor protein kinase CRINKLY4 precursor (EC 2.7.11.1) - Zea mays (Maize) S_TKc S_TKc Pkinase_Tyr Pkinase PTKc TyrKc PTKc_Jak_rpt2 PTKc_Src_like PTKc_Frk_like PTKc_Csk_lik…	0.656
30.2.99	signalling.receptor kinases.misc	loc_os02g05930.1	Transcript	highly similar to ( 783) AT1G72300 | Symbols: | leucine-rich repeat transmembrane protein kinase, putative | chr1:27217679-27220966 REVERSEhighly similar to ( 687) PSKR_DAUCA Phytosulfokine receptor precursor (EC 2.7.11.1) (Phytosulfokine LRR receptor kinase) - Daucus carota (Carrot) Pkinase S_TKc S_TKc Pkinase_Tyr TyrKc PTKc PTKc_Src_like PTKc_Csk_like PTKc_Trk SPS1 PTKc_EphR PTKc_Tec_like PTKc_…	-0.088
30.2.99	signalling.receptor kinases.misc	loc_os12g38610.1	Transcript	highly similar to ( 567) AT3G55550 | Symbols: | lectin protein kinase, putative | chr3:20600019-20602073 REVERSEweakly similar to ( 160) NORK_MEDTR Nodulation receptor kinase precursor (EC 2.7.11.1) (Does not make infections protein 2) (Symbiosis receptor-like kinase) (MtSYMRK) - Medicago truncatula (Barrel medic) Lectin_legB Pkinase S_TKc S_TKc Pkinase_Tyr PTKc TyrKc PTKc_Csk_like PTKc_EphR PTKc…	-0.286
30.2.99	signalling.receptor kinases.misc	loc_os01g02600.1	Transcript	moderately similar to ( 328) AT5G38280 | Symbols: PR5K | PR5K; kinase/ transmembrane receptor protein serine/threonine kinase | chr5:15293325-15295838 REVERSEmoderately similar to ( 202) KPRO_MAIZE Putative receptor protein kinase ZmPK1 precursor (EC 2.7.11.1) - Zea mays (Maize) Pkinase_Tyr TyrKc PTKc Pkinase S_TKc S_TKc PTKc_Src_like PTKc_Csk_like PTKc_EGFR_like PTKc_Syk_like PTKc_Abl PTKc_Srm_B…	-0.009
30.2.99	signalling.receptor kinases.misc	loc_os10g30530.1	Transcript	highly similar to ( 637) AT2G37710 | Symbols: RLK | RLK (receptor lectin kinase); kinase | chr2:15814934-15816961 REVERSEweakly similar to ( 185) PSKR_DAUCA Phytosulfokine receptor precursor (EC 2.7.11.1) (Phytosulfokine LRR receptor kinase) - Daucus carota (Carrot) Lectin_legB Pkinase S_TKc S_TKc Pkinase_Tyr TyrKc PTKc SPS1 PTKc_EphR PTKc_EphR_A2 PTKc_Csk_like PTKc_Jak_rpt2 PTKc_EGFR_like PTKc_E…	0.108
30.2.99	signalling.receptor kinases.misc	loc_os01g59570.1	Transcript	highly similar to ( 553) AT4G29990 | Symbols: | light repressible receptor protein kinase | chr4:14665802-14669438 REVERSEmoderately similar to ( 223) NORK_PEA Nodulation receptor kinase precursor (EC 2.7.11.1) - Pisum sativum (Garden pea) TyrKc Pkinase_Tyr S_TKc PTKc S_TKc Pkinase PTKc_Csk_like PTKc_Fes_like PTKc_Jak_rpt2 PTKc_Src_like PTKc_Trk PTKc_Srm_Brk PTKc_Itk PTKc_Frk_like PTKc_EphR PTKc_…	0.416
30.2.99	signalling.receptor kinases.misc	loc_os01g05960.1	Transcript	highly similar to ( 667) AT3G47570 | Symbols: | leucine-rich repeat transmembrane protein kinase, putative | chr3:17527611-17530748 FORWARDmoderately similar to ( 389) RPK1_IPONI Receptor-like protein kinase precursor (EC 2.7.11.1) - Ipomoea nil (Japanese morning glory) (Pharbitis nil) S_TKc S_TKc Pkinase TyrKc Pkinase_Tyr PTKc PTKc_Jak_rpt2 PTKc_Srm_Brk SPS1 PTKc_Trk PTKc_Src_like PTKc_Frk_like …	-0.602
30.2.99	signalling.receptor kinases.misc	loc_os01g02400.3	Transcript	moderately similar to ( 332) AT5G38280 | Symbols: PR5K | PR5K; kinase/ transmembrane receptor protein serine/threonine kinase | chr5:15293325-15295838 REVERSEmoderately similar to ( 202) KPRO_MAIZE Putative receptor protein kinase ZmPK1 precursor (EC 2.7.11.1) - Zea mays (Maize) Pkinase_Tyr TyrKc PTKc Pkinase S_TKc S_TKc PTKc_EGFR_like PTKc_Csk_like PTKc_Src_like PTKc_Syk_like PTKc_Abl PTKc_Jak_r…	-0.304
30.2.99	signalling.receptor kinases.misc	loc_os02g41500.1	Transcript	moderately similar to ( 493) AT1G21270 | Symbols: WAK2 | WAK2; ATP binding / calcium ion binding / protein kinase/ protein serine/threonine kinase | chr1:7444997-7447345 FORWARDweakly similar to ( 195) NORK_MEDTR Nodulation receptor kinase precursor (EC 2.7.11.1) (Does not make infections protein 2) (Symbiosis receptor-like kinase) (MtSYMRK) - Medicago truncatula (Barrel medic) Pkinase_Tyr S_TKc …	-1.005
30.2.99	signalling.receptor kinases.misc	loc_os01g49614.1	Transcript	moderately similar to ( 405) AT5G38260 | Symbols: | serine/threonine protein kinase, putative | chr5:15283692-15285837 REVERSEweakly similar to ( 192) KPRO_MAIZE Putative receptor protein kinase ZmPK1 precursor (EC 2.7.11.1) - Zea mays (Maize) TyrKc Pkinase Pkinase_Tyr PTKc S_TKc S_TKc PTKc_Csk_like PTKc_EphR PTKc_Src_like PTKc_Tec_like PTKc_EGFR_like PTKc_Srm_Brk PTKc_Lck_Blk PTKc_Jak_rpt2 PTKc_…	-0.082
30.2.99	signalling.receptor kinases.misc	loc_os11g14420.1	Transcript	highly similar to ( 670) AT5G48380 | Symbols: | leucine-rich repeat family protein / protein kinase family protein | chr5:19604584-19606532 REVERSEmoderately similar to ( 293) PSKR_DAUCA Phytosulfokine receptor precursor (EC 2.7.11.1) (Phytosulfokine LRR receptor kinase) - Daucus carota (Carrot) Pkinase_Tyr PTKc Pkinase TyrKc S_TKc S_TKc PTKc_Jak_rpt2 PTKc_EGFR_like PTKc_Csk_like PTKc_Srm_Brk PTK…	-0.171
30.2.99	signalling.receptor kinases.misc	loc_os02g01730.1	Transcript	moderately similar to ( 204) AT1G33260 | Symbols: | protein kinase family protein | chr1:12064796-12066114 FORWARDweakly similar to ( 111) NORK_MEDTR Nodulation receptor kinase precursor (EC 2.7.11.1) (Does not make infections protein 2) (Symbiosis receptor-like kinase) (MtSYMRK) - Medicago truncatula (Barrel medic) S_TKc S_TKc Pkinase SPS1 Pkinase_Tyr TyrKc PTKc PTKc_Jak_rpt2 protein|serine/thre…	0.62
30.2.99	signalling.receptor kinases.misc	loc_os11g35120.1	Transcript	moderately similar to ( 205) AT1G21250 | Symbols: WAK1, PRO25 | WAK1 (CELL WALL-ASSOCIATED KINASE); kinase | chr1:7439512-7441892 FORWARDweakly similar to ( 160) RPK1_IPONI Receptor-like protein kinase precursor (EC 2.7.11.1) - Ipomoea nil (Japanese morning glory) (Pharbitis nil) Pkinase_Tyr TyrKc S_TKc S_TKc PTKc Pkinase PTKc_Jak_rpt2 PTKc_Csk_like PTKc_Src_like PTKc_Lck_Blk PTKc_Ack_like PTKc_F…	0.428
30.2.99	signalling.receptor kinases.misc	loc_os01g02360.1	Transcript	moderately similar to ( 335) AT5G38280 | Symbols: PR5K | PR5K; kinase/ transmembrane receptor protein serine/threonine kinase | chr5:15293325-15295838 REVERSEweakly similar to ( 194) KPRO_MAIZE Putative receptor protein kinase ZmPK1 precursor (EC 2.7.11.1) - Zea mays (Maize) Pkinase_Tyr TyrKc PTKc S_TKc Pkinase S_TKc PTKc_Src_like PTKc_EphR PTKc_Srm_Brk PTKc_Trk PTKc_Frk_like PTKc_Jak_rpt2 PTKc_A…	-0.509
30.2.99	signalling.receptor kinases.misc	loc_os11g39370.1	Transcript	highly similar to ( 526) AT5G10290 | Symbols: | leucine-rich repeat family protein / protein kinase family protein | chr5:3235462-3238171 REVERSEmoderately similar to ( 209) PSKR_DAUCA Phytosulfokine receptor precursor (EC 2.7.11.1) (Phytosulfokine LRR receptor kinase) - Daucus carota (Carrot) Pkinase_Tyr TyrKc PTKc Pkinase S_TKc S_TKc PTKc_Met_Ron PTKc_InsR_like PTKc_Fes_like PTKc_Jak_rpt2 PTKc_…	-0.169
30.2.99	signalling.receptor kinases.misc	loc_os12g03650.1	Transcript	moderately similar to ( 355) AT1G34300 | Symbols: | lectin protein kinase family protein | chr1:12503450-12505939 FORWARDhighly similar to ( 782) KPRO_MAIZE Putative receptor protein kinase ZmPK1 precursor (EC 2.7.11.1) - Zea mays (Maize) Pkinase S_TKc S_TKc TyrKc Pkinase_Tyr PTKc SPS1 PTKc_Src_like PTKc_Csk_like PTKc_EphR PTKc_Jak_rpt2 PTKc_Trk PTKc_EphR_A2 PTKc_Itk PTKc_Frk_like PTKc_Srm_Brk PT…	0.292
30.2.99	signalling.receptor kinases.misc	loc_os01g05980.1	Transcript	highly similar to ( 654) AT3G47570 | Symbols: | leucine-rich repeat transmembrane protein kinase, putative | chr3:17527611-17530748 FORWARDmoderately similar to ( 368) RPK1_IPONI Receptor-like protein kinase precursor (EC 2.7.11.1) - Ipomoea nil (Japanese morning glory) (Pharbitis nil) S_TKc S_TKc Pkinase Pkinase_Tyr PTKc TyrKc PTKc_Jak_rpt2 PTKc_Srm_Brk PTKc_Jak2_Jak3_rpt2 SPS1 PTKc_Trk PTKc_Csk…	0.184
30.2.99	signalling.receptor kinases.misc	loc_os10g06740.1	Transcript	highly similar to ( 612) AT1G73080 | Symbols: PEPR1 | PEPR1 (PEP1 receptor 1); ATP binding / kinase/ protein binding / protein serine/threonine kinase | chr1:27484513-27488021 FORWARDhighly similar to ( 616) RPK1_IPONI Receptor-like protein kinase precursor (EC 2.7.11.1) - Ipomoea nil (Japanese morning glory) (Pharbitis nil) S_TKc Pkinase S_TKc Pkinase_Tyr PTKc TyrKc SPS1 PTKc_Csk_like PTKc_EphR …	1.516
30.2.99	signalling.receptor kinases.misc	loc_os01g60280.1	Transcript	highly similar to ( 794) AT1G06840 | Symbols: | leucine-rich repeat transmembrane protein kinase, putative | chr1:2097854-2103479 REVERSEmoderately similar to ( 214) NORK_MEDTR Nodulation receptor kinase precursor (EC 2.7.11.1) (Does not make infections protein 2) (Symbiosis receptor-like kinase) (MtSYMRK) - Medicago truncatula (Barrel medic) TyrKc PTKc Pkinase_Tyr S_TKc S_TKc Pkinase PTKc_Jak_rp…	0.649
30.2.99	signalling.receptor kinases.misc	loc_os02g14120.1	Transcript	highly similar to ( 756) AT5G45780 | Symbols: | leucine-rich repeat transmembrane protein kinase, putative | chr5:18566946-18569625 REVERSEmoderately similar to ( 280) PSKR_DAUCA Phytosulfokine receptor precursor (EC 2.7.11.1) (Phytosulfokine LRR receptor kinase) - Daucus carota (Carrot) TyrKc Pkinase_Tyr PTKc S_TKc Pkinase S_TKc PTKc_Csk_like PTKc_Srm_Brk PTKc_Src_like PTKc_Fes_like PTKc_Jak_rpt…	0.453
30.2.99	signalling.receptor kinases.misc	loc_os03g36650.1	Transcript	weakly similar to ( 126) AT3G22060 | Symbols: | receptor protein kinase-related | chr3:7771065-7772137 FORWARD protein|cysteine-rich repeat secretory protein 55 precursor, putative, expressed	-1.405
30.2.99	signalling.receptor kinases.misc	loc_os11g46980.1	Transcript	highly similar to ( 553) AT3G47570 | Symbols: | leucine-rich repeat transmembrane protein kinase, putative | chr3:17527611-17530748 FORWARDmoderately similar to ( 441) RPK1_IPONI Receptor-like protein kinase precursor (EC 2.7.11.1) - Ipomoea nil (Japanese morning glory) (Pharbitis nil) Pkinase_Tyr TyrKc S_TKc PTKc Pkinase S_TKc PTKc_Srm_Brk PTKc_Src_like PTKc_Csk_like PTKc_Trk PTKc_Jak_rpt2 PTKc_…	0.564
30.2.99	signalling.receptor kinases.misc	loc_os02g09960.1	Transcript	moderately similar to ( 293) AT2G33580 | Symbols: | protein kinase family protein / peptidoglycan-binding LysM domain-containing protein | chr2:14219848-14221842 REVERSEweakly similar to ( 139) CRI4_MAIZE Putative receptor protein kinase CRINKLY4 precursor (EC 2.7.11.1) - Zea mays (Maize) TyrKc Pkinase Pkinase_Tyr PTKc S_TKc S_TKc SPS1 PTKc_Csk_like PTKc_Jak_rpt2 PTKc_Chk PTKc_Src_like PTKc_EphR …	0.024
30.2.99	signalling.receptor kinases.misc	loc_os01g49920.1	Transcript	moderately similar to ( 407) AT3G47570 | Symbols: | leucine-rich repeat transmembrane protein kinase, putative | chr3:17527611-17530748 FORWARDmoderately similar to ( 249) RPK1_IPONI Receptor-like protein kinase precursor (EC 2.7.11.1) - Ipomoea nil (Japanese morning glory) (Pharbitis nil) Pkinase_Tyr S_TKc TyrKc S_TKc Pkinase PTKc PTKc_Src_like PTKc_Srm_Brk PTKc_Jak_rpt2 PTKc_Csk_like PTKc_Trk P…	-0.184
30.2.99	signalling.receptor kinases.misc	loc_os01g05870.1	Transcript	highly similar to ( 676) AT3G47570 | Symbols: | leucine-rich repeat transmembrane protein kinase, putative | chr3:17527611-17530748 FORWARDmoderately similar to ( 405) RPK1_IPONI Receptor-like protein kinase precursor (EC 2.7.11.1) - Ipomoea nil (Japanese morning glory) (Pharbitis nil) Pkinase S_TKc S_TKc Pkinase_Tyr TyrKc PTKc PTKc_Jak_rpt2 PTKc_Src_like PTKc_Srm_Brk PTKc_Csk_like SPS1 PTKc_Frk_…	0.159
30.2.99	signalling.receptor kinases.misc	loc_os10g06760.1	Transcript	highly similar to ( 620) AT1G17750 | Symbols: | leucine-rich repeat transmembrane protein kinase, putative | chr1:6106656-6110008 FORWARDhighly similar to ( 615) RPK1_IPONI Receptor-like protein kinase precursor (EC 2.7.11.1) - Ipomoea nil (Japanese morning glory) (Pharbitis nil) S_TKc Pkinase S_TKc Pkinase_Tyr TyrKc PTKc PTKc_Trk PTKc_EphR PTKc_Csk_like SPS1 PTKc_Fes_like PTKc_Ror PTKc_Tec_like …	0.636
30.2.99	signalling.receptor kinases.misc	loc_os01g47820.1	Transcript	moderately similar to ( 366) AT1G34300 | Symbols: | lectin protein kinase family protein | chr1:12503450-12505939 FORWARDhighly similar to ( 678) KPRO_MAIZE Putative receptor protein kinase ZmPK1 precursor (EC 2.7.11.1) - Zea mays (Maize) Pkinase S_TKc TyrKc S_TKc Pkinase_Tyr PTKc PTKc_Trk PTKc_Csk_like PTKc_EGFR_like SPS1 PTKc_EphR PTKc_Src_like PTKc_Frk_like B_lectin PTKc_Itk PTKc_Tec_like PTKc…	0.619
30.2.99	signalling.receptor kinases.misc	loc_os11g46970.1	Transcript	moderately similar to ( 462) AT3G47570 | Symbols: | leucine-rich repeat transmembrane protein kinase, putative | chr3:17527611-17530748 FORWARDmoderately similar to ( 418) RPK1_IPONI Receptor-like protein kinase precursor (EC 2.7.11.1) - Ipomoea nil (Japanese morning glory) (Pharbitis nil) S_TKc Pkinase S_TKc Pkinase_Tyr TyrKc PTKc PTKc_Srm_Brk PTKc_Csk_like PTKc_Trk PTKc_Src_like PTKc_Jak_rpt2 P…	-0.641
30.2.99	signalling.receptor kinases.misc	loc_os11g35330.1	Transcript	weakly similar to ( 188) AT2G33580 | Symbols: | protein kinase family protein / peptidoglycan-binding LysM domain-containing protein | chr2:14219848-14221842 REVERSEweakly similar to ( 120) KPRO_MAIZE Putative receptor protein kinase ZmPK1 precursor (EC 2.7.11.1) - Zea mays (Maize) S_TKc Pkinase_Tyr S_TKc Pkinase PTKc TyrKc SPS1 PTKc_Csk_like PTKc_Src_like PTKc_Srm_Brk PTKc_Chk PTKc_Frk_like PTKc…	-1.277
30.2.99	signalling.receptor kinases.misc	loc_os01g07630.1	Transcript	highly similar to ( 848) AT1G60800 | Symbols: NIK3 | NIK3 (NSP-INTERACTING KINASE 3); kinase | chr1:22383601-22386931 REVERSEmoderately similar to ( 270) PSKR_DAUCA Phytosulfokine receptor precursor (EC 2.7.11.1) (Phytosulfokine LRR receptor kinase) - Daucus carota (Carrot) TyrKc PTKc Pkinase_Tyr S_TKc S_TKc Pkinase PTKc_Csk_like PTKc_Jak_rpt2 PTKc_Srm_Brk PTKc_EphR PTKc_Fes_like PTKc_InsR_like S…	0.92
30.2.99	signalling.receptor kinases.misc	loc_os02g50200.1	Transcript	weakly similar to ( 149) AT5G37660 | Symbols: PDLP7 | PDLP7 (PLASMODESMATA-LOCATED PROTEIN 7) | chr5:14959842-14961165 FORWARD protein|cysteine-rich repeat secretory protein precursor, putative, expressed	0.584
30.2.99	signalling.receptor kinases.misc	loc_os02g05940.1	Transcript	highly similar to ( 746) AT1G72300 | Symbols: | leucine-rich repeat transmembrane protein kinase, putative | chr1:27217679-27220966 REVERSEhighly similar to ( 648) PSKR_DAUCA Phytosulfokine receptor precursor (EC 2.7.11.1) (Phytosulfokine LRR receptor kinase) - Daucus carota (Carrot) Pkinase_Tyr Pkinase TyrKc PTKc S_TKc S_TKc PTKc_Csk_like PTKc_Src_like PTKc_Trk PTKc_Jak_rpt2 PTKc_EphR PTKc_InsR_…	-0.298
30.2.99	signalling.receptor kinases.misc	loc_os02g48200.1	Transcript	moderately similar to ( 377) AT5G06740 | Symbols: | lectin protein kinase family protein | chr5:2084094-2086052 FORWARDweakly similar to ( 179) KPRO_MAIZE Putative receptor protein kinase ZmPK1 precursor (EC 2.7.11.1) - Zea mays (Maize) Lectin_legB Pkinase S_TKc TyrKc S_TKc Pkinase_Tyr PTKc PTKc_Jak_rpt2 SPS1 PTKc_Src_like PTKc_EphR PTKc_Syk_like PTKc_Frk_like PTKc_Ack_like PTKc_Tec_like PTKc_Trk…	1.136
30.2.99	signalling.receptor kinases.misc	loc_os02g42190.1	Transcript	moderately similar to ( 328) AT1G79670 | Symbols: RFO1, WAKL22 | RFO1 (RESISTANCE TO FUSARIUM OXYSPORUM 1); kinase | chr1:29976887-29979337 REVERSEweakly similar to ( 184) NORK_MEDTR Nodulation receptor kinase precursor (EC 2.7.11.1) (Does not make infections protein 2) (Symbiosis receptor-like kinase) (MtSYMRK) - Medicago truncatula (Barrel medic) TyrKc Pkinase_Tyr S_TKc Pkinase PTKc S_TKc PTKc_…	0.37
30.2.99	signalling.receptor kinases.misc	loc_os02g11930.1	Transcript	highly similar to ( 636) AT3G47570 | Symbols: | leucine-rich repeat transmembrane protein kinase, putative | chr3:17527611-17530748 FORWARDmoderately similar to ( 440) RPK1_IPONI Receptor-like protein kinase precursor (EC 2.7.11.1) - Ipomoea nil (Japanese morning glory) (Pharbitis nil) Pkinase_Tyr S_TKc PTKc Pkinase TyrKc S_TKc PTKc_Csk_like PTKc_Jak_rpt2 PTKc_Src_like PTKc_Srm_Brk PTKc_Frk_like …	1.409
30.2.99	signalling.receptor kinases.misc	loc_os11g07270.1	Transcript	highly similar to ( 629) AT3G47570 | Symbols: | leucine-rich repeat transmembrane protein kinase, putative | chr3:17527611-17530748 FORWARDmoderately similar to ( 321) RPK1_IPONI Receptor-like protein kinase precursor (EC 2.7.11.1) - Ipomoea nil (Japanese morning glory) (Pharbitis nil) PTKc S_TKc Pkinase_Tyr TyrKc Pkinase S_TKc PTKc_Srm_Brk PTKc_Src_like PTKc_Csk_like PTKc_Jak_rpt2 PTKc_Frk_like …	0.028
30.2.99	signalling.receptor kinases.misc	loc_os02g53720.1	Transcript	highly similar to ( 545) AT2G26330 | Symbols: ER, QRP1 | ER (ERECTA); transmembrane receptor protein kinase | chr2:11208367-11213895 REVERSEmoderately similar to ( 224) RPK1_IPONI Receptor-like protein kinase precursor (EC 2.7.11.1) - Ipomoea nil (Japanese morning glory) (Pharbitis nil) Pkinase S_TKc S_TKc Pkinase_Tyr TyrKc PTKc PTKc_Jak_rpt2 PTKc_EphR PTKc_Itk PTKc_Jak2_Jak3_rpt2 PTKc_Trk SPS1 P…	0.094
30.2.99	signalling.receptor kinases.misc	loc_os01g49529.3	Transcript	moderately similar to ( 427) AT1G66880 | Symbols: | serine/threonine protein kinase family protein | chr1:24946928-24955438 FORWARDmoderately similar to ( 225) CRI4_MAIZE Putative receptor protein kinase CRINKLY4 precursor (EC 2.7.11.1) - Zea mays (Maize) S_TKc Pkinase_Tyr S_TKc Pkinase PTKc TyrKc PTKc_Jak_rpt2 SPS1 PTKc_Csk_like PTKc_Tec_like PTKc_Frk_like PTKc_EGFR_like PTKc_Src_like PTKc_Srm_B…	0.704
30.2.99	signalling.receptor kinases.misc	loc_os04g15650.1	Transcript	moderately similar to ( 421) AT3G47570 | Symbols: | leucine-rich repeat transmembrane protein kinase, putative | chr3:17527611-17530748 FORWARDweakly similar to ( 155) RPK1_IPONI Receptor-like protein kinase precursor (EC 2.7.11.1) - Ipomoea nil (Japanese morning glory) (Pharbitis nil) S_TKc S_TKc Pkinase TyrKc Pkinase_Tyr PTKc PTKc_Srm_Brk PTKc_TrkA PTKc_Jak_rpt2 PTKc_Trk PTKc_Csk_like PTKc_Abl …	0.46
30.2.99	signalling.receptor kinases.misc	loc_os01g47810.1	Transcript	moderately similar to ( 370) AT1G34300 | Symbols: | lectin protein kinase family protein | chr1:12503450-12505939 FORWARDhighly similar to ( 695) KPRO_MAIZE Putative receptor protein kinase ZmPK1 precursor (EC 2.7.11.1) - Zea mays (Maize) Pkinase S_TKc Pkinase_Tyr TyrKc S_TKc PTKc SPS1 PTKc_EphR PTKc_EGFR_like PTKc_Csk_like PTKc_Trk PTKc_Src_like PTKc_Frk_like PTKc_EphR_A2 PTKc_Jak_rpt2 PTKc_Syk_…	0.134
30.2.99	signalling.receptor kinases.misc	loc_os01g49910.1	Transcript	moderately similar to ( 305) AT3G47570 | Symbols: | leucine-rich repeat transmembrane protein kinase, putative | chr3:17527611-17530748 FORWARDmoderately similar to ( 211) PSKR_DAUCA Phytosulfokine receptor precursor (EC 2.7.11.1) (Phytosulfokine LRR receptor kinase) - Daucus carota (Carrot) Pkinase_Tyr TyrKc PTKc Pkinase S_TKc S_TKc PTKc_Srm_Brk PTKc_Src_like PTKc_Jak_rpt2 PTKc_Trk PTKc_Csk_like…	0.62
30.2.99	signalling.receptor kinases.misc	loc_os10g01060.1	Transcript	moderately similar to ( 400) AT2G45910 | Symbols: | protein kinase family protein / U-box domain-containing protein | chr2:18894520-18898212 FORWARDweakly similar to ( 121) NORK_PEA Nodulation receptor kinase precursor (EC 2.7.11.1) - Pisum sativum (Garden pea) STK_N S_TKc S_TKc Pkinase TyrKc PTKc Pkinase_Tyr PTKc_Src_like PTKc_Jak_rpt2 PTKc_Ror PTKc_Frk_like protein|protein kinase family protein…	-0.296
30.2.99	signalling.receptor kinases.misc	loc_os11g36090.1	Transcript	highly similar to ( 658) AT3G47570 | Symbols: | leucine-rich repeat transmembrane protein kinase, putative | chr3:17527611-17530748 FORWARDmoderately similar to ( 328) RPK1_IPONI Receptor-like protein kinase precursor (EC 2.7.11.1) - Ipomoea nil (Japanese morning glory) (Pharbitis nil) TyrKc Pkinase S_TKc Pkinase_Tyr S_TKc PTKc PTKc_Jak_rpt2 PTKc_Src_like PTKc_EphR PTKc_Srm_Brk PTKc_Frk_like PTKc…	0.723
30.2.99	signalling.receptor kinases.misc	loc_os11g46810.1	Transcript	weakly similar to ( 135) AT1G21230 | Symbols: WAK5 | WAK5 (WALL ASSOCIATED KINASE 5); kinase/ protein serine/threonine kinase | chr1:7429980-7432346 FORWARDweakly similar to ( 115) RPK1_IPONI Receptor-like protein kinase precursor (EC 2.7.11.1) - Ipomoea nil (Japanese morning glory) (Pharbitis nil) Pkinase S_TKc Pkinase_Tyr S_TKc PTKc TyrKc protein|retrotransposon protein, putative, unclassified,…	0.31
30.2.99	signalling.receptor kinases.misc	loc_os02g05730.1	Transcript	highly similar to ( 562) AT4G29990 | Symbols: | light repressible receptor protein kinase | chr4:14665802-14669438 REVERSEmoderately similar to ( 284) NORK_PEA Nodulation receptor kinase precursor (EC 2.7.11.1) - Pisum sativum (Garden pea) TyrKc Pkinase_Tyr PTKc S_TKc Pkinase PTKc_Csk_like S_TKc PTKc_Trk PTKc_Src_like PTKc_Fes_like PTKc_Csk PTKc_Itk PTKc_Frk_like PTKc_Jak_rpt2 PTKc_Chk PTKc_InsR_…	0.667
30.2.99	signalling.receptor kinases.misc	loc_os12g41490.1	Transcript	moderately similar to ( 392) AT5G10530 | Symbols: | lectin protein kinase, putative | chr5:3324978-3326933 REVERSEweakly similar to ( 178) NORK_PEA Nodulation receptor kinase precursor (EC 2.7.11.1) - Pisum sativum (Garden pea) Pkinase S_TKc S_TKc TyrKc Pkinase_Tyr PTKc SPS1 PTKc_Srm_Brk PTKc_Trk PTKc_Jak_rpt2 PTKc_EphR PTKc_Syk_like PTKc_Src_like PTKc_Csk_like PTKc_Abl PTKc_Ror PTKc_Frk_like PTK…	-0.126
30.2.99	signalling.receptor kinases.misc	loc_os02g13780.1	Transcript	highly similar to ( 605) AT3G47570 | Symbols: | leucine-rich repeat transmembrane protein kinase, putative | chr3:17527611-17530748 FORWARDmoderately similar to ( 372) RPK1_IPONI Receptor-like protein kinase precursor (EC 2.7.11.1) - Ipomoea nil (Japanese morning glory) (Pharbitis nil) S_TKc TyrKc S_TKc Pkinase Pkinase_Tyr PTKc PTKc_Csk_like PTKc_Src_like PTKc_Srm_Brk PTKc_Frk_like PTKc_Trk PTKc_…	0.019
30.2.99	signalling.receptor kinases.misc	loc_os01g10710.1	Transcript	moderately similar to ( 317) AT5G35370 | Symbols: | ATP binding / carbohydrate binding / kinase/ protein kinase/ protein serine/threonine kinase/ protein tyrosine kinase/ sugar binding | chr5:13588564-13591182 REVERSEmoderately similar to ( 294) KPRO_MAIZE Putative receptor protein kinase ZmPK1 precursor (EC 2.7.11.1) - Zea mays (Maize) Pkinase S_TKc TyrKc S_TKc Pkinase_Tyr PTKc SPS1 PTKc_Jak_rpt…	1.542
30.2.99	signalling.receptor kinases.misc	loc_os02g05950.1	Transcript	highly similar to ( 820) AT1G72300 | Symbols: | leucine-rich repeat transmembrane protein kinase, putative | chr1:27217679-27220966 REVERSEhighly similar to ( 695) PSKR_DAUCA Phytosulfokine receptor precursor (EC 2.7.11.1) (Phytosulfokine LRR receptor kinase) - Daucus carota (Carrot) Pkinase S_TKc Pkinase_Tyr S_TKc TyrKc PTKc PTKc_Src_like PTKc_InsR_like PTKc_Csk_like PTKc_TrkA PTKc_Trk PTKc_Frk_…	-0.73
30.2.99	signalling.receptor kinases.misc	loc_os04g15660.1	Transcript	highly similar to ( 531) AT3G47570 | Symbols: | leucine-rich repeat transmembrane protein kinase, putative | chr3:17527611-17530748 FORWARDmoderately similar to ( 311) RPK1_IPONI Receptor-like protein kinase precursor (EC 2.7.11.1) - Ipomoea nil (Japanese morning glory) (Pharbitis nil) S_TKc S_TKc Pkinase Pkinase_Tyr TyrKc PTKc PTKc_Jak_rpt2 PTKc_Srm_Brk PTKc_Trk PTKc_TrkA PTKc_Frk_like PTKc_Csk_…	0.123
30.2.99	signalling.receptor kinases.misc	loc_os01g02300.1	Transcript	moderately similar to ( 311) AT1G66910 | Symbols: | protein kinase, putative | chr1:24961634-24963941 REVERSEmoderately similar to ( 202) KPRO_MAIZE Putative receptor protein kinase ZmPK1 precursor (EC 2.7.11.1) - Zea mays (Maize) Pkinase_Tyr TyrKc Pkinase PTKc S_TKc S_TKc PTKc_Src_like PTKc_Srm_Brk PTKc_Itk PTKc_Tec_like PTKc_EphR SPS1 PTKc_Jak_rpt2 PTKc_EGFR_like PTKc_Abl PTKc_Lck_Blk PTKc_InsR…	-0.426
30.2.99	signalling.receptor kinases.misc	loc_os10g37190.1	Transcript	moderately similar to ( 263) AT1G33260 | Symbols: | protein kinase family protein | chr1:12064796-12066114 FORWARDweakly similar to ( 162) NORK_MEDTR Nodulation receptor kinase precursor (EC 2.7.11.1) (Does not make infections protein 2) (Symbiosis receptor-like kinase) (MtSYMRK) - Medicago truncatula (Barrel medic) S_TKc S_TKc Pkinase Pkinase_Tyr TyrKc PTKc SPS1 PTKc_Src_like PTKc_Ror PTKc_Jak_r…	0.443
30.2.99	signalling.receptor kinases.misc	loc_os11g35274.1	Transcript	weakly similar to ( 183) AT1G21240 | Symbols: WAK3 | WAK3 (wall associated kinase 3); kinase/ protein serine/threonine kinase | chr1:7434303-7436702 FORWARDweakly similar to ( 149) KPRO_MAIZE Putative receptor protein kinase ZmPK1 precursor (EC 2.7.11.1) - Zea mays (Maize) Pkinase_Tyr TyrKc S_TKc S_TKc Pkinase PTKc PTKc_Csk_like PTKc_Fes_like PTKc_Fes PTKc_Src_like PTKc_Ror PTKc_EphR PTKc_Fer PTK…	-0.183
30.2.99	signalling.receptor kinases.misc	loc_os11g07260.1	Transcript	highly similar to ( 653) AT3G47570 | Symbols: | leucine-rich repeat transmembrane protein kinase, putative | chr3:17527611-17530748 FORWARDmoderately similar to ( 348) RPK1_IPONI Receptor-like protein kinase precursor (EC 2.7.11.1) - Ipomoea nil (Japanese morning glory) (Pharbitis nil) S_TKc S_TKc Pkinase Pkinase_Tyr PTKc TyrKc PTKc_Srm_Brk PTKc_Csk_like PTKc_Jak_rpt2 PTKc_Src_like PTKc_Trk PTKc_…	0.539
30.2.99	signalling.receptor kinases.misc	loc_os03g58750.1	Transcript	moderately similar to ( 354) AT1G69910 | Symbols: | protein kinase family protein | chr1:26330166-26332076 FORWARDweakly similar to ( 171) CRI4_MAIZE Putative receptor protein kinase CRINKLY4 precursor (EC 2.7.11.1) - Zea mays (Maize) S_TKc S_TKc Pkinase Pkinase_Tyr PTKc TyrKc SPS1 PTKc_Trk PTKc_Src_like PTKc_Jak_rpt2 PTKc_Syk_like PTKc_EphR PTKc_TrkA PTKc_DDR PTKc_Ack_like PTKc_InsR_like PTKc_EG…	0.38
30.2.99	signalling.receptor kinases.misc	loc_os12g42070.1	Transcript	moderately similar to ( 448) AT1G21270 | Symbols: WAK2 | WAK2; ATP binding / calcium ion binding / protein kinase/ protein serine/threonine kinase | chr1:7444997-7447345 FORWARDweakly similar to ( 180) NORK_MEDTR Nodulation receptor kinase precursor (EC 2.7.11.1) (Does not make infections protein 2) (Symbiosis receptor-like kinase) (MtSYMRK) - Medicago truncatula (Barrel medic) TyrKc Pkinase_Tyr …	0.931
30.2.99	signalling.receptor kinases.misc	loc_os02g05960.1	Transcript	highly similar to ( 756) AT1G72300 | Symbols: | leucine-rich repeat transmembrane protein kinase, putative | chr1:27217679-27220966 REVERSEhighly similar to ( 660) PSKR_DAUCA Phytosulfokine receptor precursor (EC 2.7.11.1) (Phytosulfokine LRR receptor kinase) - Daucus carota (Carrot) Pkinase S_TKc S_TKc Pkinase_Tyr TyrKc PTKc PTKc_Jak_rpt2 PTKc_EphR PTKc_Trk PTKc_Csk_like PTKc_InsR_like PTKc_TrkA…	-0.808
30.2.99	signalling.receptor kinases.misc	loc_os03g16950.1	Transcript	weakly similar to ( 183) AT5G48540 | Symbols: | 33 kDa secretory protein-related | chr5:19669096-19669887 REVERSE protein|cysteine-rich repeat secretory protein 55 precursor, putative, expressed	-0.532
30.2.99	signalling.receptor kinases.misc	loc_os01g10700.1	Transcript	moderately similar to ( 375) AT4G32300 | Symbols: SD2-5 | SD2-5 (S-DOMAIN-2 5); carbohydrate binding / kinase/ protein kinase | chr4:15599970-15602435 FORWARDmoderately similar to ( 212) KPRO_MAIZE Putative receptor protein kinase ZmPK1 precursor (EC 2.7.11.1) - Zea mays (Maize) Pkinase S_TKc TyrKc S_TKc Pkinase_Tyr PTKc SPS1 PTKc_EphR PTKc_Csk_like PTKc_Src_like PTKc_EGFR_like PTKc_Jak_rpt2 PTKc…	0.941
30.2.99	signalling.receptor kinases.misc	loc_os02g12440.1	Transcript	highly similar to ( 509) AT3G47090 | Symbols: | leucine-rich repeat transmembrane protein kinase, putative | chr3:17341512-17344645 REVERSEmoderately similar to ( 224) RPK1_IPONI Receptor-like protein kinase precursor (EC 2.7.11.1) - Ipomoea nil (Japanese morning glory) (Pharbitis nil) S_TKc S_TKc PTKc Pkinase_Tyr TyrKc Pkinase PTKc_Jak_rpt2 PTKc_Trk PTKc_Srm_Brk PTKc_Csk_like PTKc_Src_like SPS1 …	0.177
30.2.99	signalling.receptor kinases.misc	loc_os03g05470.1	Transcript	moderately similar to ( 387) AT4G00330 | Symbols: CRCK2 | CRCK2; ATP binding / kinase/ protein kinase/ protein serine/threonine kinase | chr4:142787-144427 REVERSEmoderately similar to ( 211) NORK_MEDTR Nodulation receptor kinase precursor (EC 2.7.11.1) (Does not make infections protein 2) (Symbiosis receptor-like kinase) (MtSYMRK) - Medicago truncatula (Barrel medic) S_TKc S_TKc Pkinase_Tyr TyrK…	-0.512
30.2.99	signalling.receptor kinases.misc	loc_os01g03370.1	Transcript	highly similar to ( 614) AT4G29990 | Symbols: | light repressible receptor protein kinase | chr4:14665802-14669438 REVERSEmoderately similar to ( 325) NORK_MEDTR Nodulation receptor kinase precursor (EC 2.7.11.1) (Does not make infections protein 2) (Symbiosis receptor-like kinase) (MtSYMRK) - Medicago truncatula (Barrel medic) S_TKc Pkinase S_TKc Pkinase_Tyr TyrKc PTKc PTKc_Trk PTKc_Frk_like PTK…	-0.331
30.3	signalling.calcium	loc_os12g05420.1	Transcript	highly similar to ( 508) AT3G52870 | Symbols: | calmodulin-binding family protein | chr3:19593365-19595686 REVERSE protein|calmodulin-binding protein, putative, expressed	0.165
30.3	signalling.calcium	loc_os03g03830.1	Transcript	moderately similar to ( 395) AT1G20760 | Symbols: | calcium-binding EF hand family protein | chr1:7209515-7214773 FORWARD EH EH protein|EF hand family protein, putative, expressed	0.213
30.3	signalling.calcium	loc_os01g17190.1	Transcript	moderately similar to ( 245) AT2G27030 | Symbols: CAM5 | CAM5 (CALMODULIN 5); calcium ion binding | chr2:11532719-11533060 FORWARDmoderately similar to ( 243) CALM3_PETHY Calmodulin-related protein - Petunia hybrida (Petunia) FRQ1 protein|OsCam3 - Calmodulin, expressed	1.601
30.3	signalling.calcium	loc_os03g19720.1	Transcript	very weakly similar to (94.7) AT5G49480 | Symbols: ATCP1 | ATCP1 (Ca2+-binding protein 1); calcium ion binding | chr5:20070812-20071294 FORWARD protein|EF hand family protein, putative, expressed	-0.44
30.3	signalling.calcium	loc_os01g61590.1	Transcript	highly similar to ( 856) AT3G51850 | Symbols: CPK13 | CPK13; ATP binding / calcium ion binding / calmodulin-dependent protein kinase/ kinase/ protein kinase/ protein serine/threonine kinase/ protein tyrosine kinase | chr3:19232667-19235526 FORWARDhighly similar to ( 547) CDPK2_ORYSA Calcium-dependent protein kinase, isoform 2 (EC 2.7.11.1) (CDPK 2) - Oryza sativa (Rice) S_TKc S_TKc Pkinase SPS1 P…	-0.052
30.3	signalling.calcium	loc_os01g72100.1	Transcript	weakly similar to ( 138) AT1G24620 | Symbols: | polcalcin, putative / calcium-binding pollen allergen, putative | chr1:8723893-8724453 REVERSEweakly similar to ( 107) CALM3_PETHY Calmodulin-related protein - Petunia hybrida (Petunia) FRQ1 protein|OsCML10 - Calmodulin-related calcium sensor protein, expressed	-0.058
30.3	signalling.calcium	loc_os11g07040.1	Transcript	highly similar to ( 783) AT4G09570 | Symbols: CPK4, ATCPK4 | CPK4; calmodulin-dependent protein kinase/ kinase/ protein kinase | chr4:6049560-6052184 FORWARDhighly similar to ( 805) CDPK_SOYBN Calcium-dependent protein kinase SK5 (EC 2.7.11.1) (CDPK) - Glycine max (Soybean) S_TKc S_TKc Pkinase SPS1 TyrKc Pkinase_Tyr FRQ1 PTKc PTKc_Jak_rpt2 protein|CAMK_CAMK_like.43 - CAMK includes calcium/calmodu…	1.311
30.3	signalling.calcium	loc_os03g60890.1	Transcript	very weakly similar to (92.0) AT4G25800 | Symbols: | calmodulin-binding protein | chr4:13125224-13127765 FORWARDCalmodulin_bind protein|calmodulin binding protein, putative, expressed	0.187
30.3	signalling.calcium	loc_os02g39950.1	Transcript	moderately similar to ( 491) AT4G32060 | Symbols: | calcium-binding EF hand family protein | chr4:15501134-15503302 FORWARD protein|EF hand family protein, putative, expressed	-1.059
30.3	signalling.calcium	loc_os12g36110.1	Transcript	weakly similar to ( 196) AT5G57580 | Symbols: | calmodulin-binding protein | chr5:23314994-23317683 REVERSECalmodulin_bind protein|calmodulin binding protein, putative, expressed	0.207
30.3	signalling.calcium	loc_os12g04220.1	Transcript	nearly identical (1313) AT2G41560 | Symbols: ACA4 | ACA4 (AUTO-INHIBITED CA(2+)-ATPASE, ISOFORM 4); calcium-transporting ATPase/ calmodulin binding | chr2:17332256-17337179 REVERSEnearly identical (1949) ACA4_ORYSA Probable calcium-transporting ATPase 4, plasma membrane-type (EC 3.6.3.8) (Ca(2+)-ATPase isoform 4) - Oryza sativa (Rice) MgtA PRK10517 E1-E2_ATPase ZntA KdpB PRK01122 Cation_ATPase_C …	0.146
30.3	signalling.calcium	loc_os02g14980.2	Transcript	highly similar to ( 508) AT1G53210 | Symbols: | sodium/calcium exchanger family protein / calcium-binding EF hand family protein | chr1:19844790-19847533 FORWARD protein|calcium-binding EF hand family protein, putative, expressed	0.375
30.3	signalling.calcium	loc_os12g40510.1	Transcript	moderately similar to ( 372) AT4G26570 | Symbols: ATCBL3, CBL3 | ATCBL3 (ARABIDOPSIS THALIANA CALCINEURIN B-LIKE 3); calcium ion binding | chr4:13408608-13409998 REVERSE protein|calcineurin B, putative, expressed	0.638
30.3	signalling.calcium	loc_os01g48790.3	Transcript	moderately similar to ( 304) AT1G79270 | Symbols: ECT8 | ECT8 (evolutionarily conserved C-terminal region 8) | chr1:29816157-29818811 FORWARD YTH protein|YT521-B-like family domain containing protein, expressed	-0.37
30.3	signalling.calcium	loc_os01g39134.1	Transcript	moderately similar to ( 285) AT5G08580 | Symbols: | calcium-binding EF hand family protein | chr5:2780976-2782961 REVERSE protein|EF hand family protein, putative, expressed	0.49
30.3	signalling.calcium	loc_os01g61720.9	Transcript	weakly similar to ( 150) AT5G03040 | Symbols: iqd2 | iqd2 (IQ-domain 2); calmodulin binding | chr5:710380-712406 REVERSE protein|IQ calmodulin-binding motif domain containing protein, expressed	-0.037
30.3	signalling.calcium	loc_os11g44600.1	Transcript	weakly similar to ( 133) AT5G57580 | Symbols: | calmodulin-binding protein | chr5:23314994-23317683 REVERSECalmodulin_bind protein|calmodulin binding protein, putative, expressed	0.245
30.3	signalling.calcium	loc_os03g42840.1	Transcript	moderately similar to ( 380) AT4G26570 | Symbols: ATCBL3, CBL3 | ATCBL3 (ARABIDOPSIS THALIANA CALCINEURIN B-LIKE 3); calcium ion binding | chr4:13408608-13409998 REVERSE protein|calcineurin B, putative, expressed	0.171
30.3	signalling.calcium	loc_os10g27170.1	Transcript	highly similar to ( 522) AT3G13600 | Symbols: | calmodulin-binding family protein | chr3:4445102-4447383 FORWARD protein|calmodulin-binding protein, putative, expressed	-0.027
30.3	signalling.calcium	loc_os03g11290.1	Transcript	very weakly similar to (87.4) AT5G39380 | Symbols: | calmodulin-binding protein-related | chr5:15759163-15760686 REVERSECaM_binding protein|expressed protein	-0.423
30.3	signalling.calcium	loc_os02g25060.2	Transcript	highly similar to ( 649) AT1G20080 | Symbols: SYTB, ATSYTB, NTMC2TYPE1.2, NTMC2T1.2 | SYTB | chr1:6962236-6964912 FORWARD COG5038 C2 C2 C2 C2_1 protein|NTMC2Type1.2 protein, putative, expressed	0.486
30.3	signalling.calcium	loc_os01g09790.1	Transcript	weakly similar to ( 197) AT2G26180 | Symbols: IQD6 | IQD6 (IQ-domain 6); calmodulin binding | chr2:11143433-11144982 REVERSE protein|IQ calmodulin-binding motif domain containing protein, expressed	0.49
30.3	signalling.calcium	loc_os02g09840.1	Transcript	highly similar to ( 682) AT5G28900 | Symbols: | calcium-binding EF hand family protein | chr5:10925852-10929892 FORWARD protein|serine/threonine-protein phosphatase 2A regulatory subunit B subunitbeta, putative, expressed	0.286
30.3	signalling.calcium	loc_os03g07110.1	Transcript	moderately similar to ( 422) AT3G13600 | Symbols: | calmodulin-binding family protein | chr3:4445102-4447383 FORWARD protein|calmodulin-binding protein, putative, expressed	-0.017
30.3	signalling.calcium	loc_os01g48790.2	Transcript	moderately similar to ( 324) AT1G79270 | Symbols: ECT8 | ECT8 (evolutionarily conserved C-terminal region 8) | chr1:29816157-29818811 FORWARD YTH protein|YT521-B-like family domain containing protein, expressed	0.383
30.3	signalling.calcium	loc_os01g72530.1	Transcript	weakly similar to ( 114) AT1G76650 | Symbols: CML38 | calcium-binding EF hand family protein | chr1:28766909-28767442 REVERSE protein|OsCML31 - Calmodulin-related calcium sensor protein, expressed	-1.187
30.3	signalling.calcium	loc_os12g03816.1	Transcript	weakly similar to ( 194) AT2G27030 | Symbols: CAM5 | CAM5 (CALMODULIN 5); calcium ion binding | chr2:11532719-11533060 FORWARDweakly similar to ( 194) CALM3_PETHY Calmodulin-related protein - Petunia hybrida (Petunia) FRQ1 protein|OsCML3 - Calmodulin-related calcium sensor protein, expressed	0.305
30.3	signalling.calcium	loc_os01g54880.1	Transcript	weakly similar to ( 151) AT2G42390 | Symbols: | protein kinase C substrate, heavy chain-related | chr2:17651381-17652509 REVERSE protein|glucosidase 2 subunit beta precursor, putative, expressed	0.133
30.3	signalling.calcium	loc_os01g04280.1	Transcript	moderately similar to ( 320) AT5G57580 | Symbols: | calmodulin-binding protein | chr5:23314994-23317683 REVERSECalmodulin_bind protein|calmodulin binding protein, putative, expressed	0.599
30.3	signalling.calcium	loc_os12g37780.1	Transcript	highly similar to ( 796) AT2G43040 | Symbols: NPG1 | NPG1 (no pollen germination 1); calmodulin binding | chr2:17896049-17898524 REVERSE protein|tetratricopeptide repeat domain containing protein, expressed	0.056
30.3	signalling.calcium	loc_os01g51420.1	Transcript	moderately similar to ( 278) AT4G33000 | Symbols: CBL10, ATCBL10 | CBL10 (CALCINEURIN B-LIKE 10); calcium ion binding | chr4:15924349-15926052 FORWARD protein|calcineurin B, putative, expressed	0.084
30.3	signalling.calcium	loc_os01g04330.1	Transcript	weakly similar to ( 128) AT5G37770 | Symbols: TCH2, CML24 | TCH2 (TOUCH 2); calcium ion binding | chr5:14999075-14999560 REVERSEweakly similar to ( 105) CALM_CHLRE Calmodulin (CaM) - Chlamydomonas reinhardtii FRQ1 protein|OsCML16 - Calmodulin-related calcium sensor protein, expressed	-1.479
30.3	signalling.calcium	loc_os11g04480.1	Transcript	moderately similar to ( 332) AT3G10300 | Symbols: | calcium-binding EF hand family protein | chr3:3186436-3188075 FORWARD protein|peflin, putative, expressed	-0.496
30.3	signalling.calcium	loc_os03g18960.1	Transcript	moderately similar to ( 323) AT4G25800 | Symbols: | calmodulin-binding protein | chr4:13125224-13127765 FORWARDCalmodulin_bind protein|calmodulin binding protein, putative, expressed	1.014
30.3	signalling.calcium	loc_os03g17310.1	Transcript	nearly identical (1629) AT1G07670 | Symbols: ATECA4, ECA4 | calcium-transporting ATPase | chr1:2370305-2374196 REVERSEmoderately similar to ( 345) ACA5_ORYSA Probable calcium-transporting ATPase 5, plasma membrane-type (EC 3.6.3.8) (Ca(2+)-ATPase isoform 5) - Oryza sativa (Rice) MgtA E1-E2_ATPase PRK10517 Cation_ATPase_C ZntA PRK01122 KdpB zntA Cation_ATPase_N PRK10671 protein|calcium-transportin…	-0.093
30.3	signalling.calcium	loc_os02g12880.5	Transcript	weakly similar to ( 200) AT5G08580 | Symbols: | calcium-binding EF hand family protein | chr5:2780976-2782961 REVERSE protein|calcium-binding EF hand family protein, putative, expressed	0.388
30.3	signalling.calcium	loc_os10g39420.1	Transcript	highly similar to ( 721) AT2G17290 | Symbols: CPK6, ATCDPK3 | CPK6 (CALCIUM-DEPENDENT PROTEIN KINASE 6); ATP binding / calcium ion binding / calmodulin-dependent protein kinase/ kinase/ protein kinase/ protein serine/threonine kinase | chr2:7517005-7519239 FORWARDnearly identical (1090) CDPK1_ORYSA Calcium-dependent protein kinase, isoform 1 (EC 2.7.11.1) (CDPK 1) - Oryza sativa (Rice) S_TKc S_TK…	0.471
30.3	signalling.calcium	loc_os02g03020.1	Transcript	weakly similar to ( 111) AT2G46600 | Symbols: | calcium-binding protein, putative | chr2:19136070-19136477 FORWARD protein|EF hand family protein, putative, expressed	-0.772
30.3	signalling.calcium	loc_os03g22160.1	Transcript	nearly identical (1063) AT4G02260 | Symbols: RSH1, AT-RSH1, ATRSH1 | RSH1 (RELA-SPOT HOMOLOG 1); catalytic | chr4:985451-991178 FORWARD SpoT PRK11092 relA RelA_SpoT TGS_RelA_SpoT TGS protein|relA-SpoT like protein RSH1, putative, expressed	1.124
30.3	signalling.calcium	loc_os12g36920.1	Transcript	weakly similar to ( 177) AT4G25800 | Symbols: | calmodulin-binding protein | chr4:13125224-13127765 FORWARDCalmodulin_bind protein|calmodulin binding protein, putative, expressed	-0.42
30.3	signalling.calcium	loc_os02g01520.1	Transcript	weakly similar to ( 147) AT5G62390 | Symbols: ATBAG7 | ATBAG7 (ARABIDOPSIS THALIANA BCL-2-ASSOCIATED ATHANOGENE 7); calmodulin binding | chr5:25052377-25054170 REVERSE protein|IQ calmodulin-binding motif family protein, putative, expressed	1.3
30.3	signalling.calcium	loc_os12g04240.2	Transcript	moderately similar to ( 258) AT3G10300 | Symbols: | calcium-binding EF hand family protein | chr3:3186436-3188075 FORWARD protein|peflin, putative, expressed	0.45
30.3	signalling.calcium	loc_os03g14590.3	Transcript	moderately similar to ( 261) AT4G38810 | Symbols: | calcium-binding EF hand family protein | chr4:18115607-18118860 REVERSE protein|calcium-binding EF hand family protein, putative, expressed	-0.062
30.3	signalling.calcium	loc_os01g61720.6	Transcript	weakly similar to ( 185) AT5G03040 | Symbols: iqd2 | iqd2 (IQ-domain 2); calmodulin binding | chr5:710380-712406 REVERSE protein|IQ calmodulin-binding motif domain containing protein, expressed	-0.153
30.3	signalling.calcium	loc_os03g42020.1	Transcript	nearly identical (1332) AT4G37640 | Symbols: ACA2 | ACA2 (CALCIUM ATPASE 2); calcium ion transmembrane transporter/ calcium-transporting ATPase/ calmodulin binding | chr4:17683225-17686808 REVERSEnearly identical (2004) ACA2_ORYSA Calcium-transporting ATPase 2, plasma membrane-type (EC 3.6.3.8) (Ca(2+)-ATPase isoform 2) - Oryza sativa (Rice) MgtA PRK10517 E1-E2_ATPase KdpB PRK01122 ZntA zntA prot…	0.381
30.3	signalling.calcium	loc_os01g43410.1	Transcript	highly similar to ( 777) AT4G23650 | Symbols: CDPK6, CPK3 | CDPK6 (CALCIUM-DEPENDENT PROTEIN KINASE 6); ATP binding / calcium ion binding / calmodulin-dependent protein kinase/ kinase/ protein kinase/ protein serine/threonine kinase | chr4:12324967-12327415 REVERSEhighly similar to ( 668) CDPK2_ORYSA Calcium-dependent protein kinase, isoform 2 (EC 2.7.11.1) (CDPK 2) - Oryza sativa (Rice) S_TKc S_…	0.049
30.3	signalling.calcium	loc_os10g28240.1	Transcript	highly similar to ( 980) AT3G22910 | Symbols: | calcium-transporting ATPase, plasma membrane-type, putative / Ca(2+)-ATPase, putative (ACA13) | chr3:8116335-8119388 REVERSEhighly similar to ( 673) ACA5_ORYSA Probable calcium-transporting ATPase 5, plasma membrane-type (EC 3.6.3.8) (Ca(2+)-ATPase isoform 5) - Oryza sativa (Rice) MgtA PRK10517 E1-E2_ATPase KdpB PRK01122 ZntA zntA PRK10671 protein|c…	0.22
30.3	signalling.calcium	loc_os01g67090.1	Transcript	weakly similar to ( 140) AT3G59690 | Symbols: IQD13 | IQD13 (IQ-domain 13); calmodulin binding | chr3:22049572-22051479 FORWARD protein|IQ calmodulin-binding motif domain containing protein, expressed	1.194
30.3	signalling.calcium	loc_os01g51230.1	Transcript	weakly similar to ( 176) AT2G26180 | Symbols: IQD6 | IQD6 (IQ-domain 6); calmodulin binding | chr2:11143433-11144982 REVERSE protein|IQ calmodulin-binding motif domain containing protein, expressed	0.869
30.3	signalling.calcium	loc_os12g01400.1	Transcript	very weakly similar to (88.2) AT1G76650 | Symbols: CML38 | calcium-binding EF hand family protein | chr1:28766909-28767442 REVERSE protein|OsCML26 - Calmodulin-related calcium sensor protein, expressed	-0.83
30.3	signalling.calcium	loc_os03g48270.1	Transcript	highly similar to ( 651) AT1G18890 | Symbols: ATCDPK1, CPK10 | ATCDPK1 (CALCIUM-DEPENDENT PROTEIN KINASE 1); calmodulin-dependent protein kinase/ kinase/ protein kinase | chr1:6523468-6525736 REVERSEmoderately similar to ( 470) CDPK_SOYBN Calcium-dependent protein kinase SK5 (EC 2.7.11.1) (CDPK) - Glycine max (Soybean) S_TKc S_TKc Pkinase SPS1 TyrKc Pkinase_Tyr FRQ1 PTKc PTKc_Csk_like protein|CAM…	-1.517
30.3	signalling.calcium	loc_os03g20180.1	Transcript	moderately similar to ( 325) AT1G48110 | Symbols: ECT7 | ECT7 (evolutionarily conserved C-terminal region 7) | chr1:17770339-17772806 REVERSE YTH protein|ECT protein, putative, expressed	0.395
30.3	signalling.calcium	loc_os01g16240.1	Transcript	moderately similar to ( 248) AT2G27030 | Symbols: CAM5 | CAM5 (CALMODULIN 5); calcium ion binding | chr2:11532719-11533060 FORWARDmoderately similar to ( 246) CALM3_PETHY Calmodulin-related protein - Petunia hybrida (Petunia) FRQ1 protein|OsCam1-3 - Calmodulin, expressed	-0.383
30.3	signalling.calcium	loc_os12g39660.1	Transcript	nearly identical (1579) AT1G27770 | Symbols: ACA1, PEA1 | ACA1 (AUTO-INHIBITED CA2+-ATPASE 1); calcium channel/ calcium-transporting ATPase/ calmodulin binding | chr1:9671912-9676010 REVERSEnearly identical (2034) ACA1_ORYSA Calcium-transporting ATPase 1, plasma membrane-type (EC 3.6.3.8) (Ca(2+)-ATPase isoform 1) (Plastid envelope ATPase 1) - Oryza sativa (Rice) MgtA PRK10517 E1-E2_ATPase PRK011…	1.057
30.3	signalling.calcium	loc_os03g15740.1	Transcript	highly similar to ( 882) AT1G05150 | Symbols: | calcium-binding EF hand family protein | chr1:1484280-1486706 REVERSE protein|uncharacterized TPR repeat-containing protein, putative, expressed	-0.106
30.3	signalling.calcium	loc_os10g09850.1	Transcript	moderately similar to ( 343) AT4G38810 | Symbols: | calcium-binding EF hand family protein | chr4:18115607-18118860 REVERSE protein|EF hand family protein, putative, expressed	-1.242
30.3	signalling.calcium	loc_os12g36940.1	Transcript	weakly similar to ( 155) AT4G25800 | Symbols: | calmodulin-binding protein | chr4:13125224-13127765 FORWARDCalmodulin_bind protein|calmodulin binding protein, putative, expressed	-0.124
30.3	signalling.calcium	loc_os03g10640.1	Transcript	nearly identical (1629) AT4G37640 | Symbols: ACA2 | ACA2 (CALCIUM ATPASE 2); calcium ion transmembrane transporter/ calcium-transporting ATPase/ calmodulin binding | chr4:17683225-17686808 REVERSEnearly identical (1618) ACA1_ORYSA Calcium-transporting ATPase 1, plasma membrane-type (EC 3.6.3.8) (Ca(2+)-ATPase isoform 1) (Plastid envelope ATPase 1) - Oryza sativa (Rice) MgtA PRK10517 ZntA E1-E2_AT…	-0.068
30.3	signalling.calcium	loc_os02g08018.1	Transcript	moderately similar to ( 378) AT4G29900 | Symbols: ACA10, CIF1, ATACA10 | ACA10 (AUTOINHIBITED CA(2+)-ATPASE 10); calcium-transporting ATPase/ calmodulin binding | chr4:14611225-14618775 REVERSEmoderately similar to ( 239) ACA5_ORYSA Probable calcium-transporting ATPase 5, plasma membrane-type (EC 3.6.3.8) (Ca(2+)-ATPase isoform 5) - Oryza sativa (Rice) MgtA E1-E2_ATPase protein|calcium-transporti…	0.458
30.3	signalling.calcium	loc_os03g29770.1	Transcript	weakly similar to ( 124) AT2G44310 | Symbols: | calcium-binding EF hand family protein | chr2:18309285-18309713 FORWARD protein|EF hand family protein, expressed	0.272
30.3	signalling.calcium	loc_os10g41510.1	Transcript	moderately similar to ( 325) AT5G47100 | Symbols: CBL9 | CBL9; calcium ion binding | chr5:19129896-19131727 REVERSE protein|calcineurin B, putative, expressed	0.486
30.3	signalling.calcium	loc_os12g04360.1	Transcript	very weakly similar to (86.3) AT3G10190 | Symbols: | calmodulin, putative | chr3:3155309-3155938 FORWARD protein|calmodulin-like protein 1, putative, expressed	-0.633
30.3	signalling.calcium	loc_os03g59264.1	Transcript	highly similar to ( 612) AT1G19720 | Symbols: | pentatricopeptide (PPR) repeat-containing protein | chr1:6819926-6822610 REVERSEmoderately similar to ( 325) CALR_ORYSA Calreticulin precursor - Oryza sativa (Rice) Calreticulin protein|calreticulin family protein, expressed	0.713
30.3	signalling.calcium	loc_os03g59390.1	Transcript	highly similar to ( 691) AT5G12480 | Symbols: CPK7 | CPK7 (calmodulin-domain protein kinase 7); ATP binding / calcium ion binding / calmodulin-dependent protein kinase/ kinase/ protein kinase/ protein serine/threonine kinase | chr5:4047817-4050035 REVERSEmoderately similar to ( 478) CDPK2_ORYSA Calcium-dependent protein kinase, isoform 2 (EC 2.7.11.1) (CDPK 2) - Oryza sativa (Rice) S_TKc S_TKc Pk…	-0.366
30.3	signalling.calcium	loc_os02g20970.1	Transcript	highly similar to ( 615) AT3G14590 | Symbols: NTMC2TYPE6.2, NTMC2T6.2 | NTMC2T6.2; CONTAINS InterPro DOMAIN/s: C2 membrane targeting protein (InterPro:IPR018029), C2 calcium/lipid-binding region, CaLB (InterPro:IPR008973), C2 calcium-dependent membrane targeting (InterPro:IPR000008); BEST Arabidopsis thaliana protein match is: NTMC2T6.1 (TAIR:AT1G53590.1); Has 3086 Blast hits to 2715 proteins in …	-1.149
30.3	signalling.calcium	loc_os11g04560.1	Transcript	very weakly similar to (85.1) AT3G10190 | Symbols: | calmodulin, putative | chr3:3155309-3155938 FORWARD protein|calmodulin-like protein 1, putative, expressed	-1.038
30.3	signalling.calcium	loc_os12g36910.1	Transcript	moderately similar to ( 210) AT5G57580 | Symbols: | calmodulin-binding protein | chr5:23314994-23317683 REVERSECalmodulin_bind protein|calmodulin binding protein, putative, expressed	0.289
30.3	signalling.calcium	loc_os11g04460.1	Transcript	nearly identical (1285) AT2G41560 | Symbols: ACA4 | ACA4 (AUTO-INHIBITED CA(2+)-ATPASE, ISOFORM 4); calcium-transporting ATPase/ calmodulin binding | chr2:17332256-17337179 REVERSEnearly identical (1904) ACA5_ORYSA Probable calcium-transporting ATPase 5, plasma membrane-type (EC 3.6.3.8) (Ca(2+)-ATPase isoform 5) - Oryza sativa (Rice) MgtA PRK10517 E1-E2_ATPase PRK01122 ZntA KdpB Cation_ATPase_C …	1.011
30.3	signalling.calcium	loc_os12g41110.1	Transcript	weakly similar to ( 160) AT2G27030 | Symbols: CAM5 | CAM5 (CALMODULIN 5); calcium ion binding | chr2:11532719-11533060 FORWARDweakly similar to ( 160) CALM3_PETHY Calmodulin-related protein - Petunia hybrida (Petunia) FRQ1 protein|OsCML5 - Calmodulin-related calcium sensor protein, expressed	0.083
30.3	signalling.calcium	loc_os01g60350.1	Transcript	highly similar to ( 639) AT2G20990 | Symbols: SYTA, NTMC2TYPE1.1, ATSYTA, NTMC2T1.1, SYT1 | SYTA (SYNAPTOTAGMIN A) | chr2:9014827-9017829 FORWARD COG5038 C2 C2 C2 protein|expressed protein	0.245
30.3	signalling.calcium	loc_os02g32160.1	Transcript	highly similar to ( 691) AT5G61900 | Symbols: BON1, CPN1, BON | BON1 (BONZAI 1); calcium-dependent phospholipid binding | chr5:24855908-24859150 REVERSE vWA_copine_like Copine protein|copine, putative, expressed	0.665
30.3	signalling.calcium	loc_os10g25010.1	Transcript	weakly similar to ( 184) AT3G50360 | Symbols: ATCEN2, CEN1 | ATCEN2 (CENTRIN2); calcium ion binding | chr3:18674421-18675502 FORWARDweakly similar to ( 154) CATR_CHLRE Caltractin (Centrin) (20 kDa calcium-binding protein) - Chlamydomonas reinhardtii FRQ1 protein|OsCML8 - Calmodulin-related calcium sensor protein, expressed	-0.349
30.3	signalling.calcium	loc_os12g07230.1	Transcript	highly similar to ( 760) AT1G35670 | Symbols: ATCDPK2, CPK11, ATCPK11 | ATCDPK2 (CALCIUM-DEPENDENT PROTEIN KINASE 2); calmodulin-dependent protein kinase/ kinase | chr1:13205456-13208058 FORWARDhighly similar to ( 762) CDPK_SOYBN Calcium-dependent protein kinase SK5 (EC 2.7.11.1) (CDPK) - Glycine max (Soybean) S_TKc S_TKc Pkinase SPS1 TyrKc Pkinase_Tyr FRQ1 PTKc PTKc_Jak_rpt2 protein|CAMK_CAMK_li…	0.826
30.3	signalling.calcium	loc_os03g52090.1	Transcript	nearly identical (1182) AT1G10130 | Symbols: ECA3, ATECA3 | ECA3 (ENDOPLASMIC RETICULUM-TYPE CALCIUM-TRANSPORTING ATPASE 3); calcium-transporting ATPase/ calmodulin binding / manganese-transporting ATPase/ peroxidase | chr1:3311139-3321941 FORWARDmoderately similar to ( 263) ACA5_ORYSA Probable calcium-transporting ATPase 5, plasma membrane-type (EC 3.6.3.8) (Ca(2+)-ATPase isoform 5) - Oryza sati…	0.818
30.3	signalling.calcium	loc_os12g06510.2	Transcript	moderately similar to ( 327) AT4G26570 | Symbols: ATCBL3, CBL3 | ATCBL3 (ARABIDOPSIS THALIANA CALCINEURIN B-LIKE 3); calcium ion binding | chr4:13408608-13409998 REVERSE protein|calcineurin B, putative, expressed	-0.274
30.3	signalling.calcium	loc_os02g25060.1	Transcript	highly similar to ( 741) AT1G20080 | Symbols: SYTB, ATSYTB, NTMC2TYPE1.2, NTMC2T1.2 | SYTB | chr1:6962236-6964912 FORWARD COG5038 C2 C2 C2 C2_1 protein|NTMC2Type1.2 protein, putative, expressed	0.329
30.3	signalling.calcium	loc_os01g41990.1	Transcript	weakly similar to ( 151) AT1G18530 | Symbols: | calmodulin, putative | chr1:6376783-6377256 FORWARDvery weakly similar to (96.7) CALM_CHLRE Calmodulin (CaM) - Chlamydomonas reinhardtii FRQ1 protein|OsCML12 - Calmodulin-related calcium sensor protein, expressed	-0.288
30.3	signalling.calcium	loc_os10g13550.2	Transcript	moderately similar to ( 479) AT5G54130 | Symbols: | calcium-binding EF hand family protein | chr5:21962900-21964841 FORWARD protein|endonuclease/exonuclease/phosphatase family domain containing protein, expressed	-0.53
30.3	signalling.calcium	loc_os03g21380.1	Transcript	weakly similar to ( 136) AT4G20780 | Symbols: | calcium-binding protein, putative | chr4:11133309-11133884 REVERSEweakly similar to ( 117) CAST_SOLTU Calcium-binding protein CAST - Solanum tuberosum (Potato) protein|OsCML27 - Calmodulin-related calcium sensor protein, expressed	-0.541
30.3	signalling.calcium	loc_os03g44610.1	Transcript	weakly similar to ( 154) AT3G22190 | Symbols: IQD5 | IQD5 (IQ-domain 5); calmodulin binding | chr3:7831280-7833512 REVERSE protein|IQ calmodulin-binding motif domain containing protein, expressed	0.36
30.3	signalling.calcium	loc_os02g06340.1	Transcript	highly similar to ( 872) AT3G20290 | Symbols: ATEHD1 | ATEHD1 (EPS15 HOMOLOGY DOMAIN 1); GTP binding / GTPase/ calcium ion binding | chr3:7075057-7078655 REVERSE Dynamin_N protein|EH domain-containing protein 1, putative, expressed	0.142
30.3	signalling.calcium	loc_os03g61670.1	Transcript	moderately similar to ( 486) AT1G56340 | Symbols: CRT1 | CRT1 (CALRETICULIN 1); calcium ion binding / unfolded protein binding | chr1:21090022-21092630 REVERSEhighly similar to ( 511) CALR_ORYSA Calreticulin precursor - Oryza sativa (Rice) Calreticulin protein|calreticulin precursor, putative, expressed	-0.643
30.3	signalling.calcium	loc_os03g53200.1	Transcript	weakly similar to ( 175) AT2G27030 | Symbols: CAM5 | CAM5 (CALMODULIN 5); calcium ion binding | chr2:11532719-11533060 FORWARDweakly similar to ( 177) CALM3_PETHY Calmodulin-related protein - Petunia hybrida (Petunia) FRQ1 protein|OsCML4 - Calmodulin-related calcium sensor protein, expressed	-0.565
30.3	signalling.calcium	loc_os02g46090.1	Transcript	highly similar to ( 860) AT2G17290 | Symbols: CPK6, ATCDPK3 | CPK6 (CALCIUM-DEPENDENT PROTEIN KINASE 6); ATP binding / calcium ion binding / calmodulin-dependent protein kinase/ kinase/ protein kinase/ protein serine/threonine kinase | chr2:7517005-7519239 FORWARDhighly similar to ( 746) CDPK3_ORYSA Calcium-dependent protein kinase, isoform 11 (EC 2.7.11.1) (CDPK 11) - Oryza sativa (Rice) S_TKc S…	0.292
30.3	signalling.calcium	loc_os03g57450.1	Transcript	highly similar to ( 811) AT5G04870 | Symbols: CPK1, ATCPK1 | CPK1 (CALCIUM DEPENDENT PROTEIN KINASE 1); calmodulin-dependent protein kinase/ kinase | chr5:1417015-1419877 REVERSEhighly similar to ( 678) CDPK_SOYBN Calcium-dependent protein kinase SK5 (EC 2.7.11.1) (CDPK) - Glycine max (Soybean) S_TKc S_TKc Pkinase SPS1 Pkinase_Tyr TyrKc FRQ1 PTKc PTKc_FAK PTKc_Jak_rpt2 protein|CAMK_CAMK_like.2 - …	0.367
30.3	signalling.calcium	loc_os11g44680.1	Transcript	weakly similar to ( 137) AT5G57580 | Symbols: | calmodulin-binding protein | chr5:23314994-23317683 REVERSECalmodulin_bind protein|calmodulin binding protein, putative, expressed	-1.242
30.3	signalling.calcium	loc_os02g55880.1	Transcript	moderately similar to ( 243) AT3G18430 | Symbols: | calcium-binding EF hand family protein | chr3:6326180-6327476 FORWARD protein|EF hand family protein, putative, expressed	-0.084
30.3	signalling.calcium	loc_os02g08010.1	Transcript	highly similar to ( 735) AT5G57110 | Symbols: ACA8, AT-ACA8 | ACA8 (AUTOINHIBITED CA2+ -ATPASE, ISOFORM 8); calcium-transporting ATPase/ calmodulin binding / protein self-association | chr5:23109729-23116857 REVERSEmoderately similar to ( 464) ACA1_ORYSA Calcium-transporting ATPase 1, plasma membrane-type (EC 3.6.3.8) (Ca(2+)-ATPase isoform 1) (Plastid envelope ATPase 1) - Oryza sativa (Rice) Mgt…	0.66
30.3	signalling.calcium	loc_os03g25760.1	Transcript	moderately similar to ( 453) AT3G13600 | Symbols: | calmodulin-binding family protein | chr3:4445102-4447383 FORWARD protein|calmodulin-binding protein, putative, expressed	-0.249
30.3	signalling.calcium	loc_os01g11414.1	Transcript	highly similar to ( 611) AT1G53210 | Symbols: | sodium/calcium exchanger family protein / calcium-binding EF hand family protein | chr1:19844790-19847533 FORWARD protein|sodium/calcium exchanger protein, putative, expressed	0.78
30.3	signalling.calcium	loc_os01g32120.1	Transcript	weakly similar to ( 191) AT3G03000 | Symbols: | calmodulin, putative | chr3:677388-677885 FORWARDweakly similar to ( 111) CALM_CHLRE Calmodulin (CaM) - Chlamydomonas reinhardtii FRQ1 protein|OsCML11 - Calmodulin-related calcium sensor protein, expressed	-0.233
30.3	signalling.calcium	loc_os03g06570.1	Transcript	weakly similar to ( 140) AT4G14750 | Symbols: IQD19 | IQD19 (IQ-domain 19); calmodulin binding | chr4:8470449-8471903 FORWARD protein|IQ calmodulin-binding motif family protein, putative, expressed	1.192
30.3	signalling.calcium	loc_os03g20370.1	Transcript	moderately similar to ( 248) AT2G27030 | Symbols: CAM5 | CAM5 (CALMODULIN 5); calcium ion binding | chr2:11532719-11533060 FORWARDmoderately similar to ( 246) CALM3_PETHY Calmodulin-related protein - Petunia hybrida (Petunia) FRQ1 protein|OsCam1-1 - Calmodulin, expressed	-0.035
30.4	signalling.phosphinositides	loc_os03g50325.1	Transcript	highly similar to ( 716) AT1G49340 | Symbols: ATPI4K ALPHA | ATPI4K ALPHA; 1-phosphatidylinositol 4-kinase/ inositol or phosphatidylinositol kinase | chr1:18252355-18263967 FORWARD protein|phosphatidylinositol 4-kinase, putative, expressed	0.979
30.4	signalling.phosphinositides	loc_os03g50320.1	Transcript	nearly identical (1233) AT1G49340 | Symbols: ATPI4K ALPHA | ATPI4K ALPHA; 1-phosphatidylinositol 4-kinase/ inositol or phosphatidylinositol kinase | chr1:18252355-18263967 FORWARDweakly similar to ( 142) PI3K1_SOYBN Phosphatidylinositol 3-kinase, root isoform (EC 2.7.1.137) (PI3-kinase) (PtdIns-3-kinase) (PI3K) (SPI3K-5) - Glycine max (Soybean) PI4Kc PI3Kc_family PI4Ka PI3Kc PI3Kc PI3Kc_I TEL1 PI…	0.427
30.4	signalling.phosphinositides	loc_os02g54150.1	Transcript	highly similar to ( 627) AT3G43220 | Symbols: | phosphoinositide phosphatase family protein | chr3:15197453-15202653 REVERSE Syja_N COG5329 protein|SAC domain containing protein, putative, expressed	0.381
30.4	signalling.phosphinositides	loc_os02g18410.1	Transcript	very weakly similar to ( 100) AT4G20260 | Symbols: ATPCAP1, PCAP1 | DREPP plasma membrane polypeptide family protein | chr4:10941593-10943227 FORWARDvery weakly similar to (83.2) SRS1_ORYSA Salt-stress root protein RS1 - Oryza sativa (Rice) protein|salt stress root protein RS1, putative, expressed	0.864
30.4	signalling.phosphinositides	loc_os01g63800.1	Transcript	moderately similar to ( 214) AT5G05710 | Symbols: | pleckstrin homology (PH) domain-containing protein | chr5:1715943-1716377 FORWARD protein|pleckstrin homology domain-containing protein, putative, expressed	-0.129
30.4	signalling.phosphinositides	loc_os02g34884.1	Transcript	highly similar to ( 814) AT3G51460 | Symbols: RHD4 | RHD4 (ROOT HAIR DEFECTIVE4); phosphatidylinositol-4,5-bisphosphate 5-phosphatase/ phosphatidylinositol-4-phosphate phosphatase | chr3:19093007-19097142 FORWARD COG5329 Syja_N protein|SacI homology domain containing protein, expressed	0.686
30.4.1	signalling.phosphinositides.phosphatidylinositol-4-phosphate 5-kinase	loc_os03g49800.1	Transcript	highly similar to ( 894) AT1G21980 | Symbols: ATPIP5K1, ATPIPK1 | ATPIP5K1 (PHOSPHATIDYLINOSITOL-4-PHOSPHATE 5-KINASE 1); 1-phosphatidylinositol-4-phosphate 5-kinase/ actin filament binding / actin monomer binding / phosphatidylinositol phosphate kinase | chr1:7735053-7738309 FORWARDmoderately similar to ( 401) PI5K1_ORYSA Phosphatidylinositol-4-phosphate 5-kinase 1 precursor (EC 2.7.1.68) (1-pho…	0.747
30.4.1	signalling.phosphinositides.phosphatidylinositol-4-phosphate 5-kinase	loc_os03g28140.1	Transcript	nearly identical (1631) AT3G14270 | Symbols: | phosphatidylinositol-4-phosphate 5-kinase family protein | chr3:4754624-4761185 FORWARD Fab1_TCP PIPKc MSS4 PIPKc PIP5K chaperonin_like chaperonin_type_I_II cpn60 TCP1_gamma Cpn60_TCP1 FYVE FYVE FYVE protein|1-phosphatidylinositol-4-phosphate 5-kinase/ zinc ion binding protein, putative, expressed	0.711
30.4.1	signalling.phosphinositides.phosphatidylinositol-4-phosphate 5-kinase	loc_os03g49510.1	Transcript	highly similar to ( 815) AT1G60890 | Symbols: | phosphatidylinositol-4-phosphate 5-kinase family protein | chr1:22412452-22416338 REVERSEnearly identical (1602) PI5K1_ORYSA Phosphatidylinositol-4-phosphate 5-kinase 1 precursor (EC 2.7.1.68) (1-phosphatidylinositol-4-phosphate kinase) (PIP5K) (PtdIns(4)P-5-kinase) (Diphosphoinositide kinase) - Oryza sativa (Rice) PIPKc PIPKc PIP5K MSS4 protein|pho…	0.267
30.4.1	signalling.phosphinositides.phosphatidylinositol-4-phosphate 5-kinase	loc_os10g41534.3	Transcript	moderately similar to ( 331) AT4G17080 | Symbols: | FUNCTIONS IN: molecular_function unknown; INVOLVED IN: biological_process unknown; LOCATED IN: cellular_component unknown; EXPRESSED IN: 22 plant structures; EXPRESSED DURING: 13 growth stages; CONTAINS InterPro DOMAIN/s: MORN motif (InterPro:IPR003409); BEST Arabidopsis thaliana protein match is: MORN (Membrane Occupation and Recognition Nexus)…	1.573
30.4.1	signalling.phosphinositides.phosphatidylinositol-4-phosphate 5-kinase	loc_os03g24160.1	Transcript	highly similar to ( 825) AT3G56960 | Symbols: PIP5K4 | PIP5K4 (PHOSPHATIDYL INOSITOL MONOPHOSPHATE 5 KINASE 4); 1-phosphatidylinositol-4-phosphate 5-kinase | chr3:21080957-21083885 FORWARDmoderately similar to ( 336) PI5K1_ORYSA Phosphatidylinositol-4-phosphate 5-kinase 1 precursor (EC 2.7.1.68) (1-phosphatidylinositol-4-phosphate kinase) (PIP5K) (PtdIns(4)P-5-kinase) (Diphosphoinositide kinase) …	-0.669
30.4.1	signalling.phosphinositides.phosphatidylinositol-4-phosphate 5-kinase	loc_os03g15550.1	Transcript	highly similar to ( 568) AT1G21980 | Symbols: ATPIP5K1, ATPIPK1 | ATPIP5K1 (PHOSPHATIDYLINOSITOL-4-PHOSPHATE 5-KINASE 1); 1-phosphatidylinositol-4-phosphate 5-kinase/ actin filament binding / actin monomer binding / phosphatidylinositol phosphate kinase | chr1:7735053-7738309 FORWARDmoderately similar to ( 400) PI5K1_ORYSA Phosphatidylinositol-4-phosphate 5-kinase 1 precursor (EC 2.7.1.68) (1-pho…	0.658
30.4.4	signalling.phosphinositides.phosphoinositide phospholipase C	loc_os03g18010.1	Transcript	highly similar to ( 639) AT2G40116 | Symbols: | phosphoinositide-specific phospholipase C family protein | chr2:16751782-16754311 FORWARD PLCc PLCXc PLCYc PI-PLC-X C2_2 PI-PLC-Y protein|phospholipase C, putative, expressed	0.104
30.4.5	signalling.phosphinositides.inositol-1,3,4-trisphosphate 5/6-kinase	loc_os10g01480.1	Transcript	moderately similar to ( 387) AT4G08170 | Symbols: | inositol 1,3,4-trisphosphate 5/6-kinase family protein | chr4:5163707-5166094 REVERSEmoderately similar to ( 241) ITPK1_MAIZE Inositol-tetrakisphosphate 1-kinase 1 (EC 2.7.1.134) (Inositol-triphosphate 5/6-kinase 1) (EC 2.7.1.159) (Inositol 1,3,4-trisphosphate 5/6-kinase 1) (Ins(1,3,4)P(3) 5/6-kinase 1) (ZmIpk) (Low phytic acid protein 2) - Zea …	0.012
30.4.5	signalling.phosphinositides.inositol-1,3,4-trisphosphate 5/6-kinase	loc_os10g42550.1	Transcript	moderately similar to ( 320) AT5G16760 | Symbols: | inositol 1,3,4-trisphosphate 5/6-kinase | chr5:5509890-5510849 FORWARDmoderately similar to ( 446) ITPK1_MAIZE Inositol-tetrakisphosphate 1-kinase 1 (EC 2.7.1.134) (Inositol-triphosphate 5/6-kinase 1) (EC 2.7.1.159) (Inositol 1,3,4-trisphosphate 5/6-kinase 1) (Ins(1,3,4)P(3) 5/6-kinase 1) (ZmIpk) (Low phytic acid protein 2) - Zea mays (Maize)Ins…	0.643
30.4.5	signalling.phosphinositides.inositol-1,3,4-trisphosphate 5/6-kinase	loc_os03g51610.1	Transcript	moderately similar to ( 406) AT4G08170 | Symbols: | inositol 1,3,4-trisphosphate 5/6-kinase family protein | chr4:5163707-5166094 REVERSEmoderately similar to ( 231) ITPK1_MAIZE Inositol-tetrakisphosphate 1-kinase 1 (EC 2.7.1.134) (Inositol-triphosphate 5/6-kinase 1) (EC 2.7.1.159) (Inositol 1,3,4-trisphosphate 5/6-kinase 1) (Ins(1,3,4)P(3) 5/6-kinase 1) (ZmIpk) (Low phytic acid protein 2) - Zea …	-0.567
30.4.5	signalling.phosphinositides.inositol-1,3,4-trisphosphate 5/6-kinase	loc_os02g26720.1	Transcript	moderately similar to ( 228) AT5G16760 | Symbols: | inositol 1,3,4-trisphosphate 5/6-kinase | chr5:5509890-5510849 FORWARDmoderately similar to ( 269) ITPK1_MAIZE Inositol-tetrakisphosphate 1-kinase 1 (EC 2.7.1.134) (Inositol-triphosphate 5/6-kinase 1) (EC 2.7.1.159) (Inositol 1,3,4-trisphosphate 5/6-kinase 1) (Ins(1,3,4)P(3) 5/6-kinase 1) (ZmIpk) (Low phytic acid protein 2) - Zea mays (Maize)Ins…	-2.678
30.5	signalling.G-proteins	loc_os01g47730.1	Transcript	moderately similar to ( 337) AT5G60860 | Symbols: AtRABA1f | AtRABA1f (Arabidopsis Rab GTPase homolog A1f); GTP binding | chr5:24484750-24485565 FORWARDmoderately similar to ( 331) RB11B_TOBAC Ras-related protein Rab11B - Nicotiana tabacum (Common tobacco) Rab11_like RAB Rab Ras Rab5_related Rab1_Ypt1 Rab8_Rab10_Rab13_like Rab2 Rab4 Rab14 Rab18 Rab19 Rab6 Rab39 Rab35 Rab30 RabA_like Rab7 Rab21 Ra…	0.231
30.5	signalling.G-proteins	loc_os03g62600.1	Transcript	moderately similar to ( 309) AT1G09630 | Symbols: ATRAB11C, ATRABA2A, ATRAB-A2A, RAB-A2A | ATRAB11C (ARABIDOPSIS RAB GTPASE 11C); GTP binding | chr1:3118350-3119571 REVERSEmoderately similar to ( 291) YPTC6_CHLRE Ras-related protein YPTC6 - Chlamydomonas reinhardtii Rab11_like RAB Ras Rab Rab2 Rab8_Rab10_Rab13_like Rab1_Ypt1 Rab5_related Rab4 Rab19 Rab14 Rab18 Rab39 Rab35 Rab30 Rab6 RabA_like Rab…	0.096
30.5	signalling.G-proteins	loc_os02g42590.3	Transcript	moderately similar to ( 260) AT3G15470 | Symbols: | WD-40 repeat family protein | chr3:5216630-5219868 REVERSE protein|WD-40 repeat family protein, putative, expressed	-0.1
30.5	signalling.G-proteins	loc_os01g17060.2	Transcript	very weakly similar to (90.9) AT5G06120 | Symbols: | Ran-binding protein, putative | chr5:1844797-1852601 FORWARD protein|expressed protein	0.586
30.5	signalling.G-proteins	loc_os11g47800.1	Transcript	moderately similar to ( 307) AT1G07615 | Symbols: | GTP binding | chr1:2342277-2344200 REVERSE obgE Obg obgE Obg obgE obgE Obg_like MMR_HSR1 GTP1_OBG COG0012 NOG PRK09602 DRG Ygr210 DRG PRK09601 YchF Era_like protein|spo0B-associated GTP-binding protein, putative, expressed	0.656
30.5	signalling.G-proteins	loc_os03g60870.1	Transcript	moderately similar to ( 359) AT1G07410 | Symbols: ATRABA2B, RAB-A2B, ATRAB-A2B | ATRABA2B (ARABIDOPSIS RAB GTPASE HOMOLOG A2B); GTP binding / GTPase/ protein binding | chr1:2276270-2277154 FORWARDmoderately similar to ( 365) RB11C_LOTJA Ras-related protein Rab11C - Lotus japonicus Rab11_like RAB Ras Rab Rab8_Rab10_Rab13_like Rab2 Rab5_related Rab4 Rab1_Ypt1 Rab14 Rab19 Rab18 Rab39 Rab6 Rab35 Rab3…	0.313
30.5	signalling.G-proteins	loc_os02g20850.1	Transcript	moderately similar to ( 342) AT4G35020 | Symbols: ARAC3, ROP6, RHO1PS, ATROP6 | ARAC3 (ARABIDOPSIS RAC-LIKE 3); GTP binding / GTPase | chr4:16673176-16674540 FORWARDmoderately similar to ( 398) RAC7_ORYSA Rac-like GTP-binding protein 7 (OsRac7) (GTPase protein ROP5) - Oryza sativa (Rice) Rop_like RHO Rho Rac1_like Rho4_like RhoG Cdc42 Wrch_1 Tc10 RhoA_like Ras Rho2 Rho3 Rab Ras Rnd RAB Rnd2_Rho7 …	0.155
30.5	signalling.G-proteins	loc_os01g27730.1	Transcript	highly similar to ( 572) AT3G07050 | Symbols: | GTP-binding family protein | chr3:2229602-2232279 REVERSE Nucleostemin_like COG1161 NGP_1 YlqF_related_GTPase HSR1_MMR1 rbgA YlqF MJ1464 protein|GTPase of unknown function domain containing protein, putative, expressed	0.388
30.5	signalling.G-proteins	loc_os02g06300.1	Transcript	nearly identical (1007) AT5G08650 | Symbols: | GTP-binding protein LepA, putative | chr5:2806533-2813220 REVERSEweakly similar to ( 102) EF2_BETVU Elongation factor 2 (EF-2) - Beta vulgaris (Sugar beet) PRK05433 LepA LepA TypA GTP_EFTU LepA_C PRK10218 GTP_translation_factor PRK07560 EF2 TypA_BipA lepA_II FusA lepA_C TetM_like EF-G PrfC TEF1 RF3 prfC PRK12740 PRK12317 PRK12739 Snu114p PRK00007 IF2…	0.719
30.5	signalling.G-proteins	loc_os02g10040.1	Transcript	weakly similar to ( 164) AT4G38200 | Symbols: | guanine nucleotide exchange family protein | chr4:17915293-17922502 FORWARD protein|guanine nucleotide-exchange protein like, putative, expressed	-0.293
30.5	signalling.G-proteins	loc_os01g60200.1	Transcript	highly similar to ( 663) AT3G54190 | Symbols: | FUNCTIONS IN: molecular_function unknown; INVOLVED IN: biological_process unknown; EXPRESSED IN: 22 plant structures; EXPRESSED DURING: 13 growth stages; CONTAINS InterPro DOMAIN/s: WD40 repeat-like (InterPro:IPR011046); BEST Arabidopsis thaliana protein match is: unknown protein (TAIR:AT2G38630.1); Has 77 Blast hits to 77 proteins in 20 species: Ar…	0.733
30.5	signalling.G-proteins	loc_os02g42134.2	Transcript	highly similar to ( 781) AT1G60860 | Symbols: AGD2 | AGD2 (ARF-GAP DOMAIN 2); ARF GTPase activator/ protein binding / zinc ion binding | chr1:22401244-22407639 REVERSE ArfGap ArfGap BAR COG5347 PH_centaurin protein|ARF GTPase-activating domain-containing protein, putative, expressed	0.745
30.5	signalling.G-proteins	loc_os03g16900.1	Transcript	highly similar to ( 748) AT5G09550 | Symbols: | RAB GDP-dissociation inhibitor | chr5:2963850-2966465 FORWARD GDI MRS6 protein|rab GDP dissociation inhibitor alpha, putative, expressed	0.506
30.5	signalling.G-proteins	loc_os02g33860.1	Transcript	moderately similar to ( 455) AT5G64730 | Symbols: | transducin family protein / WD-40 repeat family protein | chr5:25873146-25875021 FORWARD WD40 COG2319 protein|WD domain, G-beta repeat domain containing protein, expressed	0.76
30.5	signalling.G-proteins	loc_os01g37800.1	Transcript	moderately similar to ( 359) AT1G02130 | Symbols: ATRAB1B, ARA5, ARA-5, ATRABD2A, RABD2A | ARA-5 (ARABIDOPSIS RAS 5); GTP binding | chr1:400350-401788 REVERSEmoderately similar to ( 408) RIC1_ORYSA Ras-related protein RIC1 - Oryza sativa (Rice) Rab1_Ypt1 Rab8_Rab10_Rab13_like RAB Ras Rab Rab11_like RabA_like Rab35 Rab18 Rab2 Rab19 Rab26 Rab4 Rab3 Rab5_related Rab30 Rab39 Rab15 Rab14 Rab6 Rab27A R…	0.434
30.5	signalling.G-proteins	loc_os12g31440.1	Transcript	highly similar to ( 631) AT3G54190 | Symbols: | FUNCTIONS IN: molecular_function unknown; INVOLVED IN: biological_process unknown; EXPRESSED IN: 22 plant structures; EXPRESSED DURING: 13 growth stages; CONTAINS InterPro DOMAIN/s: WD40 repeat-like (InterPro:IPR011046); BEST Arabidopsis thaliana protein match is: unknown protein (TAIR:AT2G38630.1); Has 77 Blast hits to 77 proteins in 20 species: Ar…	0.814
30.5	signalling.G-proteins	loc_os03g52794.1	Transcript	highly similar to ( 548) AT4G21520 | Symbols: | transducin family protein / WD-40 repeat family protein | chr4:11447514-11450377 REVERSEweakly similar to ( 176) ATR_ORYSA Serine/threonine-protein kinase ATR (EC 2.7.11.1) - Oryza sativa (Rice) TEL1 PI3Kc_related PI3Kc_family PI3Kc PI3_PI4_kinase WD40 protein|phosphatidylinositol kinase, putative, expressed	0.453
30.5	signalling.G-proteins	loc_os12g40190.1	Transcript	highly similar to ( 748) AT2G23460 | Symbols: XLG1, ATXLG1 | XLG1 (EXTRA-LARGE G-PROTEIN 1); guanyl nucleotide binding / signal transducer | chr2:9995699-9998945 FORWARDweakly similar to ( 169) GPA2_SOYBN Guanine nucleotide-binding protein alpha-2 subunit (GP-alpha-2) - Glycine max (Soybean) G-alpha G-alpha G_alpha protein|G-protein alpha subunit, putative, expressed	1.361
30.5	signalling.G-proteins	loc_os03g14260.1	Transcript	nearly identical (2221) AT3G60860 | Symbols: | guanine nucleotide exchange family protein | chr3:22484804-22491510 FORWARD COG5307 Sec7 Sec7 Sec7 DUF1981 protein|guanine nucleotide exchange family protein, putative, expressed	0.33
30.5	signalling.G-proteins	loc_os03g59590.1	Transcript	highly similar to ( 828) AT5G27540 | Symbols: MIRO1 | MIRO1 (Miro-related GTP-ase 1); GTP binding | chr5:9722816-9727112 FORWARD Miro1 Miro2 EF_assoc_2 EF_assoc_1 Rho Miro RHO Ras_like_GTPase Ras Rho4_like protein|ATP/GTP/Ca++ binding protein, putative, expressed	0.227
30.5	signalling.G-proteins	loc_os02g43690.3	Transcript	moderately similar to ( 209) AT1G02130 | Symbols: ATRAB1B, ARA5, ARA-5, ATRABD2A, RABD2A | ARA-5 (ARABIDOPSIS RAS 5); GTP binding | chr1:400350-401788 REVERSEmoderately similar to ( 228) YPTM2_MAIZE GTP-binding protein YPTM2 - Zea mays (Maize) Rab1_Ypt1 Rab8_Rab10_Rab13_like RAB Ras RabA_like Rab Rab11_like Rab26 Rab2 Rab5_related Rab4 Rab18 Rab6 Rab21 Rab35 Ras Rab3 Rab7 Rab19 RAS Rab27A Rab30 R…	-0.202
30.5	signalling.G-proteins	loc_os03g18180.1	Transcript	moderately similar to ( 202) AT5G58590 | Symbols: RANBP1 | RANBP1 (RAN BINDING PROTEIN 1); protein binding | chr5:23680319-23681714 REVERSERanBD Ran_BP1 RanBD YRB1 protein|ranBP1 domain containing protein, expressed	1.799
30.5	signalling.G-proteins	loc_os11g01610.1	Transcript	weakly similar to ( 160) AT3G56110 | Symbols: PRA1.B1 | PRA1.B1 (PRENYLATED RAB ACCEPTOR 1.B1) | chr3:20822228-20822857 REVERSE PRA1 protein|prenylated rab acceptor, putative, expressed	0.063
30.5	signalling.G-proteins	loc_os01g10790.1	Transcript	moderately similar to ( 369) AT5G45760 | Symbols: | transducin family protein / WD-40 repeat family protein | chr5:18561121-18563005 FORWARDWD40 protein|WD domain, G-beta repeat domain containing protein, expressed	-0.21
30.5	signalling.G-proteins	loc_os11g19800.1	Transcript	weakly similar to ( 126) AT4G28950 | Symbols: ARAC7, ATROP9, ATRAC7, RAC7, ROP9 | ROP9 (RHO-RELATED PROTEIN FROM PLANTS 9); GTP binding | chr4:14278289-14279705 FORWARDweakly similar to ( 131) RAC2_ORYSA Rac-like GTP-binding protein 2 (OsRac2) - Oryza sativa (Rice) Rop_like RHO Rac1_like Rho RhoG Rho4_like RhoA_like Cdc42 protein|Ras family domain containing protein, expressed	1.031
30.5	signalling.G-proteins	loc_os03g42770.1	Transcript	moderately similar to ( 429) AT4G05410 | Symbols: | transducin family protein / WD-40 repeat family protein | chr4:2743229-2745521 REVERSEvery weakly similar to (89.0) GBLP_CHLRE Guanine nucleotide-binding protein subunit beta-like protein - Chlamydomonas reinhardtii WD40 COG2319 protein|expressed protein	1.182
30.5	signalling.G-proteins	loc_os03g62790.1	Transcript	moderately similar to ( 403) AT2G43120 | Symbols: | pirin, putative | chr2:17927339-17928871 FORWARDCOG1741 Pirin Pirin_C protein|pirin, putative, expressed	-0.076
30.5	signalling.G-proteins	loc_os01g62990.1	Transcript	highly similar to ( 569) AT5G02010 | Symbols: ATROPGEF7, ROPGEF7 | ROPGEF7; Rho guanyl-nucleotide exchange factor | chr5:383493-385698 FORWARDPRONE protein|ATROPGEF7/ROPGEF7, putative, expressed	0.044
30.5	signalling.G-proteins	loc_os01g10010.1	Transcript	weakly similar to ( 121) AT3G13720 | Symbols: PRA1.F3, PRA8 | PRA8 | chr3:4495202-4495768 REVERSE PRA1 protein|prenylated rab acceptor, putative, expressed	1.004
30.5	signalling.G-proteins	loc_os02g02840.1	Transcript	moderately similar to ( 353) AT3G51300 | Symbols: ARAC11, ROP1, ROP1AT, ATRAC11, ATROP1 | ROP1 (RHO-RELATED PROTEIN FROM PLANTS 1); GTP binding / GTPase activating protein binding / GTPase/ protein binding | chr3:19043197-19044215 FORWARDmoderately similar to ( 379) RAC6_ORYSA Rac-like GTP-binding protein 6 (OsRac6) (GTPase protein RacB) - Oryza sativa (Rice) Rop_like RHO Rho Rac1_like Rho4_like …	0.617
30.5	signalling.G-proteins	loc_os01g61170.1	Transcript	weakly similar to ( 122) AT2G40380 | Symbols: PRA1.B2 | PRA1.B2 (PRENYLATED RAB ACCEPTOR 1.B2) | chr2:16864734-16865375 REVERSE PRA1 protein|prenylated rab acceptor, putative, expressed	1.76
30.5	signalling.G-proteins	loc_os02g50860.1	Transcript	moderately similar to ( 356) AT5G62880 | Symbols: ARAC10, ATRAC10, ATROP11 | ARAC10; GTP binding | chr5:25237236-25238939 FORWARDmoderately similar to ( 439) RAC3_ORYSA Rac-like GTP-binding protein 3 (OsRac3) - Oryza sativa (Rice) Rop_like RHO Rho Rac1_like RhoG Rho4_like Cdc42 Wrch_1 RhoA_like Tc10 Ras Rho2 Rho3 Rab Rnd Rnd2_Rho7 Rnd3_RhoE_Rho8 Ras Ras_like_GTPase RAB Rnd1_Rho6 COG1100 RAS Rab21…	0.713
30.5	signalling.G-proteins	loc_os11g26030.1	Transcript	moderately similar to ( 461) AT2G41670 | Symbols: | GTP-binding family protein | chr2:17374118-17376177 FORWARD rbgA YlqF COG1161 MJ1464 protein|GTPase of unknown function domain containing protein, putative, expressed	0.101
30.5	signalling.G-proteins	loc_os01g71980.2	Transcript	weakly similar to ( 164) AT3G10210 | Symbols: | FUNCTIONS IN: molecular_function unknown; INVOLVED IN: biological_process unknown; LOCATED IN: cellular_component unknown; EXPRESSED IN: 23 plant structures; EXPRESSED DURING: 13 growth stages; CONTAINS InterPro DOMAIN/s: Cellular retinaldehyde-binding/triple function, C-terminal (InterPro:IPR001251); BEST Arabidopsis thaliana protein match is: Rho-…	1.051
30.5	signalling.G-proteins	loc_os10g23100.1	Transcript	moderately similar to ( 332) AT5G65270 | Symbols: AtRABA4a | AtRABA4a (Arabidopsis Rab GTPase homolog A4a); GTP binding | chr5:26083437-26084550 FORWARDmoderately similar to ( 343) RB11D_TOBAC Ras-related protein Rab11D - Nicotiana tabacum (Common tobacco) Rab11_like RAB Ras Rab Rab2 Rab4 Rab5_related Rab1_Ypt1 Rab8_Rab10_Rab13_like Rab14 Rab19 Rab18 Rab6 Rab39 Rab30 Rab35 RabA_like Rab26 Rab7 Ra…	1.204
30.5	signalling.G-proteins	loc_os10g31830.1	Transcript	moderately similar to ( 270) AT5G03530 | Symbols: ATRAB ALPHA, ATRAB, ATRAB18B, ATRABC2A, RABC2A | RABC2A (RAB GTPASE HOMOLOG C2A); GTP binding / GTP-dependent protein binding / myosin XI tail binding | chr5:885741-887061 REVERSEweakly similar to ( 187) YPTV3_VOLCA GTP-binding protein yptV3 - Volvox carteri Rab18 RAB Rab Rab8_Rab10_Rab13_like Ras Rab1_Ypt1 Rab11_like Rab5_related Rab2 Rab4 Rab30 …	-0.045
30.5	signalling.G-proteins	loc_os02g48730.1	Transcript	moderately similar to ( 270) AT3G07880 | Symbols: | Rho GDP-dissociation inhibitor family protein | chr3:2514175-2515544 FORWARD Rho_GDI protein|rho GDP-dissociation inhibitor 1, putative, expressed	0.808
30.5	signalling.G-proteins	loc_os11g38020.1	Transcript	highly similar to ( 654) AT5G57960 | Symbols: | GTP-binding family protein | chr5:23463133-23466481 REVERSE HflX PRK11058 HflX MMR_HSR1 ThdF Obg_like Obg Era protein|GTPase of unknown function domain containing protein, putative, expressed	0.994
30.5	signalling.G-proteins	loc_os11g10050.1	Transcript	nearly identical (1060) AT1G31930 | Symbols: XLG3 | XLG3 (extra-large GTP-binding protein 3); guanyl nucleotide binding / signal transducer | chr1:11465832-11468961 FORWARDmoderately similar to ( 207) GPA2_SOYBN Guanine nucleotide-binding protein alpha-2 subunit (GP-alpha-2) - Glycine max (Soybean) G-alpha G-alpha G_alpha protein|G-protein alpha subunit, putative, expressed	0.213
30.5	signalling.G-proteins	loc_os03g46650.1	Transcript	highly similar to ( 550) AT4G34460 | Symbols: AGB1, ELK4, ATAGB1 | AGB1 (GTP BINDING PROTEIN BETA 1); GTPase/ nucleotide binding / protein binding | chr4:16477393-16479266 REVERSEhighly similar to ( 719) GBB_ORYSA Guanine nucleotide-binding protein subunit beta - Oryza sativa (Rice) WD40 COG2319 protein|WD domain, G-beta repeat domain containing protein, expressed	0.802
30.5	signalling.G-proteins	loc_os02g45600.1	Transcript	moderately similar to ( 385) AT2G46710 | Symbols: | rac GTPase activating protein, putative | chr2:19192105-19194656 FORWARD RhoGAP RhoGAP RhoGAP RhoGAP_KIAA1688 RhoGAP_fBEM3 RhoGAP-p50rhoGAP protein|rhoGAP domain containing protein, expressed	0.359
30.5	signalling.G-proteins	loc_os01g15010.1	Transcript	moderately similar to ( 311) AT4G02080 | Symbols: ASAR1, ATSARA1C, ATSAR2 | ATSAR2 (ARABIDOPSIS THALIANA SECRETION-ASSOCIATED RAS SUPER FAMILY 2); GTP binding | chr4:921554-922547 FORWARDmoderately similar to ( 307) SAR1A_BRACM GTP-binding protein SAR1A - Brassica campestris (Field mustard) Sar1 SAR Arf Arf_Arl Arl3 Arl5_Arl8 Arl1 Arl2 Arl6 Arfrp1 ARLTS1 ARD1 Arf6 Arl10_like ARF Arf1_5_like Arl9_…	0.355
30.5	signalling.G-proteins	loc_os12g34840.1	Transcript	moderately similar to ( 404) AT4G03100 | Symbols: | rac GTPase activating protein, putative | chr4:1374361-1375913 FORWARD RhoGAP RhoGAP RhoGAP RhoGAP_KIAA1688 RhoGAP_fBEM3 RhoGAP-p50rhoGAP protein|rhoGAP domain containing protein, expressed	0.86
30.5	signalling.G-proteins	loc_os12g37360.1	Transcript	moderately similar to ( 309) AT4G02080 | Symbols: ASAR1, ATSARA1C, ATSAR2 | ATSAR2 (ARABIDOPSIS THALIANA SECRETION-ASSOCIATED RAS SUPER FAMILY 2); GTP binding | chr4:921554-922547 FORWARDmoderately similar to ( 306) SAR1A_BRACM GTP-binding protein SAR1A - Brassica campestris (Field mustard) Sar1 SAR Arf Arf_Arl Arl3 Arl1 Arl5_Arl8 Arl2 ARLTS1 Arfrp1 Arl6 Arl10_like ARD1 Arf6 Arf1_5_like ARF Arl9_…	0.146
30.5	signalling.G-proteins	loc_os10g42170.1	Transcript	moderately similar to ( 328) AT4G10650 | Symbols: | GTP binding | chr4:6574472-6576231 REVERSE YlqF rbgA COG1161 MJ1464 YlqF_related_GTPase protein|GTPase of unknown function domain containing protein, putative, expressed	0.67
30.5	signalling.G-proteins	loc_os03g24180.1	Transcript	highly similar to ( 785) AT5G19390 | Symbols: | pleckstrin homology (PH) domain-containing protein / RhoGAP domain-containing protein | chr5:6531906-6537143 FORWARD RhoGAP RhoGAP RhoGAP protein|pleckstrin homology domain-containing protein, putative, expressed	0.986
30.5	signalling.G-proteins	loc_os11g41910.1	Transcript	moderately similar to ( 463) AT3G12080 | Symbols: emb2738 | emb2738 (embryo defective 2738); GTP binding | chr3:3847851-3851677 FORWARD engA COG1160 EngA2 engA PRK09518 trmE ThdF Era trmE MMR_HSR1 Era_like EngA1 era Era protein|GTP-binding protein, putative, expressed	0.261
30.5	signalling.G-proteins	loc_os01g43330.1	Transcript	moderately similar to ( 218) AT2G46380 | Symbols: | unknown protein | chr2:19039377-19042171 FORWARD protein|extra-large G-protein-related, putative, expressed	0.37
30.5	signalling.G-proteins	loc_os01g73630.1	Transcript	moderately similar to ( 317) AT2G46710 | Symbols: | rac GTPase activating protein, putative | chr2:19192105-19194656 FORWARD RhoGAP RhoGAP RhoGAP RhoGAP-p50rhoGAP RhoGAP_KIAA1688 protein|rhoGAP domain containing protein, expressed	-0.43
30.5	signalling.G-proteins	loc_os10g30520.1	Transcript	moderately similar to ( 326) AT3G54840 | Symbols: ARA6, RABF1 | ARA6; GTP binding / GTPase | chr3:20318597-20320737 FORWARDmoderately similar to ( 226) RHN1_NICPL Ras-related protein RHN1 - Nicotiana plumbaginifolia (Leadwort-leaved tobacco) Rab5_related Rab Ras RAB Rab11_like Rab6 Rab21 Rab18 Rab8_Rab10_Rab13_like Rab1_Ypt1 Rab4 Rab2 Rab30 Rab19 Rab7 Ras Rab14 Rab39 Rab24 Ras_like_GTPase RabA_li…	-0.377
30.5	signalling.G-proteins	loc_os10g37410.1	Transcript	moderately similar to ( 468) AT5G41940 | Symbols: | RabGAP/TBC domain-containing protein | chr5:16782039-16785451 FORWARD TBC COG5210 protein|TBC domain containing protein, expressed	0.35
30.5	signalling.G-proteins	loc_os01g01010.1	Transcript	highly similar to ( 618) AT2G43490 | Symbols: | RAB GTPase activator | chr2:18055299-18058179 REVERSE TBC COG5210 TBC protein|TBC domain containing protein, expressed	0.726
30.5	signalling.G-proteins	loc_os03g50430.1	Transcript	moderately similar to ( 350) AT1G70650 | Symbols: | zinc finger (Ran-binding) family protein | chr1:26638158-26640126 FORWARD protein|zinc finger family protein, putative, expressed	-0.215
30.5	signalling.G-proteins	loc_os03g13860.1	Transcript	moderately similar to ( 341) AT5G64813 | Symbols: LIP1 | LIP1 (Light Insensitive Period1); GTPase | chr5:25910836-25912625 FORWARDRabL3 Rab Rab18 RAB Ras Ras_like_GTPase RJL protein|ras-related protein, putative, expressed	0.092
30.5	signalling.G-proteins	loc_os11g28990.1	Transcript	moderately similar to ( 468) AT1G04830 | Symbols: | RabGAP/TBC domain-containing protein | chr1:1359087-1361844 REVERSE TBC COG5210 TBC protein|TBC domain containing protein, expressed	0.808
30.5	signalling.G-proteins	loc_os12g05900.2	Transcript	weakly similar to ( 156) AT5G22400 | Symbols: | rac GTPase activating protein, putative | chr5:7423050-7425335 REVERSE protein|rhoGAP domain containing protein, expressed	-0.194
30.5	signalling.G-proteins	loc_os11g05540.1	Transcript	moderately similar to ( 376) AT5G22400 | Symbols: | rac GTPase activating protein, putative | chr5:7423050-7425335 REVERSE RhoGAP RhoGAP RhoGAP RhoGAP_KIAA1688 RhoGAP-p50rhoGAP protein|rhoGAP domain containing protein, expressed	0.7
30.5	signalling.G-proteins	loc_os03g54920.1	Transcript	moderately similar to ( 307) AT3G05010 | Symbols: | transmembrane protein, putative | chr3:1389603-1391462 FORWARD protein|expressed protein	0.186
30.5	signalling.G-proteins	loc_os03g05740.1	Transcript	moderately similar to ( 308) AT3G54840 | Symbols: ARA6, RABF1 | ARA6; GTP binding / GTPase | chr3:20318597-20320737 FORWARDmoderately similar to ( 207) RHN1_NICPL Ras-related protein RHN1 - Nicotiana plumbaginifolia (Leadwort-leaved tobacco) Rab5_related Rab Ras RAB Rab11_like Rab21 Rab6 Rab18 Rab8_Rab10_Rab13_like Rab4 Rab1_Ypt1 Rab2 Rab19 Rab30 Rab7 Rab14 Ras Rab39 RabA_like Rab33B_Rab33A Ras_l…	-0.372
30.5	signalling.G-proteins	loc_os01g56590.1	Transcript	nearly identical (1436) AT5G27970 | Symbols: | binding | chr5:10004720-10015429 FORWARD protein|guanine nucleotide exchange family protein, putative, expressed	0.595
30.5	signalling.G-proteins	loc_os02g54090.1	Transcript	highly similar to ( 606) AT3G54190 | Symbols: | FUNCTIONS IN: molecular_function unknown; INVOLVED IN: biological_process unknown; EXPRESSED IN: 22 plant structures; EXPRESSED DURING: 13 growth stages; CONTAINS InterPro DOMAIN/s: WD40 repeat-like (InterPro:IPR011046); BEST Arabidopsis thaliana protein match is: unknown protein (TAIR:AT2G38630.1); Has 77 Blast hits to 77 proteins in 20 species: Ar…	0.948
30.5	signalling.G-proteins	loc_os01g23620.1	Transcript	moderately similar to ( 310) AT4G02080 | Symbols: ASAR1, ATSARA1C, ATSAR2 | ATSAR2 (ARABIDOPSIS THALIANA SECRETION-ASSOCIATED RAS SUPER FAMILY 2); GTP binding | chr4:921554-922547 FORWARDmoderately similar to ( 305) SAR1A_BRACM GTP-binding protein SAR1A - Brassica campestris (Field mustard) Sar1 SAR Arf Arf_Arl Arl3 Arl1 Arl5_Arl8 Arl2 ARLTS1 Arfrp1 Arl6 Arf6 ARD1 Arl10_like Arf1_5_like ARF Arl9_…	0.983
30.5	signalling.G-proteins	loc_os12g42370.1	Transcript	highly similar to ( 588) AT1G08410 | Symbols: | GTP-binding family protein | chr1:2646307-2649106 FORWARD COG1161 HSR1_MMR1 rbgA YlqF_related_GTPase Nucleostemin_like NGP_1 MJ1464 YlqF protein|GTPase of unknown function domain containing protein, putative, expressed	-0.218
30.5	signalling.G-proteins	loc_os02g37420.1	Transcript	moderately similar to ( 382) AT4G17170 | Symbols: AT-RAB2, ATRABB1C, ATRAB2A, RAB2A, RABB1C, ATRAB-B1B, RAB-B1B | RABB1C (ARABIDOPSIS RAB GTPASE HOMOLOG B1C); GTP binding / GTPase | chr4:9644908-9646220 REVERSEmoderately similar to ( 387) RAB2B_MAIZE Ras-related protein Rab-2-B - Zea mays (Maize) Rab2 RAB Rab14 Rab Ras Rab11_like Rab4 Rab8_Rab10_Rab13_like Rab1_Ypt1 Rab39 Rab5_related Rab18 Rab19…	0.213
30.5	signalling.G-proteins	loc_os01g16354.1	Transcript	moderately similar to ( 260) AT3G06540 | Symbols: | GDP dissociation inhibitor family protein / Rab GTPase activator family protein | chr3:2035201-2037662 REVERSE GDI MRS6 protein|rab GDP dissociation inhibitor alpha, putative, expressed	0.528
30.5	signalling.G-proteins	loc_os02g56570.1	Transcript	highly similar to ( 504) AT4G27100 | Symbols: | RAB GTPase activator | chr4:13595845-13598620 FORWARD TBC COG5210 TBC protein|TBC domain containing protein, expressed	0.507
30.5	signalling.G-proteins	loc_os03g51790.1	Transcript	moderately similar to ( 291) AT3G49725 | Symbols: | GTP binding | chr3:18442448-18445397 REVERSE HflX HflX PRK11058 protein|GTPase of unknown function domain containing protein, putative, expressed	0.466
30.5	signalling.G-proteins	loc_os01g54590.1	Transcript	moderately similar to ( 351) AT1G16920 | Symbols: RAB11, ATRABA1B | ATRABA1B (ARABIDOPSIS RAB GTPASE HOMOLOG A1B); GTP binding | chr1:5787489-5789147 REVERSEmoderately similar to ( 355) RIC2_ORYSA Ras-related protein RIC2 - Oryza sativa (Rice) Rab11_like RAB Ras Rab Rab2 Rab5_related Rab4 Rab8_Rab10_Rab13_like Rab1_Ypt1 Rab14 Rab18 Rab19 Rab39 Rab30 Rab35 Rab6 Rab26 RabA_like Rab7 Rab21 Rab33B_Ra…	0.625
30.5	signalling.G-proteins	loc_os03g05280.1	Transcript	moderately similar to ( 300) AT5G03530 | Symbols: ATRAB ALPHA, ATRAB, ATRAB18B, ATRABC2A, RABC2A | RABC2A (RAB GTPASE HOMOLOG C2A); GTP binding / GTP-dependent protein binding / myosin XI tail binding | chr5:885741-887061 REVERSEmoderately similar to ( 202) YPTV3_VOLCA GTP-binding protein yptV3 - Volvox carteri Rab18 RAB Rab Ras Rab8_Rab10_Rab13_like Rab1_Ypt1 Rab11_like Rab5_related Rab2 Rab4 Ra…	-0.427
30.5	signalling.G-proteins	loc_os01g08450.1	Transcript	moderately similar to ( 365) AT1G02130 | Symbols: ATRAB1B, ARA5, ARA-5, ATRABD2A, RABD2A | ARA-5 (ARABIDOPSIS RAS 5); GTP binding | chr1:400350-401788 REVERSEmoderately similar to ( 384) YPTM2_MAIZE GTP-binding protein YPTM2 - Zea mays (Maize) Rab1_Ypt1 Rab8_Rab10_Rab13_like RAB Ras Rab RabA_like Rab11_like Rab35 Rab18 Rab2 Rab19 Rab4 Rab5_related Rab26 Rab3 Rab30 Rab14 Rab15 Rab6 Rab7 Rab39 Rab2…	0.059
30.5	signalling.G-proteins	loc_os03g52470.1	Transcript	highly similar to ( 806) AT4G07410 | Symbols: | transducin family protein / WD-40 repeat family protein | chr4:4201465-4204576 REVERSE WD40 protein|WD domain, G-beta repeat domain containing protein, expressed	1.328
30.5	signalling.G-proteins	loc_os01g59980.1	Transcript	moderately similar to ( 352) AT5G17790 | Symbols: VAR3 | VAR3 (VARIEGATED 3); binding / zinc ion binding | chr5:5869810-5872671 REVERSE protein|zinc finger family protein, putative, expressed	0.284
30.5	signalling.G-proteins	loc_os03g14260.2	Transcript	nearly identical (2221) AT3G60860 | Symbols: | guanine nucleotide exchange family protein | chr3:22484804-22491510 FORWARD COG5307 Sec7 Sec7 Sec7 DUF1981 protein|guanine nucleotide exchange family protein, putative, expressed	-0.134
30.5	signalling.G-proteins	loc_os01g62950.1	Transcript	moderately similar to ( 335) AT1G07410 | Symbols: ATRABA2B, RAB-A2B, ATRAB-A2B | ATRABA2B (ARABIDOPSIS RAB GTPASE HOMOLOG A2B); GTP binding / GTPase/ protein binding | chr1:2276270-2277154 FORWARDmoderately similar to ( 348) RB11C_LOTJA Ras-related protein Rab11C - Lotus japonicus Rab11_like RAB Ras Rab Rab8_Rab10_Rab13_like Rab2 Rab1_Ypt1 Rab4 Rab5_related Rab14 Rab19 Rab18 Rab39 Rab30 Rab35 Rab…	-0.104
30.5	signalling.G-proteins	loc_os11g37690.1	Transcript	highly similar to ( 581) AT4G27100 | Symbols: | RAB GTPase activator | chr4:13595845-13598620 FORWARD TBC COG5210 TBC protein|TBC domain containing protein, expressed	1.069
30.5	signalling.G-proteins	loc_os03g58240.1	Transcript	highly similar to ( 561) AT2G38840 | Symbols: | guanylate-binding family protein | chr2:16227329-16232115 FORWARD protein|GTP binding protein, putative, expressed	0.75
30.5	signalling.G-proteins	loc_os02g20410.1	Transcript	highly similar to ( 952) AT5G46070 | Symbols: | GTP binding / GTPase | chr5:18683468-18688397 FORWARD GBP GBP GBP_C protein|GTP binding protein, putative, expressed	0.191
30.5	signalling.G-proteins	loc_os11g43890.1	Transcript	moderately similar to ( 401) AT4G29830 | Symbols: VIP3 | VIP3 (vernalization independence 3); nucleotide binding / protein binding | chr4:14597728-14599157 FORWARD WD40 COG2319 protein|WD domain, G-beta repeat domain containing protein, expressed	-0.205
30.5	signalling.G-proteins	loc_os03g46390.1	Transcript	moderately similar to ( 295) AT4G19640 | Symbols: ARA7, ARA-7, ATRABF2B, ATRAB5B, RABF2B, ATRAB-F2B, RAB-F2B | ARA7; GTP binding | chr4:10687441-10689449 REVERSEmoderately similar to ( 280) RAB5_TOBAC Ras-related protein Rab5 - Nicotiana tabacum (Common tobacco) Rab5_related Ras Rab RAB Rab21 Rab11_like Rab6 Rab4 Rab1_Ypt1 Rab8_Rab10_Rab13_like Rab2 Rab14 Rab18 Rab19 Rab7 Rab26 Rab30 Ras Rab24 Ra…	0.337
30.5	signalling.G-proteins	loc_os03g42050.1	Transcript	nearly identical (1493) AT5G06120 | Symbols: | Ran-binding protein, putative | chr5:1844797-1852601 FORWARD protein|exportin-7-A, putative, expressed	0.67
30.5	signalling.G-proteins	loc_os03g50120.1	Transcript	moderately similar to ( 225) AT1G70650 | Symbols: | zinc finger (Ran-binding) family protein | chr1:26638158-26640126 FORWARD protein|zinc finger family protein, putative, expressed	0.567
30.6	signalling.MAP kinases	loc_os02g53040.1	Transcript	weakly similar to ( 144) AT4G08500 | Symbols: MEKK1, ATMEKK1, MAPKKK8, ARAKIN | MEKK1 (MAP KINASE KINASE KINASE 1); DNA binding / MAP kinase kinase kinase/ kinase/ kinase binding / protein binding | chr4:5404272-5407062 REVERSE S_TKc S_TKc Pkinase protein|STE_MEKK_ste11_MAP3K.11 - STE kinases include homologs to sterile 7, sterile 11 and sterile 20 from yeast, expressed	-0.718
30.6	signalling.MAP kinases	loc_os03g12390.1	Transcript	moderately similar to ( 220) AT1G73500 | Symbols: ATMKK9, MKK9 | MKK9 (MAP KINASE KINASE 9); MAP kinase kinase/ kinase/ protein kinase activator | chr1:27639419-27640351 REVERSEweakly similar to ( 114) M2K1_ORYSA Mitogen-activated protein kinase kinase 1 (EC 2.7.12.2) (MAP kinase kinase 1) (MAPKK1) (OsMEK1) - Oryza sativa (Rice) S_TKc S_TKc Pkinase SPS1 TyrKc Pkinase_Tyr PTKc PTKc_Syk_like PTKc_A…	0.989
30.6	signalling.MAP kinases	loc_os03g17700.1	Transcript	highly similar to ( 576) AT3G45640 | Symbols: ATMPK3, MPK3 | ATMPK3 (ARABIDOPSIS THALIANA MITOGEN-ACTIVATED PROTEIN KINASE 3); MAP kinase/ kinase/ protein binding / protein kinase | chr3:16756918-16758476 FORWARDhighly similar to ( 755) MPK5_ORYSA Mitogen-activated protein kinase 5 (EC 2.7.11.24) (MAP kinase 5) (OsMAPK5) (OsMAP1) (Benzothiadiazole-induced MAP kinase 1) (OsBIMK1) (MAP kinase 2) (O…	0.135
30.6	signalling.MAP kinases	loc_os01g47530.2	Transcript	highly similar to ( 717) AT2G42880 | Symbols: ATMPK20 | ATMPK20; MAP kinase | chr2:17840572-17843947 REVERSEnearly identical (1135) MPK8_ORYSA Mitogen-activated protein kinase 8 (EC 2.7.11.24) (MAP kinase 8) (OsWJUMK1) (Wound- and JA-uninducible MAP kinase 1) - Oryza sativa (Rice) S_TKc S_TKc Pkinase SPS1 Pkinase_Tyr TyrKc PTKc PTKc_EphR PTKc_EphR_A PTKc_Jak_rpt2 PTKc_Jak2_Jak3_rpt2 PTKc_Src_like…	-0.331
30.6	signalling.MAP kinases	loc_os10g38950.1	Transcript	highly similar to ( 652) AT4G01370 | Symbols: ATMPK4, MPK4 | ATMPK4 (ARABIDOPSIS THALIANA MAP KINASE 4); MAP kinase/ kinase | chr4:567219-568889 FORWARDhighly similar to ( 758) MPK6_ORYSA Mitogen-activated protein kinase 6 (EC 2.7.11.24) (MAP kinase 6) - Oryza sativa (Rice) S_TKc S_TKc Pkinase SPS1 TyrKc Pkinase_Tyr PTKc PTKc_Srm_Brk PTKc_Jak_rpt2 PTKc_Trk PTKc_InsR_like PTKc_Src_like PTKc_Jak1_r…	0.271
30.6	signalling.MAP kinases	loc_os01g43910.1	Transcript	highly similar to ( 753) AT2G42880 | Symbols: ATMPK20 | ATMPK20; MAP kinase | chr2:17840572-17843947 REVERSEnearly identical (1136) MPK10_ORYSA Mitogen-activated protein kinase 10 (EC 2.7.11.24) (MAP kinase 10) - Oryza sativa (Rice) S_TKc S_TKc Pkinase SPS1 Pkinase_Tyr TyrKc PTKc PTKc_EphR PTKc_EphR_A PTKc_EphR_B PTKc_Jak_rpt2 PTKc_Src_like PTKc_Jak2_Jak3_rpt2 PTKc_EphR_A2 PTKc_Tec_Rlk PTKc_Itk P…	0.13
30.6	signalling.MAP kinases	loc_os02g04230.1	Transcript	highly similar to ( 725) AT3G18040 | Symbols: MPK9 | MPK9 (MAP KINASE 9); MAP kinase | chr3:6175741-6178150 FORWARDhighly similar to ( 972) MPK13_ORYSA Mitogen-activated protein kinase 13 (EC 2.7.11.24) (MAP kinase 13) (Benzothiadiazole-induced MAP kinase 2) (OsBIMK2) (MAP kinase 2) (OsMAPK2) - Oryza sativa (Rice) S_TKc S_TKc Pkinase SPS1 Pkinase_Tyr TyrKc PTKc PTKc_Jak_rpt2 PTKc_EphR PTKc_Jak2_J…	-0.88
30.6	signalling.MAP kinases	loc_os01g45620.1	Transcript	highly similar to ( 702) AT1G73670 | Symbols: ATMPK15 | ATMPK15; MAP kinase/ kinase | chr1:27700212-27703168 FORWARDhighly similar to ( 997) MPK16_ORYSA Mitogen-activated protein kinase 16 (EC 2.7.11.24) (MAP kinase 16) - Oryza sativa (Rice) S_TKc S_TKc Pkinase SPS1 Pkinase_Tyr TyrKc PTKc PTKc_Jak_rpt2 PTKc_Jak2_Jak3_rpt2 PTKc_EphR PTKc_EphR_A PTKc_Src_like PTKc_InsR_like PTKc_Srm_Brk PTKc_EphR_B…	0.853
30.7	signalling.14-3-3 proteins	loc_os11g34450.1	Transcript	moderately similar to ( 351) AT3G02520 | Symbols: GRF7, GF14 NU | GRF7 (GENERAL REGULATORY FACTOR 7); protein binding / protein phosphorylated amino acid binding | chr3:526800-527915 REVERSEmoderately similar to ( 431) 14334_ORYSA 14-3-3-like protein GF14-D (G-box factor 14-3-3 homolog D) - Oryza sativa (Rice) 14-3-3 14_3_3 BMH1 protein|14-3-3 protein, putative, expressed	0.467
30.7	signalling.14-3-3 proteins	loc_os03g50290.2	Transcript	moderately similar to ( 396) AT3G02520 | Symbols: GRF7, GF14 NU | GRF7 (GENERAL REGULATORY FACTOR 7); protein binding / protein phosphorylated amino acid binding | chr3:526800-527915 REVERSEmoderately similar to ( 463) 14336_ORYSA 14-3-3-like protein GF14-F (G-box factor 14-3-3 homolog F) (OsGF14a) (14-3-3-like protein S94) (Stress-regulated 14-3-3 protein) (SR14-3-3) - Oryza sativa (Rice) 14_3_3…	-0.042
30.7	signalling.14-3-3 proteins	loc_os02g36974.3	Transcript	moderately similar to ( 394) AT3G02520 | Symbols: GRF7, GF14 NU | GRF7 (GENERAL REGULATORY FACTOR 7); protein binding / protein phosphorylated amino acid binding | chr3:526800-527915 REVERSEmoderately similar to ( 464) 14335_ORYSA 14-3-3-like protein GF14-E (G-box factor 14-3-3 homolog E) - Oryza sativa (Rice) 14-3-3 14_3_3 BMH1 protein|14-3-3 protein, putative, expressed	0.131
30.7	signalling.14-3-3 proteins	loc_os02g36974.5	Transcript	moderately similar to ( 327) AT4G09000 | Symbols: GRF1, GF14 CHI | 14-3-3-like protein GF14 chi / general regulatory factor 1 (GRF1) | chr4:5775387-5777157 FORWARDmoderately similar to ( 369) 14335_ORYSA 14-3-3-like protein GF14-E (G-box factor 14-3-3 homolog E) - Oryza sativa (Rice) 14-3-3 14_3_3 BMH1 protein|14-3-3 protein, putative, expressed	0.101
30.7	signalling.14-3-3 proteins	loc_os01g11110.2	Transcript	moderately similar to ( 227) AT1G26480 | Symbols: GRF12, GF14 IOTA | GRF12 (GENERAL REGULATORY FACTOR 12); protein binding / protein phosphorylated amino acid binding | chr1:9156573-9157845 REVERSEmoderately similar to ( 355) 14337_ORYSA 14-3-3-like protein GF14-G (G-box factor 14-3-3 homolog G) - Oryza sativa (Rice) 14-3-3 BMH1 14_3_3 protein|14-3-3 protein, putative, expressed	0.156
30.7	signalling.14-3-3 proteins	loc_os11g39540.1	Transcript	moderately similar to ( 221) AT1G22300 | Symbols: GRF10, GF14 EPSILON | GRF10 (GENERAL REGULATORY FACTOR 10); ATP binding / protein binding / protein phosphorylated amino acid binding | chr1:7879601-7881103 REVERSEmoderately similar to ( 429) 14338_ORYSA Putative 14-3-3-like protein GF14-H (G-box factor 14-3-3 homolog H) - Oryza sativa (Rice) 14-3-3 BMH1 14_3_3 protein|14-3-3 protein, putative, e…	0.194
30.8	signalling.misc	loc_os03g40700.1	Transcript	weakly similar to ( 172) AT2G29900 | Symbols: | presenilin family protein | chr2:12749837-12751030 FORWARD Presenilin protein|presenilin, putative, expressed	0.656
30.8	signalling.misc	loc_os01g25560.1	Transcript	very weakly similar to (88.2) AT4G15800 | Symbols: RALFL33 | RALFL33 (ralf-like 33); signal transducer | chr4:8984915-8985265 FORWARDRALF protein|RALFL7 - Rapid ALkalinization Factor RALF family protein precursor, expressed	-0.144
30.8	signalling.misc	loc_os12g35670.1	Transcript	very weakly similar to (84.7) AT1G02900 | Symbols: RALFL1, RALF1, ATRALF1 | RALF1 (RAPID ALKALINIZATION FACTOR 1); signal transducer | chr1:653976-654338 REVERSERALF protein|RALFL4 - Rapid ALkalinization Factor RALF family protein precursor, expressed	-0.083
30.8	signalling.misc	loc_os01g25540.1	Transcript	very weakly similar to (81.6) AT4G15800 | Symbols: RALFL33 | RALFL33 (ralf-like 33); signal transducer | chr4:8984915-8985265 FORWARDRALF protein|RALFL6 - Rapid ALkalinization Factor RALF family protein precursor, expressed	-0.148
30.8	signalling.misc	loc_os02g44940.1	Transcript	very weakly similar to (85.1) AT4G15800 | Symbols: RALFL33 | RALFL33 (ralf-like 33); signal transducer | chr4:8984915-8985265 FORWARDRALF protein|RALFL8 - Rapid ALkalinization Factor RALF family protein precursor, expressed	-0.136
30.8	signalling.misc	loc_os03g63920.1	Transcript	highly similar to ( 659) AT1G48050 | Symbols: KU80, ATKU80 | KU80; double-stranded DNA binding / protein binding | chr1:17723498-17726859 FORWARD KU80 KU Ku_PK_bind Ku Ku78 KU70 vWA_ku protein|KAP-2, putative, expressed	0.896
30.8	signalling.misc	loc_os01g16930.1	Transcript	moderately similar to ( 305) AT1G08700 | Symbols: | presenilin family protein | chr1:2769885-2771348 REVERSE Presenilin PSN protein|presenilin, putative, expressed	0.26
30.9	signalling.lipids	loc_os02g03230.1	Transcript	moderately similar to ( 426) AT1G64720 | Symbols: CP5 | CP5 | chr1:24046887-24048537 REVERSE START protein|membrane related protein CP5, putative, expressed	0.62
30.9	signalling.lipids	loc_os02g26860.1	Transcript	moderately similar to ( 337) AT3G13062 | Symbols: | FUNCTIONS IN: molecular_function unknown; INVOLVED IN: biological_process unknown; LOCATED IN: cellular_component unknown; EXPRESSED IN: 22 plant structures; EXPRESSED DURING: 13 growth stages; CONTAINS InterPro DOMAIN/s: Lipid-binding START (InterPro:IPR002913); BEST Arabidopsis thaliana protein match is: unknown protein (TAIR:AT1G55960.1); Has…	-0.688
30.1	signalling.phosphorelay	loc_os01g54050.1	Transcript	weakly similar to ( 153) AT3G16360 | Symbols: AHP4 | AHP4 (HPT PHOSPHOTRANSMITTER 4); histidine phosphotransfer kinase/ transferase, transferring phosphorus-containing groups | chr3:5554484-5555367 FORWARDweakly similar to ( 102) HP1_ORYSA Histidine-containing phosphotransfer protein 1 (OsHP1) - Oryza sativa (Rice) protein|histidine-containing phosphotransfer protein, putative, expressed	0.675
30.11	signalling.light	loc_os03g08370.1	Transcript	moderately similar to ( 371) AT4G38180 | Symbols: FRS5 | FRS5 (FAR1-related sequence 5); zinc ion binding | chr4:17906702-17909404 REVERSEFAR1 protein|transposon protein, putative, unclassified, expressed	0.74
30.11	signalling.light	loc_os12g02540.1	Transcript	highly similar to ( 555) AT3G08570 | Symbols: | protein binding / signal transducer | chr3:2602258-2604412 REVERSEmoderately similar to ( 281) NPH3_ORYSA Coleoptile phototropism protein 1 (Non-phototropic hypocotyl 3-like protein) (NPH3-like protein) - Oryza sativa (Rice)NPH3 protein|BTBN23 - Bric-a-Brac, Tramtrack, Broad Complex BTB domain with non-phototropic hypocotyl 3 NPH3 and coiled-coil do…	1.101
30.11	signalling.light	loc_os02g34590.1	Transcript	moderately similar to ( 250) AT4G38180 | Symbols: FRS5 | FRS5 (FAR1-related sequence 5); zinc ion binding | chr4:17906702-17909404 REVERSEFAR1 protein|transposon protein, putative, unclassified, expressed	0.06
30.11	signalling.light	loc_os03g15010.1	Transcript	moderately similar to ( 268) AT4G38180 | Symbols: FRS5 | FRS5 (FAR1-related sequence 5); zinc ion binding | chr4:17906702-17909404 REVERSE protein|transposon protein, putative, unclassified, expressed	-0.096
30.11	signalling.light	loc_os03g06860.1	Transcript	moderately similar to ( 309) AT4G38180 | Symbols: FRS5 | FRS5 (FAR1-related sequence 5); zinc ion binding | chr4:17906702-17909404 REVERSEFAR1 protein|transposon protein, putative, unclassified, expressed	-0.097
30.11	signalling.light	loc_os02g13970.1	Transcript	highly similar to ( 747) AT4G18810 | Symbols: | binding / catalytic/ transcription repressor | chr4:10322622-10325735 REVERSE CIA30 protein|Complex I intermediate-associated protein 30 domain containing protein, putative, expressed	-0.076
30.11	signalling.light	loc_os01g14410.1	Transcript	weakly similar to ( 102) AT3G22840 | Symbols: ELIP1, ELIP | ELIP1 (EARLY LIGHT-INDUCABLE PROTEIN); chlorophyll binding | chr3:8084628-8085445 REVERSEweakly similar to ( 127) ELI5_HORVU High molecular mass early light-inducible protein HV58, chloroplast precursor (ELIP) - Hordeum vulgare (Barley) protein|early light-induced protein, chloroplast precursor, putative, expressed	-1.41
30.11	signalling.light	loc_os03g43990.1	Transcript	highly similar to ( 803) AT1G30440 | Symbols: | phototropic-responsive NPH3 family protein | chr1:10759475-10762199 FORWARDmoderately similar to ( 370) NPH3_ORYSA Coleoptile phototropism protein 1 (Non-phototropic hypocotyl 3-like protein) (NPH3-like protein) - Oryza sativa (Rice)NPH3 protein|BTBN8 - Bric-a-Brac, Tramtrack, Broad Complex BTB domain with non-phototropic hypocotyl 3 NPH3 and coiled…	0.252
30.11	signalling.light	loc_os03g26360.1	Transcript	weakly similar to ( 103) AT4G38170 | Symbols: FRS9 | FRS9 (FAR1-related sequence 9); zinc ion binding | chr4:17904613-17906439 FORWARD protein|expressed protein	1.017
30.11	signalling.light	loc_os02g06820.1	Transcript	weakly similar to ( 118) AT2G27110 | Symbols: FRS3 | FRS3 (FAR1-related sequence 3); zinc ion binding | chr2:11576969-11580259 REVERSE protein|transposon protein, putative, unclassified, expressed	-0.186
30.11	signalling.light	loc_os02g41460.1	Transcript	weakly similar to ( 200) AT2G31160 | Symbols: LSH3 | LSH3 (LIGHT SENSITIVE HYPOCOTYLS 3) | chr2:13277903-13278562 FORWARDDUF640 protein|DUF640 domain containing protein, putative, expressed	0.548
30.11	signalling.light	loc_os03g41350.2	Transcript	highly similar to ( 562) AT2G14820 | Symbols: NPY2 | NPY2 (NAKED PINS IN YUC MUTANTS 2); protein binding / signal transducer | chr2:6358864-6361300 FORWARDmoderately similar to ( 334) NPH3_ORYSA Coleoptile phototropism protein 1 (Non-phototropic hypocotyl 3-like protein) (NPH3-like protein) - Oryza sativa (Rice)NPH3 protein|BTBN7 - Bric-a-Brac, Tramtrack, Broad Complex BTB domain with non-phototr…	0.443
30.11	signalling.light	loc_os02g39520.2	Transcript	moderately similar to ( 369) AT1G52520 | Symbols: FRS6 | FRS6 (FAR1-related sequence 6); zinc ion binding | chr1:19565933-19568248 FORWARD protein|transposon protein, putative, unclassified, expressed	-0.076
30.11	signalling.light	loc_os03g19590.1	Transcript	nearly identical (1725) AT2G18790 | Symbols: PHYB, HY3, OOP1 | PHYB (PHYTOCHROME B); G-protein coupled photoreceptor/ protein histidine kinase/ red or far-red light photoreceptor/ signal transducer | chr2:8140079-8144151 FORWARDnearly identical (2288) PHYB_ORYSA Phytochrome B - Oryza sativa (Rice)Phytochrome COG4251 PAS_2 BaeS GAF PAS PRK11107 GAF protein|phytochrome B, putative, expressed	0.257
30.11	signalling.light	loc_os02g41550.4	Transcript	highly similar to ( 707) AT1G04400 | Symbols: CRY2, FHA, AT-PHH1, PHH1, ATCRY2 | CRY2 (CRYPTOCHROME 2); blue light photoreceptor/ protein homodimerization | chr1:1185719-1187901 REVERSEhighly similar to ( 664) PHR1_SINAL Deoxyribodipyrimidine photo-lyase (EC 4.1.99.3) (DNA photolyase) (Photoreactivating enzyme) - Sinapis alba (White mustard) (Brassica hirta) PhrB FAD_binding_7 PRK10674 DNA_photol…	-0.744
30.11	signalling.light	loc_os12g12380.2	Transcript	moderately similar to ( 437) AT4G38180 | Symbols: FRS5 | FRS5 (FAR1-related sequence 5); zinc ion binding | chr4:17906702-17909404 REVERSEFAR1 protein|transposon protein, putative, unclassified, expressed	-0.447
30.11	signalling.light	loc_os11g14020.1	Transcript	moderately similar to ( 360) AT2G27110 | Symbols: FRS3 | FRS3 (FAR1-related sequence 3); zinc ion binding | chr2:11576969-11580259 REVERSEFAR1 protein|transposon protein, putative, unclassified, expressed	0.257
30.11	signalling.light	loc_os12g39380.1	Transcript	highly similar to ( 582) AT2G14820 | Symbols: NPY2 | NPY2 (NAKED PINS IN YUC MUTANTS 2); protein binding / signal transducer | chr2:6358864-6361300 FORWARDmoderately similar to ( 332) NPH3_ORYSA Coleoptile phototropism protein 1 (Non-phototropic hypocotyl 3-like protein) (NPH3-like protein) - Oryza sativa (Rice)NPH3 protein|BTBN24 - Bric-a-Brac, Tramtrack, Broad Complex BTB domain with non-photot…	0.441
30.11	signalling.light	loc_os02g04510.1	Transcript	highly similar to ( 788) AT1G16720 | Symbols: HCF173 | HCF173 (high chlorophyll fluorescence phenotype 173); binding / catalytic/ transcription repressor | chr1:5723161-5726248 FORWARD CIA30 protein|UOS1, putative, expressed	-2.223
30.11	signalling.light	loc_os01g52640.3	Transcript	moderately similar to ( 493) AT1G53090 | Symbols: SPA4 | SPA4 (SPA1-RELATED 4); protein binding / signal transducer | chr1:19783748-19786690 FORWARDweakly similar to ( 184) COP1_PEA E3 ubiquitin ligase protein COP1 (EC 6.3.2.-) (Constitutive photomorphogenesis protein 1) - Pisum sativum (Garden pea) protein|suppressor of phythchrome A, putative, expressed	0.298
30.11	signalling.light	loc_os03g58780.2	Transcript	moderately similar to ( 204) AT5G65540 | Symbols: | unknown protein | chr5:26195710-26198112 FORWARD protein|expressed protein	-0.35
30.11	signalling.light	loc_os12g06380.1	Transcript	moderately similar to ( 280) AT4G38180 | Symbols: FRS5 | FRS5 (FAR1-related sequence 5); zinc ion binding | chr4:17906702-17909404 REVERSEFAR1 protein|transposon protein, putative, unclassified, expressed	0.289
30.11	signalling.light	loc_os02g38120.1	Transcript	moderately similar to ( 438) AT1G67900 | Symbols: | phototropic-responsive NPH3 family protein | chr1:25467737-25469888 FORWARDweakly similar to ( 184) NPH3_ORYSA Coleoptile phototropism protein 1 (Non-phototropic hypocotyl 3-like protein) (NPH3-like protein) - Oryza sativa (Rice)NPH3 protein|BTBN3 - Bric-a-Brac, Tramtrack, Broad Complex BTB domain with non-phototropic hypocotyl 3 NPH3 domain, ex…	1.049
30.11	signalling.light	loc_os10g34884.1	Transcript	moderately similar to ( 281) AT4G38180 | Symbols: FRS5 | FRS5 (FAR1-related sequence 5); zinc ion binding | chr4:17906702-17909404 REVERSEweakly similar to ( 155) RIP5_ORYSA Putative ripening-related protein 5 precursor - Oryza sativa (Rice)FAR1 protein|RIPER7 - Ripening-related family protein precursor, expressed	-0.964
30.11	signalling.light	loc_os03g52880.1	Transcript	moderately similar to ( 468) AT5G66560 | Symbols: | phototropic-responsive NPH3 family protein | chr5:26564368-26566662 FORWARDweakly similar to ( 171) NPH3_ORYSA Coleoptile phototropism protein 1 (Non-phototropic hypocotyl 3-like protein) (NPH3-like protein) - Oryza sativa (Rice)NPH3 protein|BTBN9 - Bric-a-Brac, Tramtrack, Broad Complex BTB domain with non-phototropic hypocotyl 3 NPH3 and coiled…	0.468
30.11	signalling.light	loc_os03g54084.1	Transcript	nearly identical (1380) AT5G35840 | Symbols: PHYC | PHYC (phytochrome defective c); protein histidine kinase | chr5:14008049-14011619 FORWARDnearly identical (2268) PHYC_ORYSA Phytochrome C - Oryza sativa (Rice)Phytochrome COG4251 PAS_2 GAF PAS protein|phytochrome C, putative, expressed	0.193
30.11	signalling.light	loc_os03g55830.1	Transcript	highly similar to ( 523) AT5G66560 | Symbols: | phototropic-responsive NPH3 family protein | chr5:26564368-26566662 FORWARDmoderately similar to ( 228) NPH3_ORYSA Coleoptile phototropism protein 1 (Non-phototropic hypocotyl 3-like protein) (NPH3-like protein) - Oryza sativa (Rice)NPH3 protein|BTBN10 - Bric-a-Brac, Tramtrack, Broad Complex BTB domain with non-phototropic hypocotyl 3 NPH3 and coile…	1.429
30.11	signalling.light	loc_os10g33780.1	Transcript	weakly similar to ( 196) AT2G31160 | Symbols: LSH3 | LSH3 (LIGHT SENSITIVE HYPOCOTYLS 3) | chr2:13277903-13278562 FORWARDDUF640 protein|DUF640 domain containing protein, putative, expressed	0.97
30.11	signalling.light	loc_os03g50900.1	Transcript	moderately similar to ( 401) AT4G38180 | Symbols: FRS5 | FRS5 (FAR1-related sequence 5); zinc ion binding | chr4:17906702-17909404 REVERSEFAR1 protein|transposon protein, putative, unclassified, expressed	0.439
30.11	signalling.light	loc_os01g16660.1	Transcript	moderately similar to ( 278) AT4G38180 | Symbols: FRS5 | FRS5 (FAR1-related sequence 5); zinc ion binding | chr4:17906702-17909404 REVERSE protein|transposon protein, putative, unclassified, expressed	0.58
30.11	signalling.light	loc_os11g02620.1	Transcript	highly similar to ( 555) AT3G08570 | Symbols: | protein binding / signal transducer | chr3:2602258-2604412 REVERSEmoderately similar to ( 209) NPH3_ORYSA Coleoptile phototropism protein 1 (Non-phototropic hypocotyl 3-like protein) (NPH3-like protein) - Oryza sativa (Rice)NPH3 protein|BTBN21 - Bric-a-Brac, Tramtrack, Broad Complex BTB domain with non-phototropic hypocotyl 3 NPH3 and coiled-coil do…	0.984
30.11	signalling.light	loc_os02g35970.1	Transcript	highly similar to ( 692) AT5G64330 | Symbols: NPH3, RPT3, JK218 | NPH3 (NON-PHOTOTROPIC HYPOCOTYL 3); protein binding / signal transducer | chr5:25727568-25729510 FORWARDnearly identical (1028) NPH3_ORYSA Coleoptile phototropism protein 1 (Non-phototropic hypocotyl 3-like protein) (NPH3-like protein) - Oryza sativa (Rice)NPH3 protein|BTBN2 - Bric-a-Brac, Tramtrack, Broad Complex BTB domain with n…	-0.321
30.11	signalling.light	loc_os02g18370.1	Transcript	moderately similar to ( 265) AT4G38180 | Symbols: FRS5 | FRS5 (FAR1-related sequence 5); zinc ion binding | chr4:17906702-17909404 REVERSEFAR1 protein|transposon protein, putative, unclassified, expressed	0.471
30.11	signalling.light	loc_os03g45300.1	Transcript	highly similar to ( 506) AT4G38180 | Symbols: FRS5 | FRS5 (FAR1-related sequence 5); zinc ion binding | chr4:17906702-17909404 REVERSEFAR1 protein|transposon protein, putative, unclassified, expressed	0.249
30.11.1	signalling.light.COP9 signalosome	loc_os03g02540.1	Transcript	highly similar to ( 569) AT3G61140 | Symbols: FUS6, ATFUS6, CSN1, COP11, EMB78, ATSK31, SK31 | FUS6 (FUSCA 6) | chr3:22626335-22628895 FORWARD RPN7 PCI protein|proteasome subunit, putative, expressed	0.963
30.11.1	signalling.light.COP9 signalosome	loc_os01g17180.1	Transcript	highly similar to ( 696) AT2G26990 | Symbols: FUS12, ATCSN2, COP12, CSN2 | FUS12 (FUSCA 12) | chr2:11519684-11522412 REVERSE RPN6 PCI protein|proteasome subunit, putative, expressed	0.626
30.11.1	signalling.light.COP9 signalosome	loc_os03g64320.1	Transcript	moderately similar to ( 229) AT5G43310 | Symbols: | COP1-interacting protein-related | chr5:17379735-17385387 REVERSE protein|expressed protein	0.535
30.99	signalling.unspecified	loc_os02g44770.1	Transcript	highly similar to ( 748) AT3G14810 | Symbols: MSL5 | MSL5 (MECHANOSENSITIVE CHANNEL OF SMALL CONDUCTANCE-LIKE 5) | chr3:4971223-4974216 REVERSE MS_channel MscS protein|uncharacterized mscS family protein, putative, expressed	0.337
30.99	signalling.unspecified	loc_os03g24180.1	Transcript	highly similar to ( 785) AT5G19390 | Symbols: | pleckstrin homology (PH) domain-containing protein / RhoGAP domain-containing protein | chr5:6531906-6537143 FORWARD RhoGAP RhoGAP RhoGAP protein|pleckstrin homology domain-containing protein, putative, expressed	0.986
30.99	signalling.unspecified	loc_os03g64250.2	Transcript	weakly similar to ( 112) AT2G20410 | Symbols: | activating signal cointegrator-related | chr2:8802561-8804194 FORWARD protein|expressed protein	-0.489
20.2	stress.abiotic	loc_os02g36570.1	Transcript	nearly identical (1028) AT5G64940 | Symbols: ATATH13, ATH13 | ATATH13; transporter | chr5:25949116-25953326 FORWARD AarF ubiB ABC1 protein|ABC1 family domain containing protein, putative, expressed	0.093
20.2	stress.abiotic	loc_os12g38170.1	Transcript	weakly similar to ( 105) AT2G28790 | Symbols: | osmotin-like protein, putative | chr2:12354664-12355413 REVERSETHN protein|osmotin, putative, expressed	-0.774
20.2	stress.abiotic	loc_os03g16910.1	Transcript	highly similar to ( 524) AT2G37570 | Symbols: SLT1 | SLT1 (sodium- and lithium-tolerant 1) | chr2:15761466-15762950 REVERSE protein|SLT1 protein, putative, expressed	-0.313
20.2	stress.abiotic	loc_os10g38030.1	Transcript	moderately similar to ( 342) AT1G16560 | Symbols: | Per1-like family protein | chr1:5669234-5670343 FORWARD Per1 PER1 protein|per1-like family protein, putative, expressed	1.385
20.2	stress.abiotic	loc_os01g61500.2	Transcript	weakly similar to ( 147) AT3G51780 | Symbols: ATBAG4 | ATBAG4 (ARABIDOPSIS THALIANA BCL-2-ASSOCIATED ATHANOGENE 4); protein binding | chr3:19207029-19208178 REVERSE protein|BAG domain containing protein, expressed	-0.186
20.2	stress.abiotic	loc_os01g62300.1	Transcript	highly similar to ( 565) AT2G37570 | Symbols: SLT1 | SLT1 (sodium- and lithium-tolerant 1) | chr2:15761466-15762950 REVERSE protein|SLT1 protein, putative, expressed	0.571
20.2	stress.abiotic	loc_os12g26290.5	Transcript	highly similar to ( 567) AT3G01420 | Symbols: ALPHA-DOX1, DOX1, DIOX1 | DOX1; lipoxygenase | chr3:159689-162726 REVERSE An_peroxidase protein|alpha-DOX2, putative, expressed	0.019
20.2	stress.abiotic	loc_os02g10990.1	Transcript	highly similar to ( 708) AT3G15620 | Symbols: UVR3 | UVR3 (UV REPAIR DEFECTIVE 3); DNA (6-4) photolyase | chr3:5294201-5296548 REVERSEweakly similar to ( 133) PHR1_SINAL Deoxyribodipyrimidine photo-lyase (EC 4.1.99.3) (DNA photolyase) (Photoreactivating enzyme) - Sinapis alba (White mustard) (Brassica hirta) FAD_binding_7 PhrB PRK10674 DNA_photolyase protein|FAD binding domain of DNA photolyase d…	0.92
20.2	stress.abiotic	loc_os01g05790.1	Transcript	highly similar to ( 606) AT2G37570 | Symbols: SLT1 | SLT1 (sodium- and lithium-tolerant 1) | chr2:15761466-15762950 REVERSE protein|SLT1 protein, putative, expressed	0.289
20.2	stress.abiotic	loc_os02g10780.1	Transcript	moderately similar to ( 213) AT5G20150 | Symbols: ATSPX1, SPX1 | SPX1 (SPX DOMAIN GENE 1) | chr5:6802429-6803367 FORWARD SPX protein|SPX domain containing protein, putative, expressed	0.793
20.2.1	stress.abiotic.heat	loc_os01g13760.1	Transcript	moderately similar to ( 373) AT2G20560 | Symbols: | DNAJ heat shock family protein | chr2:8848353-8849815 REVERSEvery weakly similar to (94.7) DNJH_CUCSA DnaJ protein homolog (DNAJ-1) - Cucumis sativus (Cucumber) DnaJ PRK10767 DnaJ DnaJ PRK10266 CbpA protein|dnaJ domain containing protein, expressed	0.686
20.2.1	stress.abiotic.heat	loc_os02g56040.1	Transcript	moderately similar to ( 490) AT1G80030 | Symbols: | DNAJ heat shock protein, putative | chr1:30105398-30108873 REVERSEweakly similar to ( 130) DNJH_CUCSA DnaJ protein homolog (DNAJ-1) - Cucumis sativus (Cucumber) DnaJ PRK10767 DnaJ_C PRK10266 DnaJ DnaJ DnaJ_CXXCXGXG CbpA protein|chaperone protein dnaJ, putative, expressed	-0.053
20.2.1	stress.abiotic.heat	loc_os12g27070.1	Transcript	moderately similar to ( 243) AT5G06410 | Symbols: | DNAJ heat shock N-terminal domain-containing protein | chr5:1959719-1961132 REVERSE hscB hscB hscB protein|heat shock protein DnaJ, putative, expressed	0.178
20.2.1	stress.abiotic.heat	loc_os01g70250.1	Transcript	moderately similar to ( 233) AT5G18750 | Symbols: | DNAJ heat shock N-terminal domain-containing protein | chr5:6255177-6257831 FORWARD protein|heat shock protein DnaJ, putative, expressed	0.075
20.2.1	stress.abiotic.heat	loc_os12g07060.1	Transcript	moderately similar to ( 404) AT5G48030 | Symbols: GFA2 | GFA2 (GAMETOPHYTIC FACTOR 2); heat shock protein binding / unfolded protein binding | chr5:19466298-19469753 REVERSEweakly similar to ( 122) DNJH_CUCSA DnaJ protein homolog (DNAJ-1) - Cucumis sativus (Cucumber) DnaJ PRK10767 DnaJ_C PRK10266 DnaJ DnaJ_CXXCXGXG DnaJ CbpA protein|chaperone protein dnaJ, putative, expressed	0.199
20.2.1	stress.abiotic.heat	loc_os02g54140.1	Transcript	very weakly similar to ( 100) AT1G54050 | Symbols: | 17.4 kDa class III heat shock protein (HSP17.4-CIII) | chr1:20179558-20180122 REVERSEvery weakly similar to (83.2) HSP21_IPONI 17.2 kDa class II heat shock protein - Ipomoea nil (Japanese morning glory) (Pharbitis nil) IbpA HSP20 alpha-crystallin-Hsps protein|hsp20/alpha crystallin family protein, putative, expressed	-1.878
20.2.1	stress.abiotic.heat	loc_os03g57340.1	Transcript	highly similar to ( 541) AT3G44110 | Symbols: ATJ3, ATJ | ATJ3; protein binding | chr3:15869179-15871059 REVERSEhighly similar to ( 577) DNJH_CUCSA DnaJ protein homolog (DNAJ-1) - Cucumis sativus (Cucumber) DnaJ PRK10767 DnaJ_CXXCXGXG DnaJ DnaJ PRK10266 protein|chaperone protein dnaJ, putative, expressed	-0.098
20.2.1	stress.abiotic.heat	loc_os02g02410.1	Transcript	highly similar to ( 992) AT5G42020 | Symbols: BIP | BIP2; ATP binding | chr5:16807697-16810480 REVERSEnearly identical (1068) BIP3_MAIZE Luminal-binding protein 3 precursor (BiP3) - Zea mays (Maize) HSP70 dnaK DnaK dnaK hscA hscA PRK11678 protein|DnaK family protein, putative, expressed	0.607
20.2.1	stress.abiotic.heat	loc_os12g14070.1	Transcript	highly similar to ( 977) AT5G49910 | Symbols: CPHSC70-2EAT SHOCK PROTEIN 70-2, HSC70-7 | CPHSC70-2EAT SHOCK PROTEIN 70-2 (CHLOROPLAST HEAT SHOCK PROTEIN 70-2); ATP binding / unfolded protein binding | chr5:20303470-20306295 FORWARDhighly similar to ( 999) HSP7S_PEA Stromal 70 kDa heat shock-related protein, chloroplast precursor - Pisum sativum (Garden pea) dnaK dnaK HSP70 DnaK hscA hscA PRK11678…	0.936
20.2.1	stress.abiotic.heat	loc_os03g19200.1	Transcript	moderately similar to ( 377) AT4G02100 | Symbols: | DNAJ heat shock N-terminal domain-containing protein | chr4:930228-932049 FORWARD protein|DNAJ heat shock N-terminal domain-containing protein, putative, expressed	1.838
20.2.1	stress.abiotic.heat	loc_os02g48110.1	Transcript	highly similar to ( 963) AT4G16660 | Symbols: | heat shock protein 70, putative / HSP70, putative | chr4:9377225-9381232 FORWARDweakly similar to ( 170) HSP7C_PETHY Heat shock cognate 70 kDa protein - Petunia hybrida (Petunia) HSP70 DnaK dnaK hscA dnaK hscA protein|DnaK family protein, putative, expressed	0.011
20.2.1	stress.abiotic.heat	loc_os03g16920.1	Transcript	nearly identical (1017) AT3G12580 | Symbols: HSP70 | HSP70 (heat shock protein 70); ATP binding | chr3:3991487-3993689 REVERSEnearly identical (1041) HSP7C_PETHY Heat shock cognate 70 kDa protein - Petunia hybrida (Petunia) HSP70 dnaK DnaK dnaK hscA hscA protein|DnaK family protein, putative, expressed	-1.107
20.2.1	stress.abiotic.heat	loc_os03g15480.1	Transcript	moderately similar to ( 215) AT5G22080 | Symbols: | DNAJ heat shock N-terminal domain-containing protein | chr5:7310600-7313540 REVERSE protein|heat shock protein DnaJ, putative, expressed	1.592
20.2.1	stress.abiotic.heat	loc_os01g65480.1	Transcript	moderately similar to ( 216) AT3G08910 | Symbols: | DNAJ heat shock protein, putative | chr3:2710402-2711811 REVERSEvery weakly similar to (90.5) DNJH_CUCSA DnaJ protein homolog (DNAJ-1) - Cucumis sativus (Cucumber) DnaJ protein|dnaJ domain containing protein, expressed	0.842
20.2.1	stress.abiotic.heat	loc_os12g41820.1	Transcript	moderately similar to ( 428) AT1G16680 | Symbols: | DNAJ heat shock N-terminal domain-containing protein / S-locus protein, putative | chr1:5702813-5705537 FORWARD DnaJ protein|heat shock protein DnaJ, putative, expressed	0.56
20.2.1	stress.abiotic.heat	loc_os02g32520.1	Transcript	nearly identical (1004) AT5G51070 | Symbols: ERD1, CLPD | ERD1 (EARLY RESPONSIVE TO DEHYDRATION 1); ATP binding / ATPase/ nucleoside-triphosphatase/ nucleotide binding / protein binding | chr5:20764479-20768481 FORWARDhighly similar to ( 709) CLPC_PEA ATP-dependent Clp protease ATP-binding subunit clpC homolog, chloroplast precursor - Pisum sativum (Garden pea) clpA clpC PRK10865 clpA AAA_2 prote…	-1.216
20.2.1	stress.abiotic.heat	loc_os02g03600.1	Transcript	moderately similar to ( 305) AT5G25530 | Symbols: | DNAJ heat shock protein, putative | chr5:8889665-8890954 REVERSEvery weakly similar to (86.3) DNJH_CUCSA DnaJ protein homolog (DNAJ-1) - Cucumis sativus (Cucumber) DnaJ DnaJ DnaJ PRK10767 DnaJ_C CbpA protein|dnaJ domain containing protein, expressed	0.042
20.2.1	stress.abiotic.heat	loc_os03g02260.1	Transcript	highly similar to ( 956) AT5G09590 | Symbols: MTHSC70-2, HSC70-5 | MTHSC70-2 (MITOCHONDRIAL HSP70 2); ATP binding | chr5:2975721-2978508 FORWARDhighly similar to ( 988) HSP7M_PHAVU Heat shock 70 kDa protein, mitochondrial precursor - Phaseolus vulgaris (Kidney bean) (French bean) dnaK HSP70 dnaK DnaK hscA hscA PRK11678 protein|DnaK family protein, putative, expressed	-0.292
20.2.1	stress.abiotic.heat	loc_os10g36370.1	Transcript	highly similar to ( 607) AT2G35720 | Symbols: | DNAJ heat shock N-terminal domain-containing protein | chr2:15016883-15019866 FORWARD DnaJ DnaJ protein|heat shock protein DnaJ, putative, expressed	0.253
20.2.1	stress.abiotic.heat	loc_os03g60620.1	Transcript	nearly identical (1082) AT5G02500 | Symbols: HSC70-1, HSP70-1, AT-HSC70-1, HSC70 | HSC70-1 (HEAT SHOCK COGNATE PROTEIN 70-1); ATP binding | chr5:554055-556334 REVERSEnearly identical (1082) HSP7C_PETHY Heat shock cognate 70 kDa protein - Petunia hybrida (Petunia) HSP70 dnaK DnaK dnaK hscA hscA protein|DnaK family protein, putative, expressed	0.857
20.2.1	stress.abiotic.heat	loc_os03g56540.3	Transcript	weakly similar to ( 124) AT5G03030 | Symbols: | DNAJ heat shock N-terminal domain-containing protein | chr5:708479-709513 REVERSE protein|heat shock protein DnaJ, putative, expressed	-0.894
20.2.1	stress.abiotic.heat	loc_os03g18870.1	Transcript	weakly similar to ( 117) AT1G56300 | Symbols: | DNAJ heat shock N-terminal domain-containing protein | chr1:21079022-21080168 REVERSE DnaJ DnaJ protein|heat shock protein DnaJ, putative, expressed	0.729
20.2.1	stress.abiotic.heat	loc_os03g44620.2	Transcript	highly similar to ( 550) AT3G44110 | Symbols: ATJ3, ATJ | ATJ3; protein binding | chr3:15869179-15871059 REVERSEhighly similar to ( 586) DNJH_CUCSA DnaJ protein homolog (DNAJ-1) - Cucumis sativus (Cucumber) DnaJ PRK10767 DnaJ_CXXCXGXG DnaJ DnaJ PRK10266 protein|chaperone protein dnaJ, putative, expressed	0.587
20.2.1	stress.abiotic.heat	loc_os12g31460.1	Transcript	weakly similar to ( 139) AT5G21430 | Symbols: | DNAJ heat shock N-terminal domain-containing protein | chr5:7222294-7223400 FORWARD protein|heat shock protein DnaJ, putative, expressed	-0.181
20.2.1	stress.abiotic.heat	loc_os02g08490.1	Transcript	nearly identical (1317) AT2G25140 | Symbols: HSP98.7, CLPB-M, CLPB4 | CLPB4 (CASEIN LYTIC PROTEINASE B4); ATP binding / ATPase/ nucleoside-triphosphatase/ nucleotide binding / protein binding | chr2:10697877-10701998 REVERSEhighly similar to ( 719) HS101_ORYSA Heat shock protein 101 - Oryza sativa (Rice) clpA PRK10865 clpC clpA AAA_2 protein|chaperone protein clpB 1, putative, expressed	-0.384
20.2.1	stress.abiotic.heat	loc_os02g54720.1	Transcript	moderately similar to ( 263) AT4G30350 | Symbols: | heat shock protein-related | chr4:14848031-14850973 FORWARD protein|expressed protein	1.605
20.2.1	stress.abiotic.heat	loc_os03g31300.1	Transcript	nearly identical (1416) AT5G15450 | Symbols: APG6, CLPB3, CLPB-P | CLPB3 (CASEIN LYTIC PROTEINASE B3); ATP binding / ATPase/ nucleoside-triphosphatase/ nucleotide binding / protein binding | chr5:5014399-5018255 REVERSEhighly similar to ( 753) HS101_ORYSA Heat shock protein 101 - Oryza sativa (Rice) clpA PRK10865 clpC clpA AAA_2 protein|chaperone protein clpB 1, putative, expressed	-0.052
20.2.1	stress.abiotic.heat	loc_os01g06454.1	Transcript	weakly similar to ( 143) AT2G35795 | Symbols: | DNAJ heat shock N-terminal domain-containing protein | chr2:15042321-15043334 FORWARD protein|heat shock protein DnaJ, putative, expressed	0.156
20.2.1	stress.abiotic.heat	loc_os03g16040.1	Transcript	weakly similar to ( 177) AT1G53540 | Symbols: | 17.6 kDa class I small heat shock protein (HSP17.6C-CI) (AA 1-156) | chr1:19980510-19980983 FORWARDmoderately similar to ( 247) HSP22_ORYSA 17.4 kDa class I heat shock protein 2 - Oryza sativa (Rice) HSP20 alpha-crystallin-Hsps IbpA protein|hsp20/alpha crystallin family protein, putative, expressed	0.111
20.2.1	stress.abiotic.heat	loc_os02g10220.1	Transcript	moderately similar to ( 256) AT3G12170 | Symbols: | DNAJ heat shock N-terminal domain-containing protein | chr3:3881021-3882655 FORWARD DnaJ DnaJ protein|heat shock protein DnaJ, putative, expressed	0.373
20.2.1	stress.abiotic.heat	loc_os02g35000.1	Transcript	moderately similar to ( 468) AT1G77020 | Symbols: | DNAJ heat shock N-terminal domain-containing protein | chr1:28945056-28946867 REVERSE DnaJ DnaJ PRK10767 protein|chaperone protein dnaJ 10, putative, expressed	0.705
20.2.1	stress.abiotic.heat	loc_os03g27460.2	Transcript	weakly similar to ( 117) AT2G01710 | Symbols: | DNAJ heat shock N-terminal domain-containing protein | chr2:315836-316771 FORWARD protein|heat shock protein DnaJ, putative, expressed	-0.264
20.2.1	stress.abiotic.heat	loc_os03g06390.1	Transcript	very weakly similar to (85.1) AT3G22530 | Symbols: | unknown protein | chr3:7977774-7978370 REVERSE protein|expressed protein	-0.562
20.2.1	stress.abiotic.heat	loc_os12g32986.1	Transcript	highly similar to ( 979) AT3G07770 | Symbols: | ATP binding | chr3:2479611-2483970 FORWARDhighly similar to ( 516) HSP83_IPONI Heat shock protein 83 - Ipomoea nil (Japanese morning glory) (Pharbitis nil) PRK05218 HtpG HSP90 protein|heat shock protein, putative, expressed	0.028
20.2.1	stress.abiotic.heat	loc_os02g33420.1	Transcript	highly similar to ( 511) AT5G50920 | Symbols: CLPC, ATHSP93-V, HSP93-V, DCA1, CLPC1 | CLPC1; ATP binding / ATP-dependent peptidase/ ATPase | chr5:20715710-20719800 REVERSEhighly similar to ( 501) CLPC_PEA ATP-dependent Clp protease ATP-binding subunit clpC homolog, chloroplast precursor - Pisum sativum (Garden pea) clpA clpC clpA PRK10865 AAA_2 protein|ATPase, AAA family protein, expressed	-0.101
20.2.1	stress.abiotic.heat	loc_os12g31840.1	Transcript	moderately similar to ( 263) AT1G74250 | Symbols: | DNAJ heat shock N-terminal domain-containing protein | chr1:27920328-27922414 FORWARD protein|ZOS12-05 - C2H2 zinc finger protein, expressed	0.418
20.2.1	stress.abiotic.heat	loc_os03g04400.1	Transcript	weakly similar to ( 127) AT5G23590 | Symbols: | DNAJ heat shock N-terminal domain-containing protein | chr5:7953870-7954936 REVERSE protein|heat shock protein DnaJ, putative, expressed	0.616
20.2.1	stress.abiotic.heat	loc_os11g01330.1	Transcript	moderately similar to ( 241) AT2G29970 | Symbols: | heat shock protein-related | chr2:12776601-12779784 FORWARD protein|expressed protein	1.255
20.2.1	stress.abiotic.heat	loc_os03g51830.1	Transcript	weakly similar to ( 169) AT4G07990 | Symbols: | DNAJ heat shock N-terminal domain-containing protein | chr4:4825650-4829608 REVERSE protein|heat shock protein DnaJ, putative, expressed	-0.164
20.2.1	stress.abiotic.heat	loc_os03g18200.2	Transcript	moderately similar to ( 360) AT3G08970 | Symbols: ATERDJ3A, TMS1 | ATERDJ3A; oxidoreductase | chr3:2737589-2740265 FORWARD protein|heat shock protein DnaJ, putative, expressed	-0.736
20.2.1	stress.abiotic.heat	loc_os02g03570.1	Transcript	very weakly similar to ( 100) AT5G59720 | Symbols: HSP18.2 | HSP18.2 (heat shock protein 18.2) | chr5:24062632-24063117 FORWARDweakly similar to ( 108) HSP11_DAUCA 17.8 kDa class I heat shock protein (Clone DCHSP17.7) - Daucus carota (Carrot) HSP20 alpha-crystallin-Hsps IbpA protein|hsp20/alpha crystallin family protein, putative, expressed	0.887
20.2.1	stress.abiotic.heat	loc_os11g36960.1	Transcript	moderately similar to ( 312) AT5G27240 | Symbols: | DNAJ heat shock N-terminal domain-containing protein | chr5:9597552-9600866 FORWARDDnaJ protein|dnaJ domain containing protein, expressed	0.098
20.2.1	stress.abiotic.heat	loc_os02g46640.1	Transcript	weakly similar to ( 160) AT5G16650 | Symbols: | DNAJ heat shock N-terminal domain-containing protein | chr5:5463446-5465075 REVERSE DnaJ DnaJ PRK10767 protein|heat shock protein DnaJ, putative, expressed	0.199
20.2.1	stress.abiotic.heat	loc_os03g55360.1	Transcript	moderately similar to ( 296) AT4G37480 | Symbols: | DNAJ heat shock N-terminal domain-containing protein | chr4:17619261-17621402 FORWARD protein|heat shock protein DnaJ, putative, expressed	1.307
20.2.1	stress.abiotic.heat	loc_os03g16020.1	Transcript	weakly similar to ( 157) AT5G59720 | Symbols: HSP18.2 | HSP18.2 (heat shock protein 18.2) | chr5:24062632-24063117 FORWARDmoderately similar to ( 207) HSP21_ORYSA 17.4 kDa class I heat shock protein 1 - Oryza sativa (Rice) HSP20 alpha-crystallin-Hsps IbpA protein|hsp20/alpha crystallin family protein, putative, expressed	0.073
20.2.1	stress.abiotic.heat	loc_os03g16030.1	Transcript	weakly similar to ( 156) AT5G59720 | Symbols: HSP18.2 | HSP18.2 (heat shock protein 18.2) | chr5:24062632-24063117 FORWARDweakly similar to ( 198) HSP24_ORYSA 17.4 kDa class I heat shock protein 4 - Oryza sativa (Rice) HSP20 alpha-crystallin-Hsps IbpA protein|hsp20/alpha crystallin family protein, putative, expressed	-0.014
20.2.1	stress.abiotic.heat	loc_os03g27460.3	Transcript	weakly similar to ( 117) AT2G01710 | Symbols: | DNAJ heat shock N-terminal domain-containing protein | chr2:315836-316771 FORWARD protein|heat shock protein DnaJ, putative, expressed	0.637
20.2.1	stress.abiotic.heat	loc_os01g42190.1	Transcript	weakly similar to ( 120) AT1G71000 | Symbols: | heat shock protein binding | chr1:26769336-26770111 REVERSE DnaJ DnaJ protein|heat shock protein DnaJ, putative, expressed	-0.504
20.2.1	stress.abiotic.heat	loc_os02g53420.1	Transcript	highly similar to ( 967) AT5G09590 | Symbols: MTHSC70-2, HSC70-5 | MTHSC70-2 (MITOCHONDRIAL HSP70 2); ATP binding | chr5:2975721-2978508 FORWARDhighly similar to ( 990) HSP7M_PHAVU Heat shock 70 kDa protein, mitochondrial precursor - Phaseolus vulgaris (Kidney bean) (French bean) dnaK HSP70 dnaK DnaK hscA hscA PRK11678 protein|DnaK family protein, putative, expressed	-0.072
20.2.1	stress.abiotic.heat	loc_os02g03000.2	Transcript	highly similar to ( 638) AT5G42480 | Symbols: ARC6 | ARC6 (ACCUMULATION AND REPLICATION OF CHLOROPLASTS 6); protein binding | chr5:16985295-16988332 FORWARD protein|division protein, putative, expressed	1.343
20.2.1	stress.abiotic.heat	loc_os01g04350.1	Transcript	weakly similar to ( 106) AT3G46230 | Symbols: ATHSP17.4, HSP17.4 | ATHSP17.4 | chr3:16984263-16984733 REVERSEweakly similar to ( 114) HSP12_ORYSA 16.9 kDa class I heat shock protein 2 - Oryza sativa (Rice)HSP20 protein|hsp20/alpha crystallin family protein, putative, expressed	-1.651
20.2.1	stress.abiotic.heat	loc_os03g28310.1	Transcript	moderately similar to ( 266) AT5G53150 | Symbols: | heat shock protein binding / unfolded protein binding | chr5:21554935-21557202 FORWARDDnaJ DnaJ protein|dnaJ domain containing protein, expressed	0.248
20.2.1	stress.abiotic.heat	loc_os03g18200.1	Transcript	moderately similar to ( 335) AT3G08970 | Symbols: ATERDJ3A, TMS1 | ATERDJ3A; oxidoreductase | chr3:2737589-2740265 FORWARD DnaJ DnaJ PRK10767 DnaJ SEC63 protein|heat shock protein DnaJ, putative, expressed	0.253
20.2.1	stress.abiotic.heat	loc_os10g42439.1	Transcript	nearly identical (3229) AT2G26890 | Symbols: GRV2, KAM2 | GRV2 (GRAVITROPISM DEFECTIVE 2); binding / heat shock protein binding | chr2:11462327-11472259 REVERSE protein|heat shock protein DnaJ, putative, expressed	0.596
20.2.1	stress.abiotic.heat	loc_os03g61730.1	Transcript	highly similar to ( 519) AT5G49580 | Symbols: | DNAJ heat shock N-terminal domain-containing protein | chr5:20123823-20126813 REVERSE DnaJ protein|heat shock protein DnaJ, putative, expressed	0.643
20.2.1	stress.abiotic.heat	loc_os02g20394.1	Transcript	moderately similar to ( 410) AT2G20560 | Symbols: | DNAJ heat shock family protein | chr2:8848353-8849815 REVERSEvery weakly similar to (95.1) DNJH_CUCSA DnaJ protein homolog (DNAJ-1) - Cucumis sativus (Cucumber) DnaJ PRK10767 DnaJ CbpA DnaJ PRK10266 protein|dnaJ domain containing protein, expressed	0.78
20.2.1	stress.abiotic.heat	loc_os03g16860.1	Transcript	nearly identical (1108) AT3G12580 | Symbols: HSP70 | HSP70 (heat shock protein 70); ATP binding | chr3:3991487-3993689 REVERSEnearly identical (1108) HSP7C_PETHY Heat shock cognate 70 kDa protein - Petunia hybrida (Petunia) HSP70 dnaK DnaK dnaK hscA hscA protein|DnaK family protein, putative, expressed	-0.421
20.2.1	stress.abiotic.heat	loc_os01g37560.2	Transcript	moderately similar to ( 285) AT3G57340 | Symbols: | DNAJ heat shock N-terminal domain-containing protein | chr3:21219175-21220278 FORWARD DnaJ DUF1977 DnaJ protein|chaperone protein dnaJ 49, putative, expressed	0.348
20.2.1	stress.abiotic.heat	loc_os12g01360.1	Transcript	moderately similar to ( 254) AT2G29970 | Symbols: | heat shock protein-related | chr2:12776601-12779784 FORWARD protein|expressed protein	0.894
20.2.1	stress.abiotic.heat	loc_os01g69930.1	Transcript	moderately similar to ( 233) AT5G53150 | Symbols: | heat shock protein binding / unfolded protein binding | chr5:21554935-21557202 FORWARDDnaJ DnaJ protein|dnaJ domain containing protein, expressed	1.223
20.2.1	stress.abiotic.heat	loc_os01g01160.1	Transcript	weakly similar to ( 113) AT4G13830 | Symbols: J20 | J20 (DNAJ-LIKE 20); heat shock protein binding | chr4:8011518-8012577 FORWARDDnaJ DnaJ protein|heat shock protein DnaJ, putative, expressed	0.157
20.2.1	stress.abiotic.heat	loc_os11g05820.1	Transcript	moderately similar to ( 243) AT3G52490 | Symbols: | heat shock protein-related | chr3:19455850-19458721 REVERSE protein|transposon protein, putative, Mutator sub-class, expressed	-0.177
20.2.1	stress.abiotic.heat	loc_os12g38180.1	Transcript	moderately similar to ( 235) AT5G02500 | Symbols: HSC70-1, HSP70-1, AT-HSC70-1, HSC70 | HSC70-1 (HEAT SHOCK COGNATE PROTEIN 70-1); ATP binding | chr5:554055-556334 REVERSEmoderately similar to ( 235) HSP7C_PETHY Heat shock cognate 70 kDa protein - Petunia hybrida (Petunia) HSP70 DnaK dnaK dnaK hscA protein|heat shock cognate 70 kDa protein 2, putative, expressed	0.617
20.2.2	stress.abiotic.cold	loc_os01g47040.1	Transcript	very weakly similar to (99.4) AT4G01200 | Symbols: | C2 domain-containing protein | chr4:506783-507535 REVERSE protein|C2 domain containing protein, putative, expressed	0.738
20.2.2	stress.abiotic.cold	loc_os01g70790.1	Transcript	very weakly similar to (98.6) AT3G16510 | Symbols: | C2 domain-containing protein | chr3:5617112-5618194 REVERSE protein|SRC2 protein, putative, expressed	-0.133
20.2.2	stress.abiotic.cold	loc_os01g72420.1	Transcript	weakly similar to ( 144) AT1G50570 | Symbols: | C2 domain-containing protein | chr1:18726400-18727566 REVERSE protein|C2 domain containing protein, putative, expressed	0.1
20.2.2	stress.abiotic.cold	loc_os02g02870.1	Transcript	weakly similar to ( 122) AT4G36020 | Symbols: CSDP1 | CSDP1 (cold shock domain protein 1); RNA binding / double-stranded DNA binding / nucleic acid binding / single-stranded DNA binding | chr4:17043443-17044342 REVERSEvery weakly similar to ( 100) GRP2_NICSY Glycine-rich protein 2 - Nicotiana sylvestris (Wood tobacco)CSD protein|glycine-rich protein 2, putative, expressed	0.349
20.2.2	stress.abiotic.cold	loc_os01g63010.1	Transcript	weakly similar to ( 181) AT3G03270 | Symbols: | universal stress protein (USP) family protein / early nodulin ENOD18 family protein | chr3:762136-763075 REVERSEUSP_Like Usp protein|universal stress protein domain containing protein, putative, expressed	0.14
20.2.2	stress.abiotic.cold	loc_os01g07590.1	Transcript	weakly similar to ( 189) AT3G17020 | Symbols: | universal stress protein (USP) family protein | chr3:5802728-5804063 REVERSEUSP_Like protein|universal stress protein domain containing protein, putative, expressed	0.399
20.2.2	stress.abiotic.cold	loc_os03g55850.1	Transcript	moderately similar to ( 204) AT3G50830 | Symbols: COR413-PM2, ATCOR413-PM2 | COR413-PM2 (COLD-REGULATED 413-PLASMA MEMBRANE 2) | chr3:18894109-18895355 REVERSEWCOR413 protein|cold acclimation protein WCOR413, putative, expressed	-0.431
20.2.3	stress.abiotic.drought/salt	loc_os01g53240.1	Transcript	moderately similar to ( 265) AT5G25610 | Symbols: RD22 | RD22; nutrient reservoir | chr5:8914498-8916684 REVERSEweakly similar to ( 117) EA30_VICFA Embryonic abundant protein VF30.1 precursor - Vicia faba (Broad bean)BURP protein|BURP domain containing protein, expressed	0.378
20.2.3	stress.abiotic.drought/salt	loc_os10g33720.3	Transcript	highly similar to ( 903) AT3G23300 | Symbols: | dehydration-responsive protein-related | chr3:8333521-8335902 FORWARDDUF248 protein|methyltransferase, putative, expressed	-0.332
20.2.3	stress.abiotic.drought/salt	loc_os12g43720.1	Transcript	highly similar to ( 775) AT1G58520 | Symbols: RXW8 | hydrolase, acting on ester bonds / lipase | chr1:21729913-21731344 FORWARD DUF221 COG5594 protein|early-responsive to dehydration protein-related, putative, expressed	-0.732
20.2.3	stress.abiotic.drought/salt	loc_os10g37770.1	Transcript	very weakly similar to (93.6) AT4G19120 | Symbols: ERD3 | ERD3 (early-responsive to dehydration 3) | chr4:10460665-10463034 REVERSEDUF248 protein|dehydration response related protein, putative, expressed	-0.02
20.2.3	stress.abiotic.drought/salt	loc_os03g26200.1	Transcript	highly similar to ( 943) AT1G26850 | Symbols: | dehydration-responsive family protein | chr1:9301146-9303432 REVERSEDUF248 protein|methyltransferase, putative, expressed	0.096
20.2.3	stress.abiotic.drought/salt	loc_os01g62800.1	Transcript	highly similar to ( 880) AT2G39750 | Symbols: | dehydration-responsive family protein | chr2:16578986-16582281 REVERSEDUF248 protein|methyltransferase, putative, expressed	0.663
20.2.3	stress.abiotic.drought/salt	loc_os01g48190.2	Transcript	very weakly similar to (85.9) AT3G05700 | Symbols: | INVOLVED IN: response to water deprivation; CONTAINS InterPro DOMAIN/s: Drought induced 19 (InterPro:IPR008598); BEST Arabidopsis thaliana protein match is: drought-responsive family protein (TAIR:AT5G26990.1); Has 167 Blast hits to 167 proteins in 27 species: Archae - 0; Bacteria - 0; Metazoa - 38; Fungi - 0; Plants - 128; Viruses - 0; Other E…	-0.573
20.2.3	stress.abiotic.drought/salt	loc_os01g67360.1	Transcript	moderately similar to ( 478) AT4G10440 | Symbols: | dehydration-responsive family protein | chr4:6459728-6461932 REVERSE DUF248 protein|methyltransferase, putative, expressed	1.409
20.2.3	stress.abiotic.drought/salt	loc_os01g61250.1	Transcript	highly similar to ( 712) AT2G40280 | Symbols: | dehydration-responsive family protein | chr2:16825707-16828300 REVERSEDUF248 protein|methyltransferase, putative, expressed	0.508
20.2.3	stress.abiotic.drought/salt	loc_os02g45310.1	Transcript	highly similar to ( 773) AT4G00750 | Symbols: | dehydration-responsive family protein | chr4:314405-317507 FORWARDDUF248 protein|dehydration response related protein, putative, expressed	1.311
20.2.3	stress.abiotic.drought/salt	loc_os12g36900.1	Transcript	weakly similar to ( 119) AT5G49230 | Symbols: HRB1 | HRB1 (HYPERSENSITIVE TO RED AND BLUE); protein binding | chr5:19959048-19960422 REVERSEDi19 protein|drought induced 19 protein, putative, expressed	-0.317
20.2.3	stress.abiotic.drought/salt	loc_os03g12820.1	Transcript	weakly similar to ( 144) AT1G23550 | Symbols: SRO2 | SRO2 (SIMILAR TO RCD ONE 2); NAD+ ADP-ribosyltransferase | chr1:8350912-8352232 FORWARD protein|ATP8, putative, expressed	-0.769
20.2.3	stress.abiotic.drought/salt	loc_os10g42820.1	Transcript	highly similar to ( 962) AT1G32090 | Symbols: | early-responsive to dehydration protein-related / ERD protein-related | chr1:11540244-11544041 REVERSE DUF221 COG5594 protein|early-responsive to dehydration protein-related, putative, expressed	0.984
20.2.3	stress.abiotic.drought/salt	loc_os02g51860.1	Transcript	highly similar to ( 743) AT1G78240 | Symbols: TSD2, QUA2 | TSD2 (TUMOROUS SHOOT DEVELOPMENT 2); methyltransferase | chr1:29433173-29435815 REVERSEDUF248 protein|dehydration response related protein, putative, expressed	0.715
20.2.3	stress.abiotic.drought/salt	loc_os12g39320.1	Transcript	highly similar to ( 654) AT3G01100 | Symbols: HYP1, ATHYP1 | HYP1 (HYPOTHETICAL PROTEIN 1) | chr3:35810-38176 REVERSE DUF221 COG5594 protein|DUF221 domain containing protein, expressed	-0.431
20.2.3	stress.abiotic.drought/salt	loc_os02g04120.1	Transcript	moderately similar to ( 217) AT2G18250 | Symbols: ATCOAD | ATCOAD (4-phosphopantetheine adenylyltransferase); nucleotidyltransferase/ pantetheine-phosphate adenylyltransferase | chr2:7940025-7941499 FORWARD PPAT_CoAS COG1019 PRK00777 protein|cytidylyltransferase domain containing protein, expressed	-0.051
20.2.3	stress.abiotic.drought/salt	loc_os03g56380.1	Transcript	highly similar to ( 691) AT1G19430 | Symbols: | dehydration-responsive protein-related | chr1:6724669-6727533 REVERSEDUF248 protein|methyltransferase, putative, expressed	2.228
20.2.3	stress.abiotic.drought/salt	loc_os01g48190.3	Transcript	protein|drought induced 19 protein, putative, expressed	-0.685
20.2.3	stress.abiotic.drought/salt	loc_os03g63770.2	Transcript	moderately similar to ( 223) AT1G32230 | Symbols: | RCD1 (RADICAL-INDUCED CELL DEATH1); protein binding | chr1:11613427-11615748 FORWARD protein|RCD1, putative, expressed	0.338
20.2.3	stress.abiotic.drought/salt	loc_os02g20170.1	Transcript	Di19 protein|drought induced 19 protein, putative, expressed	-0.008
20.2.3	stress.abiotic.drought/salt	loc_os04g14150.1	Transcript	moderately similar to ( 333) AT1G31850 | Symbols: | dehydration-responsive protein, putative | chr1:11431165-11433443 FORWARDDUF248 protein|dehydration response related protein, putative, expressed	1.091
20.2.3	stress.abiotic.drought/salt	loc_os10g41970.1	Transcript	highly similar to ( 914) AT1G26850 | Symbols: | dehydration-responsive family protein | chr1:9301146-9303432 REVERSEDUF248 protein|methyltransferase, putative, expressed	-0.076
20.2.3	stress.abiotic.drought/salt	loc_os01g66110.2	Transcript	highly similar to ( 871) AT5G64030 | Symbols: | dehydration-responsive protein-related | chr5:25624965-25628257 FORWARDDUF248 protein|methyltransferase, putative, expressed	0.094
20.2.3	stress.abiotic.drought/salt	loc_os03g47070.1	Transcript	highly similar to ( 509) AT1G58520 | Symbols: RXW8 | hydrolase, acting on ester bonds / lipase | chr1:21729913-21731344 FORWARD DUF221 COG5594 protein|RXW8, putative, expressed	-0.523
20.2.3	stress.abiotic.drought/salt	loc_os10g36690.5	Transcript	highly similar to ( 812) AT4G10440 | Symbols: | dehydration-responsive family protein | chr4:6459728-6461932 REVERSEDUF248 protein|dehydration response related protein, putative, expressed	-0.229
20.2.3	stress.abiotic.drought/salt	loc_os10g36690.3	Transcript	highly similar to ( 923) AT1G33170 | Symbols: | dehydration-responsive family protein | chr1:12027262-12030397 FORWARDDUF248 protein|dehydration response related protein, putative, expressed	0.179
20.2.4	stress.abiotic.touch/wounding	loc_os01g36950.3	Transcript	weakly similar to ( 196) AT3G27090 | Symbols: | FUNCTIONS IN: molecular_function unknown; INVOLVED IN: biological_process unknown; LOCATED IN: cellular_component unknown; EXPRESSED IN: 24 plant structures; EXPRESSED DURING: 15 growth stages; CONTAINS InterPro DOMAIN/s: Development and cell death domain (InterPro:IPR013989), Kelch related (InterPro:IPR013089); BEST Arabidopsis thaliana protein mat…	-0.455
20.2.4	stress.abiotic.touch/wounding	loc_os03g18770.1	Transcript	very weakly similar to (83.6) AT3G10985 | Symbols: SAG20, WI12, ATWI-12 | SAG20 (SENESCENCE ASSOCIATED GENE 20) | chr3:3442776-3443108 FORWARDvery weakly similar to (85.1) WUN1_SOLTU Wound-induced protein 1 - Solanum tuberosum (Potato)WI12 protein|wound-induced protein WI12, putative, expressed	0.77
20.2.4	stress.abiotic.touch/wounding	loc_os01g66050.1	Transcript	moderately similar to ( 202) AT1G21610 | Symbols: | wound-responsive family protein | chr1:7574104-7578643 FORWARD protein|wound-responsive family protein, putative, expressed	0.808
20.2.4	stress.abiotic.touch/wounding	loc_os01g36950.1	Transcript	moderately similar to ( 253) AT5G42050 | Symbols: | FUNCTIONS IN: molecular_function unknown; EXPRESSED IN: 22 plant structures; EXPRESSED DURING: 13 growth stages; CONTAINS InterPro DOMAIN/s: Development and cell death domain (InterPro:IPR013989), Kelch related (InterPro:IPR013089); BEST Arabidopsis thaliana protein match is: unknown protein (TAIR:AT3G27090.1); Has 5084 Blast hits to 2870 protei…	-0.37
20.2.5	stress.abiotic.light	loc_os11g08670.1	Transcript	nearly identical (1133) AT1G21640 | Symbols: NADK2, ATNADK2 | NADK2; NAD+ kinase/ calmodulin binding | chr1:7588726-7592669 FORWARDnearly identical (1878) NADK2_ORYSA Probable NAD kinase 2, chloroplast precursor (EC 2.7.1.23) - Oryza sativa (Rice) nadF NAD_kinase ppnK ppnK ppnK ppnK ppnK ppnK ppnK ppnK ppnK ppnK ppnK ppnK ppnK protein|NAD kinase, putative, expressed	-0.704
20.2.99	stress.abiotic.unspecified	loc_os03g48770.1	Transcript	moderately similar to ( 204) AT1G18970 | Symbols: GLP4 | GLP4 (GERMIN-LIKE PROTEIN 4); manganese ion binding / nutrient reservoir | chr1:6554702-6555364 REVERSEmoderately similar to ( 333) OXO2_HORVU Oxalate oxidase 2 precursor (EC 1.2.3.4) (Germin) - Hordeum vulgare (Barley)Cupin_1 protein|Cupin domain containing protein, expressed	-0.962
20.2.99	stress.abiotic.unspecified	loc_os02g15640.1	Transcript	moderately similar to ( 283) AT5G53160 | Symbols: | unknown protein | chr5:21561026-21561953 FORWARD protein|CAPIP1, putative, expressed	-0.26
20.2.99	stress.abiotic.unspecified	loc_os10g42280.1	Transcript	weakly similar to ( 189) AT4G17870 | Symbols: | FUNCTIONS IN: molecular_function unknown; INVOLVED IN: biological_process unknown; LOCATED IN: cellular_component unknown; EXPRESSED IN: 25 plant structures; EXPRESSED DURING: 15 growth stages; CONTAINS InterPro DOMAIN/s: Streptomyces cyclase/dehydrase (InterPro:IPR005031); BEST Arabidopsis thaliana protein match is: unknown protein (TAIR:AT5G46790.…	1.647
20.2.99	stress.abiotic.unspecified	loc_os12g05840.1	Transcript	moderately similar to ( 236) AT5G39160 | Symbols: | germin-like protein (GLP2a) (GLP5a) | chr5:15679195-15679970 REVERSEmoderately similar to ( 205) GLP1_MESCR Germin-like protein precursor - Mesembryanthemum crystallinum (Common ice plant)Cupin_1 protein|Cupin domain containing protein, expressed	-0.459
20.2.99	stress.abiotic.unspecified	loc_os02g21280.1	Transcript	weakly similar to ( 199) AT5G54855 | Symbols: | pollen Ole e 1 allergen and extensin family protein | chr5:22282902-22284251 FORWARD protein|POEI30 - Pollen Ole e I allergen and extensin family protein precursor, expressed	-0.16
20.2.99	stress.abiotic.unspecified	loc_os02g47840.1	Transcript	moderately similar to ( 282) AT5G14680 | Symbols: | universal stress protein (USP) family protein | chr5:4731620-4733025 REVERSEUSP_Like protein|universal stress protein domain containing protein, putative, expressed	0.325
20.2.99	stress.abiotic.unspecified	loc_os12g05880.1	Transcript	moderately similar to ( 206) AT5G38960 | Symbols: | germin-like protein, putative | chr5:15592992-15593783 FORWARDweakly similar to ( 181) GLP1_MESCR Germin-like protein precursor - Mesembryanthemum crystallinum (Common ice plant)Cupin_1 protein|Cupin domain containing protein, expressed	-0.221
20.2.99	stress.abiotic.unspecified	loc_os10g22590.1	Transcript	weakly similar to ( 153) AT4G08685 | Symbols: SAH7 | SAH7 | chr4:5550563-5551259 FORWARDweakly similar to ( 130) PSC13_MAIZE Pollen-specific protein C13 precursor - Zea mays (Maize)Pollen_Ole_e_I protein|POEI24 - Pollen Ole e I allergen and extensin family protein precursor, expressed	0.33
20.2.99	stress.abiotic.unspecified	loc_os03g18600.1	Transcript	weakly similar to ( 152) AT2G38310 | Symbols: | unknown protein | chr2:16050251-16050874 FORWARD protein|cyclase/dehydrase family protein, putative, expressed	0.45
20.2.99	stress.abiotic.unspecified	loc_os02g32980.1	Transcript	moderately similar to ( 222) AT3G10080 | Symbols: | germin-like protein, putative | chr3:3107476-3108159 REVERSEweakly similar to ( 147) GLP1_MESCR Germin-like protein precursor - Mesembryanthemum crystallinum (Common ice plant)Cupin_1 protein|Cupin domain containing protein, expressed	0.272
20.2.99	stress.abiotic.unspecified	loc_os01g18170.1	Transcript	moderately similar to ( 241) AT1G02335 | Symbols: GL22 | GL22 (GERMIN-LIKE PROTEIN SUBFAMILY 2 MEMBER 2 PRECURSOR.); manganese ion binding / nutrient reservoir | chr1:463979-464876 REVERSEmoderately similar to ( 240) NEC1_NICPL Nectarin-1 precursor (EC 1.15.1.1) (Superoxide dismutase [Mn]) - Nicotiana plumbaginifolia (Leadwort-leaved tobacco)Cupin_1 protein|Cupin domain containing protein, expres…	-1.038
20.2.99	stress.abiotic.unspecified	loc_os11g33110.1	Transcript	weakly similar to ( 185) AT5G61750 | Symbols: | cupin family protein | chr5:24812804-24813436 REVERSEweakly similar to ( 138) GLP1_MESCR Germin-like protein precursor - Mesembryanthemum crystallinum (Common ice plant)Cupin_1 protein|Cupin domain containing protein, expressed	-0.756
20.2.99	stress.abiotic.unspecified	loc_os12g05860.1	Transcript	moderately similar to ( 230) AT5G39160 | Symbols: | germin-like protein (GLP2a) (GLP5a) | chr5:15679195-15679970 REVERSEmoderately similar to ( 210) GLP1_MESCR Germin-like protein precursor - Mesembryanthemum crystallinum (Common ice plant)Cupin_1 protein|Cupin domain containing protein, expressed	-1.253
20.2.99	stress.abiotic.unspecified	loc_os02g47650.1	Transcript	weakly similar to ( 162) AT2G21620 | Symbols: RD2 | RD2 | chr2:9248749-9249986 FORWARD protein|universal stress protein domain containing protein, putative, expressed	-0.847
20.2.99	stress.abiotic.unspecified	loc_os03g06610.1	Transcript	very weakly similar to (95.9) AT4G14723 | Symbols: | FUNCTIONS IN: molecular_function unknown; INVOLVED IN: biological_process unknown; LOCATED IN: cellular_component unknown; BEST Arabidopsis thaliana protein match is: allergen-related (TAIR:AT3G22820.1); Has 130 Blast hits to 130 proteins in 11 species: Archae - 0; Bacteria - 0; Metazoa - 0; Fungi - 0; Plants - 130; Viruses - 0; Other Eukaryote…	0.696
20.2.99	stress.abiotic.unspecified	loc_os03g48750.1	Transcript	moderately similar to ( 201) AT1G18970 | Symbols: GLP4 | GLP4 (GERMIN-LIKE PROTEIN 4); manganese ion binding / nutrient reservoir | chr1:6554702-6555364 REVERSEmoderately similar to ( 329) OXO2_HORVU Oxalate oxidase 2 precursor (EC 1.2.3.4) (Germin) - Hordeum vulgare (Barley)Cupin_1 protein|Cupin domain containing protein, expressed	-1.265
20.2.99	stress.abiotic.unspecified	loc_os01g65440.1	Transcript	moderately similar to ( 203) AT1G44760 | Symbols: | universal stress protein (USP) family protein | chr1:16896894-16898427 REVERSE protein|universal stress protein domain containing protein, putative, expressed	0.755
20.2.99	stress.abiotic.unspecified	loc_os12g05870.1	Transcript	moderately similar to ( 226) AT4G14630 | Symbols: GLP9 | GLP9 (GERMIN-LIKE PROTEIN 9); manganese ion binding / nutrient reservoir | chr4:8392920-8393680 FORWARDweakly similar to ( 200) GLP1_MESCR Germin-like protein precursor - Mesembryanthemum crystallinum (Common ice plant)Cupin_1 protein|Cupin domain containing protein, expressed	-0.346
20.2.99	stress.abiotic.unspecified	loc_os03g58980.1	Transcript	weakly similar to ( 182) AT1G18970 | Symbols: GLP4 | GLP4 (GERMIN-LIKE PROTEIN 4); manganese ion binding / nutrient reservoir | chr1:6554702-6555364 REVERSEweakly similar to ( 167) NEC1_NICPL Nectarin-1 precursor (EC 1.15.1.1) (Superoxide dismutase [Mn]) - Nicotiana plumbaginifolia (Leadwort-leaved tobacco)Cupin_1 protein|Cupin domain containing protein, expressed	0.12
20.2.99	stress.abiotic.unspecified	loc_os11g06240.1	Transcript	weakly similar to ( 109) AT1G01170 | Symbols: | ozone-responsive stress-related protein, putative | chr1:74105-74443 REVERSEDUF1138 protein|ATOZI1, putative, expressed	-0.41
20.2.99	stress.abiotic.unspecified	loc_os03g48780.1	Transcript	moderately similar to ( 205) AT1G18970 | Symbols: GLP4 | GLP4 (GERMIN-LIKE PROTEIN 4); manganese ion binding / nutrient reservoir | chr1:6554702-6555364 REVERSEmoderately similar to ( 332) GER2_WHEAT Oxalate oxidase GF-2.8 precursor (EC 1.2.3.4) (Germin GF-2.8) - Triticum aestivum (Wheat)Cupin_1 protein|Cupin domain containing protein, expressed	-1.696
20.2.99	stress.abiotic.unspecified	loc_os01g57450.1	Transcript	moderately similar to ( 225) AT1G11360 | Symbols: | universal stress protein (USP) family protein | chr1:3822171-3822899 REVERSE protein|universal stress protein domain containing protein, putative, expressed	-0.527
20.2.99	stress.abiotic.unspecified	loc_os01g14670.1	Transcript	moderately similar to ( 248) AT3G62020 | Symbols: GLP10 | GLP10 (GERMIN-LIKE PROTEIN 10); manganese ion binding / nutrient reservoir | chr3:22971443-22972192 REVERSEmoderately similar to ( 255) NEC1_NICPL Nectarin-1 precursor (EC 1.15.1.1) (Superoxide dismutase [Mn]) - Nicotiana plumbaginifolia (Leadwort-leaved tobacco)Cupin_1 protein|Cupin domain containing protein, expressed	0.774
21.1	redox.thioredoxin	loc_os02g35900.1	Transcript	weakly similar to ( 182) AT1G07700 | Symbols: | thioredoxin family protein | chr1:2380297-2381127 FORWARD protein|thioredoxin, putative, expressed	0.7
21.1	redox.thioredoxin	loc_os03g20520.1	Transcript	highly similar to ( 517) AT1G36050 | Symbols: | unknown protein | chr1:13450467-13453055 FORWARD DUF1692 protein|endoplasmic reticulum-Golgi intermediate compartment protein 3, putative, expressed	0.903
21.1	redox.thioredoxin	loc_os02g34530.1	Transcript	moderately similar to ( 430) AT1G35620 | Symbols: ATPDIL5-2, ATPDI8, PDI8 | ATPDIL5-2 (PDI-LIKE 5-2); protein disulfide isomerase | chr1:13156504-13158280 FORWARDweakly similar to ( 109) PDI_RICCO Protein disulfide-isomerase precursor (EC 5.3.4.1) (PDI) - Ricinus communis (Castor bean) PDI_a_family Thioredoxin PDI_a_ERp38 PDI_a_P5 PDI_a_ERp46 PDI_a_TMX3 PDI_a_MPD1_like TRX_family PDI_a_PDIR prote…	-0.076
21.1	redox.thioredoxin	loc_os01g73234.2	Transcript	weakly similar to ( 173) AT1G76760 | Symbols: ATY1, TRX-Y1 | ATY1 (ARABIDOPSIS THIOREDOXIN Y1); electron carrier/ protein disulfide oxidoreductase | chr1:28811873-28812948 REVERSEvery weakly similar to (94.4) TRXM_CHLRE Thioredoxin M-type, chloroplast precursor (TRX-M) (Thioredoxin CH2) - Chlamydomonas reinhardtii TRX_family Thioredoxin PRK10996 PDI_a_family protein|thioredoxin, putative, express…	-0.372
21.1	redox.thioredoxin	loc_os03g59170.1	Transcript	moderately similar to ( 220) AT5G18120 | Symbols: ATAPRL7 | ATAPRL7 (APR-like 7) | chr5:5991385-5993696 FORWARD PDI_a_ERp44_like protein|OsAPRL5 adenosine 5'-phosphosulfate reductase-like OsAPRL5, expressed	-0.305
21.1	redox.thioredoxin	loc_os11g32500.1	Transcript	weakly similar to ( 154) AT5G51010 | Symbols: | rubredoxin family protein | chr5:20744615-20745344 FORWARD protein|rubredoxin family protein, putative, expressed	1.35
21.1	redox.thioredoxin	loc_os01g42960.1	Transcript	moderately similar to ( 466) AT1G53300 | Symbols: TTL1 | TTL1 (TETRATRICOPETIDE-REPEAT THIOREDOXIN-LIKE 1); binding | chr1:19879726-19882375 FORWARD TPR protein|TTL1, putative, expressed	0.621
21.1	redox.thioredoxin	loc_os03g21000.1	Transcript	moderately similar to ( 280) AT1G08570 | Symbols: ACHT4 | ACHT4 (ATYPICAL CYS HIS RICH THIOREDOXIN 4); oxidoreductase, acting on sulfur group of donors, disulfide as acceptor | chr1:2713604-2714312 FORWARD protein|thioredoxin, putative, expressed	-0.818
21.1	redox.thioredoxin	loc_os01g68480.1	Transcript	weakly similar to ( 168) AT5G16400 | Symbols: TRXF2, ATF2 | ATF2; enzyme activator | chr5:5363905-5365249 REVERSEweakly similar to ( 167) TRXF_PEA Thioredoxin F-type, chloroplast precursor (TRX-F) - Pisum sativum (Garden pea) Thioredoxin TRX_family protein|thioredoxin, putative, expressed	-0.601
21.1	redox.thioredoxin	loc_os02g51850.2	Transcript	weakly similar to ( 139) AT1G34780 | Symbols: ATAPRL4 | ATAPRL4 (APR-like 4) | chr1:12748835-12750124 REVERSE PDI_a_ERp44_like protein|OsAPRL3 adenosine 5'-phosphosulfate reductase-like OsAPRL3, expressed	-0.464
21.1	redox.thioredoxin	loc_os02g51730.1	Transcript	moderately similar to ( 404) AT5G65160 | Symbols: | tetratricopeptide repeat (TPR)-containing protein | chr5:26031457-26033668 REVERSE protein|dnaJ homolog subfamily C member 7, putative, expressed	0.699
21.1	redox.thioredoxin	loc_os02g42700.1	Transcript	weakly similar to ( 134) AT4G03520 | Symbols: ATHM2 | ATHM2; enzyme activator | chr4:1562585-1562803 REVERSEweakly similar to ( 138) TRXM_PEA Thioredoxin M-type, chloroplast precursor (TRX-M) - Pisum sativum (Garden pea) Thioredoxin TRX_family trxA COG3118 PRK10996 ybbN PDI_a_family protein|thioredoxin, putative, expressed	-0.254
21.1	redox.thioredoxin	loc_os02g42570.1	Transcript	weakly similar to ( 110) AT5G23440 | Symbols: FTRA1 | FTRA1 (ferredoxin/thioredoxin reductase subunit A (variable subunit) 1); catalytic/ ferredoxin reductase/ ferredoxin:thioredoxin reductase/ lipoate synthase | chr5:7903230-7903778 REVERSEweakly similar to ( 142) FTRV_MAIZE Ferredoxin-thioredoxin reductase, variable chain (FTR-V) (Ferredoxin-thioredoxin reductase subunit A) (FTR-A) - Zea mays (…	-0.443
21.1	redox.thioredoxin	loc_os01g73234.1	Transcript	weakly similar to ( 173) AT1G76760 | Symbols: ATY1, TRX-Y1 | ATY1 (ARABIDOPSIS THIOREDOXIN Y1); electron carrier/ protein disulfide oxidoreductase | chr1:28811873-28812948 REVERSEvery weakly similar to (94.4) TRXM_CHLRE Thioredoxin M-type, chloroplast precursor (TRX-M) (Thioredoxin CH2) - Chlamydomonas reinhardtii TRX_family Thioredoxin PRK10996 PDI_a_family protein|thioredoxin, putative, express…	-0.183
21.1	redox.thioredoxin	loc_os01g07376.1	Transcript	weakly similar to ( 187) AT3G08710 | Symbols: ATH9 | ATH9 (thioredoxin H-type 9) | chr3:2645590-2646304 FORWARDweakly similar to ( 105) TRXH_ORYSA Thioredoxin H-type (TRX-H) (Phloem sap 13 kDa protein 1) - Oryza sativa (Rice) TRX_family Thioredoxin protein|thioredoxin, putative, expressed	-0.323
21.1	redox.thioredoxin	loc_os11g38040.1	Transcript	weakly similar to ( 159) AT5G06430 | Symbols: | thioredoxin-related | chr5:1963580-1964251 REVERSE protein|expressed protein	-0.034
21.1	redox.thioredoxin	loc_os01g11920.1	Transcript	highly similar to ( 582) AT2G42580 | Symbols: TTL3, VIT | TTL3 (TETRATRICOPETIDE-REPEAT THIOREDOXIN-LIKE 3); binding / protein binding | chr2:17728855-17731461 FORWARD RT_nLTR_like RVT_1 TPR protein|retrotransposon protein, putative, unclassified, expressed	0.745
21.1	redox.thioredoxin	loc_os12g35640.1	Transcript	weakly similar to ( 177) AT3G03860 | Symbols: ATAPRL5 | ATAPRL5 (APR-like 5) | chr3:992465-994315 FORWARD PDI_a_ERp44_like protein|OsAPRL6 adenosine 5'-phosphosulfate reductase-like OsAPRL6, expressed	-0.024
21.1	redox.thioredoxin	loc_os10g35720.1	Transcript	highly similar to ( 604) AT4G04950 | Symbols: | thioredoxin family protein | chr4:2517882-2519924 REVERSE GRX_PICOT_like COG0278 TRX_PICOT PRK10824 GRX_family TRX_family protein|OsGrx_S17 - glutaredoxin subgroup II, expressed	-0.25
21.1	redox.thioredoxin	loc_os01g23740.1	Transcript	highly similar to ( 501) AT2G47470 | Symbols: ATPDIL2-1, UNE5, MEE30, PDI11, ATPDI11 | UNE5 (UNFERTILIZED EMBRYO SAC 5); protein disulfide isomerase | chr2:19481503-19483683 FORWARDhighly similar to ( 504) PDIA6_MEDSA Probable protein disulfide-isomerase A6 precursor (EC 5.3.4.1) (P5) - Medicago sativa (Alfalfa) PDI_a_ERp38 PDI_a_family Thioredoxin PDI_a_PDI_a'_C PDI_a_P5 ERp29 PDI_a_ERp46 PDI_a_…	0.07
21.1	redox.thioredoxin	loc_os02g48290.1	Transcript	moderately similar to ( 468) AT2G17420 | Symbols: NTRA, ATNTRA, NTR2 | NTRA (NADPH-DEPENDENT THIOREDOXIN REDUCTASE A); thioredoxin-disulfide reductase | chr2:7564357-7566219 FORWARD TrxB PRK10262 AhpF Pyr_redox_2 PRK11749 protein|thioredoxin reductase 2, putative, expressed	-0.269
21.1	redox.thioredoxin	loc_os03g57100.1	Transcript	highly similar to ( 513) AT3G22290 | Symbols: | unknown protein | chr3:7882082-7885260 FORWARD DUF1692 protein|endoplasmic reticulum-Golgi intermediate compartment protein 3, putative, expressed	-0.116
21.1	redox.thioredoxin	loc_os03g07226.2	Transcript	weakly similar to ( 175) AT1G08570 | Symbols: ACHT4 | ACHT4 (ATYPICAL CYS HIS RICH THIOREDOXIN 4); oxidoreductase, acting on sulfur group of donors, disulfide as acceptor | chr1:2713604-2714312 FORWARD protein|thioredoxin, putative, expressed	0.309
21.1	redox.thioredoxin	loc_os03g21000.2	Transcript	moderately similar to ( 207) AT1G08570 | Symbols: ACHT4 | ACHT4 (ATYPICAL CYS HIS RICH THIOREDOXIN 4); oxidoreductase, acting on sulfur group of donors, disulfide as acceptor | chr1:2713604-2714312 FORWARD protein|thioredoxin, putative, expressed	-1.164
21.1	redox.thioredoxin	loc_os02g57380.1	Transcript	weakly similar to ( 149) AT5G04260 | Symbols: WCRKC2 | WCRKC2 (WCRKC THIOREDOXIN 2) | chr5:1178901-1180022 REVERSE protein|thioredoxin, putative, expressed	0.192
21.1	redox.thioredoxin	loc_os02g53400.1	Transcript	weakly similar to ( 155) AT5G06690 | Symbols: WCRKC1 | WCRKC1 (WCRKC THIOREDOXIN 1) | chr5:2060852-2061956 REVERSE protein|thioredoxin, putative, expressed	0.458
21.1	redox.thioredoxin	loc_os12g08730.1	Transcript	weakly similar to ( 143) AT3G15360 | Symbols: ATHM4, TRX-M4, ATM4 | TRX-M4 (ARABIDOPSIS THIOREDOXIN M-TYPE 4); enzyme activator | chr3:5188448-5189457 FORWARDmoderately similar to ( 273) TRXM_ORYSA Thioredoxin M-type, chloroplast precursor (TRX-M) - Oryza sativa (Rice) Thioredoxin TRX_family trxA PRK10996 COG3118 PDI_a_family protein|thioredoxin, putative, expressed	-0.02
21.1	redox.thioredoxin	loc_os03g58630.1	Transcript	weakly similar to ( 127) AT5G39950 | Symbols: ATTRX2, ATH2, ATTRXH2, TRXH2 | ATTRX2 (THIOREDOXIN 2); oxidoreductase, acting on sulfur group of donors, disulfide as acceptor | chr5:15990885-15991881 REVERSEweakly similar to ( 117) TRXH_RICCO Thioredoxin H-type (TRX-H) - Ricinus communis (Castor bean) TRX_family Thioredoxin protein|thioredoxin, putative, expressed	-0.379
21.1	redox.thioredoxin	loc_os02g01010.1	Transcript	highly similar to ( 558) AT3G54960 | Symbols: ATPDIL1-3 | ATPDIL1-3 (PDI-LIKE 1-3); protein disulfide isomerase | chr3:20363895-20366822 REVERSEweakly similar to ( 197) PDI_WHEAT Protein disulfide-isomerase precursor (EC 5.3.4.1) (PDI) - Triticum aestivum (Wheat) PDI_a_PDI_a'_C PDI_a_family Thioredoxin PDI_a_P5 PDI_a_ERp38 PDI_a_MPD1_like PDI_a_PDIR PDI_a_ERp46 PDI_a_TMX3 TRX_family protein|OsPDI…	0.822
21.1	redox.thioredoxin	loc_os03g17860.1	Transcript	weakly similar to ( 186) AT1G07960 | Symbols: ATPDIL5-1 | ATPDIL5-1 (PDI-like 5-1) | chr1:2467681-2468831 FORWARD PDI_a_ERp46 PDI_a_family PDI_a_ERp38 Thioredoxin PDI_a_ERdj5_N PDI_a_P5 protein|OsPDIL5-1 protein disulfide isomerase PDIL5-1, expressed	-0.186
21.2	redox.ascorbate and glutathione	loc_os02g42890.1	Transcript	moderately similar to ( 211) AT4G25570 | Symbols: ACYB-2 | ACYB-2; carbon-monoxide oxygenase | chr4:13053887-13055518 REVERSE Cytochrom_B561 B561 protein|cytochrome b561, putative, expressed	-0.989
21.2	redox.ascorbate and glutathione	loc_os10g35850.1	Transcript	weakly similar to ( 168) AT5G52240 | Symbols: MSBP1, ATMP1, AtMAPR5 | MSBP1 (membrane steroid binding protein 1); steroid binding | chr5:21213121-21214557 FORWARD protein|cytochrome b5-like Heme/Steroid binding domain containing protein, expressed	-0.328
21.2	redox.ascorbate and glutathione	loc_os10g37420.2	Transcript	weakly similar to ( 199) AT5G53560 | Symbols: ATB5-A, B5 #2, ATCB5-E, CB5-E | CB5-E (CYTOCHROME B5 ISOFORM E); heme binding | chr5:21759628-21760353 FORWARDweakly similar to ( 179) CYB5_TOBAC Cytochrome b5 - Nicotiana tabacum (Common tobacco) Cyt-b5 CYB5 protein|cytochrome b5-like Heme/Steroid binding domain containing protein, expressed	0.002
21.2	redox.ascorbate and glutathione	loc_os10g02920.1	Transcript	weakly similar to ( 109) AT4G25570 | Symbols: ACYB-2 | ACYB-2; carbon-monoxide oxygenase | chr4:13053887-13055518 REVERSE Cytochrom_B561 B561 protein|cytochrome b561, putative, expressed	0.208
21.2	redox.ascorbate and glutathione	loc_os01g73990.1	Transcript	moderately similar to ( 219) AT2G32720 | Symbols: B5 #4, ATCB5-B, CB5-B | CB5-B (CYTOCHROME B5 ISOFORM B); heme binding | chr2:13877013-13878447 REVERSEmoderately similar to ( 242) CYB5_ORYSA Cytochrome b5 - Oryza sativa (Rice) Cyt-b5 CYB5 protein|cytochrome b5-like Heme/Steroid binding domain containing protein, expressed	-0.352
21.2	redox.ascorbate and glutathione	loc_os01g47635.1	Transcript	weakly similar to ( 147) AT4G18260 | Symbols: | cytochrome B561-related | chr4:10093524-10097337 REVERSEB561 protein|expressed protein	0.545
21.2	redox.ascorbate and glutathione	loc_os02g55060.1	Transcript	weakly similar to ( 127) AT2G24940 | Symbols: AtMAPR2 | AtMAPR2 (Arabidopsis thaliana membrane-associated progesterone binding protein 2); heme binding | chr2:10609447-10609749 FORWARD protein|cytochrome b5-like Heme/Steroid binding domain containing protein, expressed	-0.205
21.2	redox.ascorbate and glutathione	loc_os02g42740.1	Transcript	weakly similar to ( 193) AT3G48890 | Symbols: ATMP2, ATMAPR3, MSBP2, MAPR3 | ATMP2; heme binding | chr3:18129669-18131353 FORWARD protein|cytochrome b5-like Heme/Steroid binding domain containing protein, expressed	-0.346
21.2	redox.ascorbate and glutathione	loc_os10g37420.1	Transcript	weakly similar to ( 160) AT5G53560 | Symbols: ATB5-A, B5 #2, ATCB5-E, CB5-E | CB5-E (CYTOCHROME B5 ISOFORM E); heme binding | chr5:21759628-21760353 FORWARDweakly similar to ( 143) CYB5_TOBAC Cytochrome b5 - Nicotiana tabacum (Common tobacco) Cyt-b5 protein|cytochrome b5-like Heme/Steroid binding domain containing protein, expressed	-0.31
21.2	redox.ascorbate and glutathione	loc_os10g35870.1	Transcript	weakly similar to ( 192) AT3G48890 | Symbols: ATMP2, ATMAPR3, MSBP2, MAPR3 | ATMP2; heme binding | chr3:18129669-18131353 FORWARD protein|cytochrome b5-like Heme/Steroid binding domain containing protein, expressed	0.117
21.2	redox.ascorbate and glutathione	loc_os03g10790.1	Transcript	moderately similar to ( 318) AT4G14965 | Symbols: AtMAPR4 | AtMAPR4 (Arabidopsis thaliana membrane-associated progesterone binding protein 4); heme binding | chr4:8551356-8553368 FORWARD protein|cytochrome b5-like Heme/Steroid binding domain containing protein, expressed	0.638
21.2	redox.ascorbate and glutathione	loc_os10g36030.1	Transcript	weakly similar to ( 186) AT4G25570 | Symbols: ACYB-2 | ACYB-2; carbon-monoxide oxygenase | chr4:13053887-13055518 REVERSE Cytochrom_B561 B561 protein|cytochrome b561, putative, expressed	0.343
21.2	redox.ascorbate and glutathione	loc_os01g47620.1	Transcript	moderately similar to ( 216) AT4G18260 | Symbols: | cytochrome B561-related | chr4:10093524-10097337 REVERSE protein|expressed protein	0.105
21.2	redox.ascorbate and glutathione	loc_os02g43360.1	Transcript	weakly similar to ( 147) AT5G53560 | Symbols: ATB5-A, B5 #2, ATCB5-E, CB5-E | CB5-E (CYTOCHROME B5 ISOFORM E); heme binding | chr5:21759628-21760353 FORWARDweakly similar to ( 137) CYB5_ORYSA Cytochrome b5 - Oryza sativa (Rice) Cyt-b5 CYB5 protein|cytochrome b5-like Heme/Steroid binding domain containing protein, expressed	-0.021
21.2.1	redox.ascorbate and glutathione.ascorbate	loc_os02g47790.1	Transcript	highly similar to ( 536) AT3G27820 | Symbols: ATMDAR4, MDAR4 | MDAR4 (MONODEHYDROASCORBATE REDUCTASE 4); monodehydroascorbate reductase (NADH) | chr3:10315249-10317881 FORWARDmoderately similar to ( 385) MDAR_PEA Monodehydroascorbate reductase (EC 1.6.5.4) (MDAR) (Ascorbate free radical reductase) (AFR reductase) - Pisum sativum (Garden pea) Pyr_redox_2 NirB PRK09754 HcaD PRK09564 Ndh Lpd PRK0496…	0.737
21.2.1	redox.ascorbate and glutathione.ascorbate	loc_os12g07820.1	Transcript	moderately similar to ( 447) AT4G08390 | Symbols: SAPX | SAPX (STROMAL ASCORBATE PEROXIDASE); L-ascorbate peroxidase | chr4:5315071-5317071 FORWARDhighly similar to ( 552) APX6_ORYSA Probable L-ascorbate peroxidase 6, chloroplast precursor (EC 1.11.1.11) (OsAPx06) - Oryza sativa (Rice)ascorbate_peroxidase plant_peroxidase peroxidase KatG secretory_peroxidase catalase_peroxidase protein|OsAPx6 - S…	-0.225
21.2.1	redox.ascorbate and glutathione.ascorbate	loc_os04g14680.1	Transcript	moderately similar to ( 405) AT4G35000 | Symbols: APX3 | APX3 (ASCORBATE PEROXIDASE 3); L-ascorbate peroxidase | chr4:16665007-16667541 REVERSEhighly similar to ( 542) APX3_ORYSA Probable L-ascorbate peroxidase 3 (EC 1.11.1.11) (OsAPx03) - Oryza sativa (Rice)ascorbate_peroxidase plant_peroxidase peroxidase KatG secretory_peroxidase catalase_peroxidase protein|OsAPx3 - Peroxisomal Ascorbate Peroxi…	0.407
21.2.1	redox.ascorbate and glutathione.ascorbate	loc_os02g34810.1	Transcript	moderately similar to ( 467) AT1G77490 | Symbols: TAPX | TAPX (THYLAKOIDAL ASCORBATE PEROXIDASE); L-ascorbate peroxidase | chr1:29117688-29120046 FORWARDhighly similar to ( 654) APX8_ORYSA Probable L-ascorbate peroxidase 8, chloroplast precursor (EC 1.11.1.11) (OsAPx08) - Oryza sativa (Rice)ascorbate_peroxidase plant_peroxidase peroxidase KatG secretory_peroxidase catalase_peroxidase protein|OsAP…	-0.038
21.2.1	redox.ascorbate and glutathione.ascorbate	loc_os02g47800.1	Transcript	highly similar to ( 635) AT3G27820 | Symbols: ATMDAR4, MDAR4 | MDAR4 (MONODEHYDROASCORBATE REDUCTASE 4); monodehydroascorbate reductase (NADH) | chr3:10315249-10317881 FORWARDmoderately similar to ( 422) MDAR_PEA Monodehydroascorbate reductase (EC 1.6.5.4) (MDAR) (Ascorbate free radical reductase) (AFR reductase) - Pisum sativum (Garden pea) Pyr_redox_2 NirB PRK09754 HcaD Lpd PRK09564 PRK06416 Nd…	-0.057
21.2.1.1	redox.ascorbate and glutathione.ascorbate.GME	loc_os11g37890.2	Transcript	moderately similar to ( 493) AT5G28840 | Symbols: GME | GME (GDP-D-MANNOSE 3',5'-EPIMERASE); GDP-mannose 3,5-epimerase/ NAD or NADH binding / catalytic | chr5:10862472-10864024 REVERSEhighly similar to ( 545) GME2_ORYSA GDP-mannose 3,5-epimerase 2 (EC 5.1.3.18) (GDP-Man 3,5-epimerase 2) - Oryza sativa (Rice) WcaG Epimerase protein|NAD dependent epimerase/dehydratase family protein, putative, expr…	0.967
21.2.1.2	redox.ascorbate and glutathione.ascorbate.GDP-L-galactose-hexose-1-phosphate guanyltransferase	loc_os12g08810.1	Transcript	highly similar to ( 535) AT5G55120 | Symbols: VTC5 | VTC5 (VITAMIN C DEFECTIVE 5); GDP-D-glucose phosphorylase/ galactose-1-phosphate guanylyltransferase (GDP)/ quercetin 4'-O-glucosyltransferase | chr5:22369515-22371709 FORWARD protein|VTC2, putative, expressed	0.189
21.2.1.5	redox.ascorbate and glutathione.ascorbate.L-Galactono-1,4-lactone dehydrogenase	loc_os11g04740.1	Transcript	highly similar to ( 748) AT3G47930 | Symbols: ATGLDH | ATGLDH (L-GALACTONO-1,4-LACTONE DEHYDOROGENASE); L-gulono-1,4-lactone dehydrogenase/ galactonolactone dehydrogenase | chr3:17684500-17686940 FORWARD GlcD FAD_binding_4 ALO protein|FAD-binding and arabino-lactone oxidase domains containing protein, putative, expressed	0.174
21.2.1.5	redox.ascorbate and glutathione.ascorbate.L-Galactono-1,4-lactone dehydrogenase	loc_os12g04520.1	Transcript	highly similar to ( 757) AT3G47930 | Symbols: ATGLDH | ATGLDH (L-GALACTONO-1,4-LACTONE DEHYDOROGENASE); L-gulono-1,4-lactone dehydrogenase/ galactonolactone dehydrogenase | chr3:17684500-17686940 FORWARD GlcD FAD_binding_4 ALO protein|FAD-binding and arabino-lactone oxidase domains containing protein, putative, expressed	0.879
21.2.2	redox.ascorbate and glutathione.glutathione	loc_os01g05820.1	Transcript	moderately similar to ( 442) AT4G29210 | Symbols: GGT4 | GGT4 (GAMMA-GLUTAMYL TRANSPEPTIDASE 4); gamma-glutamyltransferase/ glutathione gamma-glutamylcysteinyltransferase | chr4:14400990-14402752 FORWARD G_glu_transpept Ggt ggt protein|gamma-glutamyltranspeptidase 1 precursor, putative, expressed	2.361
21.2.2	redox.ascorbate and glutathione.glutathione	loc_os10g28000.1	Transcript	highly similar to ( 613) AT3G54660 | Symbols: GR, EMB2360, ATGR2 | GR (GLUTATHIONE REDUCTASE); ATP binding / glutathione-disulfide reductase | chr3:20230356-20233100 REVERSEhighly similar to ( 613) GSHRP_TOBAC Glutathione reductase, chloroplast precursor (EC 1.8.1.7) (GR) (GRase) (Fragment) - Nicotiana tabacum (Common tobacco) PRK06116 Lpd PRK06416 PRK06370 PRK06292 PRK05976 PRK07846 PRK05249 PRK…	0.221
21.2.2	redox.ascorbate and glutathione.glutathione	loc_os02g44500.1	Transcript	moderately similar to ( 288) AT4G11600 | Symbols: ATGPX6, PHGPX, LSC803 | ATGPX6 (GLUTATHIONE PEROXIDASE 6); glutathione peroxidase | chr4:7010021-7011330 REVERSEmoderately similar to ( 288) GPX4_CITSI Probable phospholipid hydroperoxide glutathione peroxidase (EC 1.11.1.12) (PHGPx) (Salt-associated protein) - Citrus sinensis (Sweet orange) GSH_Peroxidase BtuE GSHPx PRK10606 protein|glutathione p…	0.076
21.2.2	redox.ascorbate and glutathione.glutathione	loc_os03g06740.1	Transcript	highly similar to ( 801) AT3G54660 | Symbols: GR, EMB2360, ATGR2 | GR (GLUTATHIONE REDUCTASE); ATP binding / glutathione-disulfide reductase | chr3:20230356-20233100 REVERSEhighly similar to ( 799) GSHRP_TOBAC Glutathione reductase, chloroplast precursor (EC 1.8.1.7) (GR) (GRase) (Fragment) - Nicotiana tabacum (Common tobacco) PRK06116 Lpd PRK06292 PRK06416 PRK06370 PRK07846 PRK06327 PRK05976 PRK…	0.408
21.2.2	redox.ascorbate and glutathione.glutathione	loc_os03g24380.1	Transcript	moderately similar to ( 264) AT2G48150 | Symbols: ATGPX4 | ATGPX4 (GLUTATHIONE PEROXIDASE 4); glutathione peroxidase | chr2:19688109-19689099 REVERSEmoderately similar to ( 225) GPX4_SPIOL Probable phospholipid hydroperoxide glutathione peroxidase (EC 1.11.1.12) (PHGPx) - Spinacia oleracea (Spinach) GSH_Peroxidase BtuE PRK10606 GSHPx protein|glutathione peroxidase domain containing protein, expre…	0.058
21.2.2	redox.ascorbate and glutathione.glutathione	loc_os12g34380.1	Transcript	highly similar to ( 631) AT5G27380 | Symbols: GSH2, GSHB | GSH2 (GLUTATHIONE SYNTHETASE 2); glutathione synthase | chr5:9668211-9670912 REVERSEhighly similar to ( 640) GSHB_BRAJU Glutathione synthetase, chloroplast precursor (EC 6.3.2.3) (Glutathione synthase) (GSH synthetase) (GSH-S) - Brassica juncea (Leaf mustard) (Indian mustard) GSH_synth_ATP eu-GS GSH_synthase protein|glutathione synthetase…	0.846
21.2.2	redox.ascorbate and glutathione.glutathione	loc_os11g18170.1	Transcript	moderately similar to ( 255) AT2G31570 | Symbols: ATGPX2 | ATGPX2 (GLUTATHIONE PEROXIDASE 2); glutathione peroxidase | chr2:13438211-13439775 REVERSEmoderately similar to ( 254) GPX4_MESCR Probable phospholipid hydroperoxide glutathione peroxidase (EC 1.11.1.12) (PHGPx) - Mesembryanthemum crystallinum (Common ice plant) GSH_Peroxidase BtuE GSHPx PRK10606 protein|glutathione peroxidase, putative, …	-0.076
21.2.2	redox.ascorbate and glutathione.glutathione	loc_os01g05810.1	Transcript	highly similar to ( 561) AT4G29210 | Symbols: GGT4 | GGT4 (GAMMA-GLUTAMYL TRANSPEPTIDASE 4); gamma-glutamyltransferase/ glutathione gamma-glutamylcysteinyltransferase | chr4:14400990-14402752 FORWARD G_glu_transpept Ggt ggt protein|gamma-glutamyltranspeptidase 1 precursor, putative, expressed	0.423
21.2.2	redox.ascorbate and glutathione.glutathione	loc_os12g16200.1	Transcript	highly similar to ( 530) AT5G27380 | Symbols: GSH2, GSHB | GSH2 (GLUTATHIONE SYNTHETASE 2); glutathione synthase | chr5:9668211-9670912 REVERSEhighly similar to ( 545) GSHB_BRAJU Glutathione synthetase, chloroplast precursor (EC 6.3.2.3) (Glutathione synthase) (GSH synthetase) (GSH-S) - Brassica juncea (Leaf mustard) (Indian mustard) GSH_synth_ATP eu-GS GSH_synthase protein|glutathione synthetase…	-0.11
21.3	redox.heme	loc_os03g12510.1	Transcript	moderately similar to ( 216) AT2G16060 | Symbols: GLB1, AHB1, ARATH GLB1, NSHB1, ATGLB1 | AHB1 (ARABIDOPSIS HEMOGLOBIN 1); oxygen binding / oxygen transporter | chr2:6982782-6983522 REVERSEmoderately similar to ( 318) HBL2_ORYSA Non-symbiotic hemoglobin 2 (rHb2) (ORYsa GLB1b) - Oryza sativa (Rice)globin protein|non-symbiotic hemoglobin 2, putative, expressed	0.886
21.3	redox.heme	loc_os01g63210.1	Transcript	moderately similar to ( 252) AT2G37970 | Symbols: SOUL-1 | SOUL-1; binding | chr2:15891027-15891704 FORWARDSOUL protein|SOUL heme-binding protein, putative, expressed	-1.438
21.4	redox.glutaredoxins	loc_os01g47760.1	Transcript	weakly similar to ( 108) AT1G28480 | Symbols: GRX480 | GRX480; electron carrier/ protein disulfide oxidoreductase | chr1:10013634-10014047 REVERSE protein|OsGrx_I1 - glutaredoxin subgroup III, expressed	-0.618
21.4	redox.glutaredoxins	loc_os01g34620.8	Transcript	weakly similar to ( 146) AT3G15660 | Symbols: ATGRX4, GRX4 | GRX4 (GLUTAREDOXIN 4); metal ion binding | chr3:5308134-5309383 REVERSE GRX_PICOT_like COG0278 PRK10824 GRX_family protein|OsGrx_S15.1 - glutaredoxin subgroup II, expressed	0.681
21.4	redox.glutaredoxins	loc_os03g24030.1	Transcript	weakly similar to ( 131) AT5G13810 | Symbols: | glutaredoxin family protein | chr5:4455769-4456593 FORWARD GRX_GRX_like protein|glutaredoxin, putative, expressed	-0.463
21.4	redox.glutaredoxins	loc_os02g43180.2	Transcript	weakly similar to ( 102) AT1G77370 | Symbols: | glutaredoxin, putative | chr1:29073916-29074642 FORWARD GRX_GRXh_1_2_like protein|OsGrx_C3 - glutaredoxin subgroup I, expressed	0.65
21.4	redox.glutaredoxins	loc_os02g40500.1	Transcript	weakly similar to ( 154) AT5G40370 | Symbols: | glutaredoxin, putative | chr5:16147826-16148900 REVERSEweakly similar to ( 160) GLRX_ORYSA Glutaredoxin - Oryza sativa (Rice) GRX_GRXh_1_2_like GRX_family GrxC protein|OsGrx_C2.1 - glutaredoxin subgroup I, expressed	-0.238
21.4	redox.glutaredoxins	loc_os02g51370.1	Transcript	weakly similar to ( 170) AT5G39865 | Symbols: | glutaredoxin family protein | chr5:15965560-15966732 REVERSE GRX_GRX_like protein|glutaredoxin, putative, expressed	-0.349
21.4	redox.glutaredoxins	loc_os02g30850.1	Transcript	weakly similar to ( 103) AT5G14070 | Symbols: ROXY2 | ROXY2; electron carrier/ protein disulfide oxidoreductase | chr5:4541915-4542337 FORWARD GRX_GRXh_1_2_like protein|OsGrx_C8 - glutaredoxin subgroup III, expressed	1.033
21.4	redox.glutaredoxins	loc_os01g09830.1	Transcript	very weakly similar to (88.6) AT5G11930 | Symbols: | glutaredoxin family protein | chr5:3845165-3845611 REVERSE protein|OsGrx_A2 - glutaredoxin subgroup III, expressed	-1.193
21.4	redox.glutaredoxins	loc_os01g07950.1	Transcript	weakly similar to ( 161) AT3G15660 | Symbols: ATGRX4, GRX4 | GRX4 (GLUTAREDOXIN 4); metal ion binding | chr3:5308134-5309383 REVERSE GRX_PICOT_like COG0278 PRK10824 GRX_family protein|OsGrx_S15.2 - glutaredoxin subgroup II, expressed	-0.182
21.4	redox.glutaredoxins	loc_os12g35340.1	Transcript	weakly similar to ( 119) AT2G47870 | Symbols: | glutaredoxin family protein | chr2:19603339-19603650 FORWARD GRX_GRXh_1_2_like protein|OsGrx_C11 - glutaredoxin subgroup III, expressed	-1.528
21.4	redox.glutaredoxins	loc_os01g61350.1	Transcript	weakly similar to ( 151) AT5G58530 | Symbols: | glutaredoxin family protein | chr5:23660428-23661249 FORWARD GRX_GRX_like protein|glutaredoxin, putative, expressed	0.146
21.4	redox.glutaredoxins	loc_os10g20310.1	Transcript	GRX_GRX_like protein|thioredoxin fold, putative, expressed	-0.22
21.4	redox.glutaredoxins	loc_os10g34170.1	Transcript	highly similar to ( 553) AT3G11920 | Symbols: | glutaredoxin-related | chr3:3772311-3774887 FORWARDDUF547 GRX_DEP protein|glutaredoxin domain containing protein, putative, expressed	0.818
21.4	redox.glutaredoxins	loc_os01g13480.1	Transcript	weakly similar to ( 178) AT1G64500 | Symbols: | glutaredoxin family protein | chr1:23953270-23954376 FORWARD GRX_GRX_like protein|glutaredoxin, putative, expressed	-0.875
21.4	redox.glutaredoxins	loc_os01g27140.1	Transcript	weakly similar to ( 129) AT3G21460 | Symbols: | electron carrier/ protein disulfide oxidoreductase | chr3:7557567-7557875 REVERSEvery weakly similar to (82.0) GLRX_RICCO Glutaredoxin - Ricinus communis (Castor bean) GRX_GRXh_1_2_like protein|OsGrx_C7 - glutaredoxin subgroup III, expressed	-1.857
21.4	redox.glutaredoxins	loc_os01g13950.1	Transcript	GRX_GRXh_1_2_like protein|OsGrx_A1 - glutaredoxin subgroup III, expressed	-0.017
21.5	redox.peroxiredoxin	loc_os01g48420.1	Transcript	moderately similar to ( 254) AT1G65970 | Symbols: TPX2 | TPX2 (thioredoxin-dependent peroxidase 2); antioxidant/ oxidoreductase | chr1:24557527-24558229 REVERSE PRX5_like AHP1 Redoxin PRX_family protein|peroxiredoxin, putative, expressed	0.326
21.5	redox.peroxiredoxin	loc_os02g09940.1	Transcript	moderately similar to ( 243) AT3G52960 | Symbols: | peroxiredoxin type 2, putative | chr3:19639699-19640403 FORWARD PRX5_like AHP1 Redoxin PRX_family protein|peroxiredoxin, putative, expressed	0.261
21.5	redox.peroxiredoxin	loc_os01g16152.1	Transcript	moderately similar to ( 276) AT3G06050 | Symbols: PRXIIF, ATPRXIIF | PRXIIF (PEROXIREDOXIN IIF); antioxidant/ peroxidase | chr3:1826311-1827809 REVERSE PRX5_like AHP1 Redoxin PRX_family protein|peroxiredoxin, putative, expressed	-0.573
21.6	redox.dismutases and catalases	loc_os03g03910.1	Transcript	highly similar to ( 900) AT4G35090 | Symbols: CAT2 | CAT2 (CATALASE 2); catalase | chr4:16701105-16703215 REVERSEhighly similar to ( 952) CATA1_WHEAT Catalase-1 (EC 1.11.1.6) - Triticum aestivum (Wheat) catalase Catalase KatE katE protein|catalase domain containing protein, expressed	-3.262
21.6	redox.dismutases and catalases	loc_os03g22810.1	Transcript	moderately similar to ( 224) AT1G08830 | Symbols: CSD1 | CSD1 (COPPER/ZINC SUPEROXIDE DISMUTASE 1); superoxide dismutase | chr1:2827700-2829053 FORWARDmoderately similar to ( 269) SODC1_ORYSA Superoxide dismutase [Cu-Zn] 1 (EC 1.15.1.1) - Oryza sativa (Rice) Sod_Cu Cu-Zn_Superoxide_Dismutase SodC protein|copper/zinc superoxide dismutase, putative, expressed	0.659
21.6	redox.dismutases and catalases	loc_os03g11960.2	Transcript	weakly similar to ( 150) AT5G18100 | Symbols: CSD3 | CSD3 (copper/zinc superoxide dismutase 3); superoxide dismutase | chr5:5987221-5988436 FORWARDweakly similar to ( 164) SODC2_MESCR Superoxide dismutase [Cu-Zn] 2 (EC 1.15.1.1) - Mesembryanthemum crystallinum (Common ice plant) Sod_Cu Cu-Zn_Superoxide_Dismutase SodC protein|copper/zinc superoxide dismutase, putative, expressed	-0.112
21.99	redox.misc	loc_os01g07910.1	Transcript	moderately similar to ( 431) AT5G20080 | Symbols: | NADH-cytochrome b5 reductase, putative | chr5:6782708-6786360 FORWARDweakly similar to ( 172) NIA2_PHAVU Nitrate reductase [NADH] 2 (EC 1.7.1.1) (NR-2) - Phaseolus vulgaris (Kidney bean) (French bean) UbiB NAD_binding_1 FAD_binding_6 Hmp PRK05464 PRK08221 NqrF protein|NADH-cytochrome b5 reductase, putative, expressed	0.049
21.99	redox.misc	loc_os03g02730.1	Transcript	moderately similar to ( 268) AT5G51880 | Symbols: | iron ion binding / oxidoreductase, acting on paired donors, with incorporation or reduction of molecular oxygen, 2-oxoglutarate as one donor, and incorporation of one atom each of oxygen into both donors | chr5:21089395-21090775 FORWARDP4Hc protein|expressed protein	0.123
26.12	misc.peroxidases	loc_os01g16450.1	Transcript	moderately similar to ( 243) AT2G39040 | Symbols: | peroxidase, putative | chr2:16299463-16301173 REVERSEmoderately similar to ( 234) PER2_ARAHY Cationic peroxidase 2 precursor (EC 1.11.1.7) (PNPC2) - Arachis hypogaea (Peanut)secretory_peroxidase plant_peroxidase peroxidase protein|peroxidase precursor, putative, expressed	0.885
26.12	misc.peroxidases	loc_os12g08920.1	Transcript	moderately similar to ( 295) AT4G25980 | Symbols: | cationic peroxidase, putative | chr4:13189393-13191507 FORWARDmoderately similar to ( 239) PER2_ARAHY Cationic peroxidase 2 precursor (EC 1.11.1.7) (PNPC2) - Arachis hypogaea (Peanut)secretory_peroxidase plant_peroxidase peroxidase protein|peroxidase precursor, putative, expressed	1.16
26.12	misc.peroxidases	loc_os03g13210.1	Transcript	moderately similar to ( 330) AT5G19890 | Symbols: | peroxidase, putative | chr5:6724372-6725877 REVERSEmoderately similar to ( 293) PERX_TOBAC Lignin-forming anionic peroxidase precursor (EC 1.11.1.7) (TOPA) - Nicotiana tabacum (Common tobacco)secretory_peroxidase plant_peroxidase peroxidase protein|peroxidase precursor, putative, expressed	0.207
26.12	misc.peroxidases	loc_os01g22370.1	Transcript	moderately similar to ( 265) AT4G11290 | Symbols: | peroxidase, putative | chr4:6869993-6871476 FORWARDmoderately similar to ( 245) PER1_ORYSA Peroxidase 1 precursor (EC 1.11.1.7) - Oryza sativa (Rice)secretory_peroxidase plant_peroxidase peroxidase protein|peroxidase precursor, putative, expressed	0.759
26.12	misc.peroxidases	loc_os03g36560.1	Transcript	moderately similar to ( 318) AT5G15180 | Symbols: | peroxidase, putative | chr5:4930561-4932211 FORWARDmoderately similar to ( 288) PER1_ORYSA Peroxidase 1 precursor (EC 1.11.1.7) - Oryza sativa (Rice)secretory_peroxidase plant_peroxidase peroxidase protein|peroxidase precursor, putative, expressed	0.273
26.12	misc.peroxidases	loc_os03g02920.1	Transcript	moderately similar to ( 271) AT1G05260 | Symbols: RCI3, RCI3A | RCI3 (RARE COLD INDUCIBLE GENE 3); peroxidase | chr1:1529827-1531271 FORWARDmoderately similar to ( 250) PER1_ORYSA Peroxidase 1 precursor (EC 1.11.1.7) - Oryza sativa (Rice)secretory_peroxidase plant_peroxidase peroxidase protein|peroxidase precursor, putative, expressed	1.175
26.12	misc.peroxidases	loc_os03g32050.1	Transcript	moderately similar to ( 316) AT5G05340 | Symbols: | peroxidase, putative | chr5:1579142-1580819 REVERSEmoderately similar to ( 345) PER1_ARAHY Cationic peroxidase 1 precursor (EC 1.11.1.7) (PNPC1) - Arachis hypogaea (Peanut)secretory_peroxidase plant_peroxidase peroxidase protein|peroxidase precursor, putative, expressed	0.419
26.12	misc.peroxidases	loc_os02g14160.1	Transcript	moderately similar to ( 339) AT5G05340 | Symbols: | peroxidase, putative | chr5:1579142-1580819 REVERSEmoderately similar to ( 333) PERP7_BRARA Peroxidase P7 (EC 1.11.1.7) (TP7) - Brassica rapa (Turnip)secretory_peroxidase plant_peroxidase peroxidase ascorbate_peroxidase protein|peroxidase precursor, putative, expressed	1.297
26.12	misc.peroxidases	loc_os03g22020.1	Transcript	moderately similar to ( 339) AT5G05340 | Symbols: | peroxidase, putative | chr5:1579142-1580819 REVERSEmoderately similar to ( 333) PERP7_BRARA Peroxidase P7 (EC 1.11.1.7) (TP7) - Brassica rapa (Turnip)secretory_peroxidase plant_peroxidase peroxidase protein|peroxidase precursor, putative, expressed	0.667
26.12	misc.peroxidases	loc_os01g10850.1	Transcript	moderately similar to ( 272) AT5G05340 | Symbols: | peroxidase, putative | chr5:1579142-1580819 REVERSEmoderately similar to ( 276) PER1_ARAHY Cationic peroxidase 1 precursor (EC 1.11.1.7) (PNPC1) - Arachis hypogaea (Peanut)secretory_peroxidase plant_peroxidase peroxidase ascorbate_peroxidase protein|peroxidase precursor, putative, expressed	0.938
26.12	misc.peroxidases	loc_os01g15830.1	Transcript	moderately similar to ( 464) AT5G66390 | Symbols: | peroxidase 72 (PER72) (P72) (PRXR8) | chr5:26516063-26517329 REVERSEmoderately similar to ( 310) PER1_ARAHY Cationic peroxidase 1 precursor (EC 1.11.1.7) (PNPC1) - Arachis hypogaea (Peanut)secretory_peroxidase plant_peroxidase peroxidase protein|peroxidase precursor, putative, expressed	0.181
26.12	misc.peroxidases	loc_os03g13180.1	Transcript	moderately similar to ( 328) AT5G06730 | Symbols: | peroxidase, putative | chr5:2080207-2081621 REVERSEmoderately similar to ( 300) PERX_TOBAC Lignin-forming anionic peroxidase precursor (EC 1.11.1.7) (TOPA) - Nicotiana tabacum (Common tobacco)secretory_peroxidase plant_peroxidase peroxidase ascorbate_peroxidase protein|peroxidase precursor, putative, expressed	0.233
26.12	misc.peroxidases	loc_os01g28030.1	Transcript	moderately similar to ( 265) AT5G15180 | Symbols: | peroxidase, putative | chr5:4930561-4932211 FORWARDmoderately similar to ( 255) PER1_ORYSA Peroxidase 1 precursor (EC 1.11.1.7) - Oryza sativa (Rice)secretory_peroxidase plant_peroxidase peroxidase protein|peroxidase precursor, putative, expressed	0.469
26.12	misc.peroxidases	loc_os11g02100.1	Transcript	moderately similar to ( 299) AT5G58390 | Symbols: | peroxidase, putative | chr5:23599755-23601244 REVERSEmoderately similar to ( 324) PER1_ARAHY Cationic peroxidase 1 precursor (EC 1.11.1.7) (PNPC1) - Arachis hypogaea (Peanut)secretory_peroxidase plant_peroxidase peroxidase protein|peroxidase precursor, putative, expressed	-0.93
26.12	misc.peroxidases	loc_os10g39170.1	Transcript	moderately similar to ( 244) AT1G05260 | Symbols: RCI3, RCI3A | RCI3 (RARE COLD INDUCIBLE GENE 3); peroxidase | chr1:1529827-1531271 FORWARDmoderately similar to ( 244) PER1_ARAHY Cationic peroxidase 1 precursor (EC 1.11.1.7) (PNPC1) - Arachis hypogaea (Peanut)secretory_peroxidase peroxidase plant_peroxidase ascorbate_peroxidase protein|peroxidase precursor, putative, expressed	0.097
26.12	misc.peroxidases	loc_os02g06630.1	Transcript	moderately similar to ( 313) AT4G11290 | Symbols: | peroxidase, putative | chr4:6869993-6871476 FORWARDmoderately similar to ( 249) PER1_ORYSA Peroxidase 1 precursor (EC 1.11.1.7) - Oryza sativa (Rice)secretory_peroxidase plant_peroxidase peroxidase protein|peroxidase precursor, putative, expressed	-1.304
26.12	misc.peroxidases	loc_os01g73200.1	Transcript	moderately similar to ( 341) AT1G71695 | Symbols: | peroxidase 12 (PER12) (P12) (PRXR6) | chr1:26964359-26966557 FORWARDmoderately similar to ( 219) PER1_ORYSA Peroxidase 1 precursor (EC 1.11.1.7) - Oryza sativa (Rice)secretory_peroxidase plant_peroxidase peroxidase protein|peroxidase precursor, putative, expressed	1.733
26.12	misc.peroxidases	loc_os01g73170.1	Transcript	moderately similar to ( 364) AT1G71695 | Symbols: | peroxidase 12 (PER12) (P12) (PRXR6) | chr1:26964359-26966557 FORWARDmoderately similar to ( 209) PER2_ORYSA Peroxidase 2 precursor (EC 1.11.1.7) - Oryza sativa (Rice)secretory_peroxidase plant_peroxidase peroxidase ascorbate_peroxidase protein|peroxidase precursor, putative, expressed	0.229
26.12	misc.peroxidases	loc_os12g02060.1	Transcript	moderately similar to ( 308) AT5G58400 | Symbols: | peroxidase, putative | chr5:23605357-23606967 REVERSEmoderately similar to ( 339) PER1_ARAHY Cationic peroxidase 1 precursor (EC 1.11.1.7) (PNPC1) - Arachis hypogaea (Peanut)secretory_peroxidase plant_peroxidase peroxidase protein|peroxidase precursor, putative, expressed	-0.874
26.12	misc.peroxidases	loc_os11g02130.1	Transcript	moderately similar to ( 389) AT5G05340 | Symbols: | peroxidase, putative | chr5:1579142-1580819 REVERSEmoderately similar to ( 379) PERP7_BRARA Peroxidase P7 (EC 1.11.1.7) (TP7) - Brassica rapa (Turnip)secretory_peroxidase plant_peroxidase peroxidase ascorbate_peroxidase protein|peroxidase precursor, putative, expressed	-0.495
26.12	misc.peroxidases	loc_os01g19020.1	Transcript	weakly similar to ( 182) AT5G14130 | Symbols: | peroxidase, putative | chr5:4558862-4560028 REVERSEweakly similar to ( 174) PER1_ORYSA Peroxidase 1 precursor (EC 1.11.1.7) - Oryza sativa (Rice)secretory_peroxidase peroxidase plant_peroxidase protein|peroxidase precursor, putative, expressed	0.352
26.12	misc.peroxidases	loc_os03g13200.1	Transcript	moderately similar to ( 370) AT5G06720 | Symbols: | peroxidase, putative | chr5:2077567-2078857 REVERSEmoderately similar to ( 319) PER2_CUCSA Peroxidase 2 (EC 1.11.1.7) (CUP2) (Fragment) - Cucumis sativus (Cucumber)secretory_peroxidase plant_peroxidase peroxidase protein|peroxidase precursor, putative, expressed	0.245
26.12	misc.peroxidases	loc_os10g02070.1	Transcript	moderately similar to ( 328) AT5G19890 | Symbols: | peroxidase, putative | chr5:6724372-6725877 REVERSEmoderately similar to ( 272) PERX_TOBAC Lignin-forming anionic peroxidase precursor (EC 1.11.1.7) (TOPA) - Nicotiana tabacum (Common tobacco)secretory_peroxidase plant_peroxidase peroxidase ascorbate_peroxidase protein|peroxidase precursor, putative, expressed	1.059
26.12	misc.peroxidases	loc_os03g55410.1	Transcript	moderately similar to ( 323) AT4G37530 | Symbols: | peroxidase, putative | chr4:17634786-17636008 FORWARDmoderately similar to ( 225) PER1_ORYSA Peroxidase 1 precursor (EC 1.11.1.7) - Oryza sativa (Rice)secretory_peroxidase plant_peroxidase peroxidase protein|peroxidase precursor, putative, expressed	-1.112
26.12	misc.peroxidases	loc_os03g25330.1	Transcript	moderately similar to ( 218) AT5G58390 | Symbols: | peroxidase, putative | chr5:23599755-23601244 REVERSEmoderately similar to ( 211) PER1_ARAHY Cationic peroxidase 1 precursor (EC 1.11.1.7) (PNPC1) - Arachis hypogaea (Peanut)secretory_peroxidase plant_peroxidase peroxidase protein|peroxidase precursor, putative, expressed	-0.298
26.12	misc.peroxidases	loc_os11g10460.1	Transcript	moderately similar to ( 337) AT4G25980 | Symbols: | cationic peroxidase, putative | chr4:13189393-13191507 FORWARDmoderately similar to ( 277) PER2_ARAHY Cationic peroxidase 2 precursor (EC 1.11.1.7) (PNPC2) - Arachis hypogaea (Peanut)secretory_peroxidase plant_peroxidase peroxidase protein|peroxidase precursor, putative, expressed	1.109
26.12	misc.peroxidases	loc_os01g07770.1	Transcript	moderately similar to ( 432) AT2G41480 | Symbols: | electron carrier/ heme binding / peroxidase | chr2:17296986-17298729 REVERSEmoderately similar to ( 360) PER2_ARAHY Cationic peroxidase 2 precursor (EC 1.11.1.7) (PNPC2) - Arachis hypogaea (Peanut)secretory_peroxidase plant_peroxidase peroxidase protein|peroxidase precursor, putative, expressed	-0.456
26.12	misc.peroxidases	loc_os01g22352.1	Transcript	moderately similar to ( 207) AT5G66390 | Symbols: | peroxidase 72 (PER72) (P72) (PRXR8) | chr5:26516063-26517329 REVERSEmoderately similar to ( 204) PER2_ORYSA Peroxidase 2 precursor (EC 1.11.1.7) - Oryza sativa (Rice)secretory_peroxidase plant_peroxidase peroxidase protein|peroxidase precursor, putative, expressed	1.242
26.12	misc.peroxidases	loc_os12g34524.1	Transcript	moderately similar to ( 248) AT2G39040 | Symbols: | peroxidase, putative | chr2:16299463-16301173 REVERSEmoderately similar to ( 220) PER1_ORYSA Peroxidase 1 precursor (EC 1.11.1.7) - Oryza sativa (Rice)secretory_peroxidase plant_peroxidase peroxidase protein|peroxidase precursor, putative, expressed	0.228
26.12	misc.peroxidases	loc_os03g55420.1	Transcript	moderately similar to ( 401) AT3G49960 | Symbols: | peroxidase, putative | chr3:18524313-18525610 REVERSEmoderately similar to ( 213) PER1_ORYSA Peroxidase 1 precursor (EC 1.11.1.7) - Oryza sativa (Rice)secretory_peroxidase plant_peroxidase peroxidase protein|peroxidase precursor, putative, expressed	0.307
26.12	misc.peroxidases	loc_os01g57730.1	Transcript	moderately similar to ( 287) AT5G15180 | Symbols: | peroxidase, putative | chr5:4930561-4932211 FORWARDmoderately similar to ( 276) PER1_ORYSA Peroxidase 1 precursor (EC 1.11.1.7) - Oryza sativa (Rice)secretory_peroxidase plant_peroxidase peroxidase protein|peroxidase precursor, putative, expressed	0.326
26.9	misc.glutathione S transferases	loc_os10g38780.1	Transcript	weakly similar to ( 160) AT1G10370 | Symbols: GST30, ATGSTU17, GST30B, ERD9 | ERD9 (EARLY-RESPONSIVE TO DEHYDRATION 9); glutathione transferase | chr1:3397274-3398273 REVERSEmoderately similar to ( 290) GSTU6_ORYSA Probable glutathione S-transferase GSTU6 (EC 2.5.1.18) (28 kDa cold-induced protein) - Oryza sativa (Rice) GST_C_Tau GST_N_Tau Gst protein|glutathione S-transferase, putative, expressed	-0.392
26.9	misc.glutathione S transferases	loc_os01g55830.1	Transcript	weakly similar to ( 160) AT3G62760 | Symbols: ATGSTF13 | ATGSTF13; glutathione transferase | chr3:23217425-23218246 REVERSEmoderately similar to ( 396) GSTH2_ORYSA Probable glutathione S-transferase GSTF2 (EC 2.5.1.18) (GST-II) - Oryza sativa (Rice) GST_C_Phi GST_N_Phi Gst GST_N_GTT1_like protein|glutathione S-transferase, putative, expressed	0.623
26.9	misc.glutathione S transferases	loc_os10g39740.1	Transcript	weakly similar to ( 137) AT3G03190 | Symbols: ATGSTF11, ATGSTF6 | ATGSTF11 (GLUTATHIONE S-TRANSFERASE F11); glutathione transferase | chr3:735071-735877 FORWARDweakly similar to ( 105) GSTH1_ORYSA Probable glutathione S-transferase GSTF1 (EC 2.5.1.18) (GST-I) - Oryza sativa (Rice)GST_C_Phi GST_N_Phi protein|glutathione S-transferase, putative, expressed	-0.372
26.9	misc.glutathione S transferases	loc_os02g21460.1	Transcript	highly similar to ( 530) AT4G19880 | Symbols: | FUNCTIONS IN: molecular_function unknown; INVOLVED IN: response to cadmium ion; LOCATED IN: chloroplast; EXPRESSED IN: 23 plant structures; EXPRESSED DURING: 13 growth stages; CONTAINS InterPro DOMAIN/s: Glutathione S-transferase, predicted (InterPro:IPR016639), Glutathione S-transferase, C-terminal-like (InterPro:IPR010987), Thioredoxin-like fold (…	0.316
26.9	misc.glutathione S transferases	loc_os10g38340.1	Transcript	moderately similar to ( 221) AT1G10360 | Symbols: ATGSTU18, GST29 | ATGSTU18 (GLUTATHIONE S-TRANSFERASE TAU 18); glutathione transferase | chr1:3395738-3396806 REVERSEmoderately similar to ( 252) GSTU6_ORYSA Probable glutathione S-transferase GSTU6 (EC 2.5.1.18) (28 kDa cold-induced protein) - Oryza sativa (Rice) GST_C_Tau GST_N_Tau Gst protein|glutathione S-transferase GSTU6, putative, expressed	0.438
26.9	misc.glutathione S transferases	loc_os03g57200.1	Transcript	weakly similar to ( 180) AT1G78380 | Symbols: ATGSTU19, GST8 | ATGSTU19 (GLUTATHIONE S-TRANSFERASE TAU 19); glutathione binding / glutathione transferase | chr1:29486659-29487819 REVERSEmoderately similar to ( 367) GSTU1_ORYSA Probable glutathione S-transferase GSTU1 (EC 2.5.1.18) - Oryza sativa (Rice) GST_C_Tau GST_N_Tau Gst protein|glutathione S-transferase, putative, expressed	0.326
26.9	misc.glutathione S transferases	loc_os01g49710.1	Transcript	weakly similar to ( 145) AT1G10360 | Symbols: ATGSTU18, GST29 | ATGSTU18 (GLUTATHIONE S-TRANSFERASE TAU 18); glutathione transferase | chr1:3395738-3396806 REVERSEweakly similar to ( 148) GSTU6_ORYSA Probable glutathione S-transferase GSTU6 (EC 2.5.1.18) (28 kDa cold-induced protein) - Oryza sativa (Rice) GST_C_Tau GST_N_Tau Gst protein|glutathione S-transferase, putative, expressed	-0.791
26.9	misc.glutathione S transferases	loc_os01g27210.1	Transcript	weakly similar to ( 173) AT3G62760 | Symbols: ATGSTF13 | ATGSTF13; glutathione transferase | chr3:23217425-23218246 REVERSEmoderately similar to ( 254) GSTF4_MAIZE Glutathione S-transferase IV (EC 2.5.1.18) (GST-IV) (GST-27) (GST class-phi) - Zea mays (Maize) GST_C_Phi GST_N_Phi Gst protein|glutathione S-transferase, putative, expressed	0.301
26.9	misc.glutathione S transferases	loc_os01g70770.1	Transcript	weakly similar to ( 198) AT3G62760 | Symbols: ATGSTF13 | ATGSTF13; glutathione transferase | chr3:23217425-23218246 REVERSEmoderately similar to ( 275) GSTF3_MAIZE Glutathione S-transferase III (EC 2.5.1.18) (GST-III) (GST class-phi) - Zea mays (Maize) GST_C_Phi GST_N_Phi Gst protein|glutathione S-transferase, putative, expressed	0.829
26.9	misc.glutathione S transferases	loc_os02g56970.1	Transcript	moderately similar to ( 370) AT5G44000 | Symbols: | glutathione S-transferase C-terminal domain-containing protein | chr5:17702231-17703934 REVERSE ECM4 GST_C_ECM4_like protein|uncharacterized protein yqjG, putative, expressed	0.31
26.9	misc.glutathione S transferases	loc_os01g27360.1	Transcript	moderately similar to ( 208) AT3G62760 | Symbols: ATGSTF13 | ATGSTF13; glutathione transferase | chr3:23217425-23218246 REVERSEmoderately similar to ( 444) GSTH1_ORYSA Probable glutathione S-transferase GSTF1 (EC 2.5.1.18) (GST-I) - Oryza sativa (Rice) GST_C_Phi GST_N_Phi Gst protein|glutathione S-transferase, putative, expressed	-0.482
26.9	misc.glutathione S transferases	loc_os12g02960.1	Transcript	weakly similar to ( 150) AT3G09270 | Symbols: ATGSTU8 | ATGSTU8 (GLUTATHIONE S-TRANSFERASE TAU 8); glutathione transferase | chr3:2848407-2849226 REVERSEweakly similar to ( 166) GSTX6_SOYBN Probable glutathione S-transferase (EC 2.5.1.18) (Heat shock protein 26A) (G2-4) - Glycine max (Soybean) GST_C_Tau GST_N_Tau protein|glutathione S-transferase, putative, expressed	0.812
26.9	misc.glutathione S transferases	loc_os10g38489.1	Transcript	weakly similar to ( 197) AT1G10360 | Symbols: ATGSTU18, GST29 | ATGSTU18 (GLUTATHIONE S-TRANSFERASE TAU 18); glutathione transferase | chr1:3395738-3396806 REVERSEmoderately similar to ( 224) GSTU6_ORYSA Probable glutathione S-transferase GSTU6 (EC 2.5.1.18) (28 kDa cold-induced protein) - Oryza sativa (Rice) GST_C_Tau GST_N_Tau Gst protein|glutathione S-transferase GSTU6, putative, expressed	-0.308
26.9	misc.glutathione S transferases	loc_os10g38160.1	Transcript	moderately similar to ( 214) AT1G10360 | Symbols: ATGSTU18, GST29 | ATGSTU18 (GLUTATHIONE S-TRANSFERASE TAU 18); glutathione transferase | chr1:3395738-3396806 REVERSEmoderately similar to ( 245) GSTU6_ORYSA Probable glutathione S-transferase GSTU6 (EC 2.5.1.18) (28 kDa cold-induced protein) - Oryza sativa (Rice) GST_C_Tau GST_N_Tau Gst protein|glutathione S-transferase, putative, expressed	-0.098
26.9	misc.glutathione S transferases	loc_os01g27260.1	Transcript	moderately similar to ( 211) AT3G62760 | Symbols: ATGSTF13 | ATGSTF13; glutathione transferase | chr3:23217425-23218246 REVERSEmoderately similar to ( 340) GSTH1_ORYSA Probable glutathione S-transferase GSTF1 (EC 2.5.1.18) (GST-I) - Oryza sativa (Rice) GST_C_Phi Gst GST_N_Phi GST_N_GTT1_like protein|glutathione S-transferase, putative, expressed	0.881
26.9	misc.glutathione S transferases	loc_os10g38189.1	Transcript	weakly similar to ( 191) AT1G10370 | Symbols: GST30, ATGSTU17, GST30B, ERD9 | ERD9 (EARLY-RESPONSIVE TO DEHYDRATION 9); glutathione transferase | chr1:3397274-3398273 REVERSEweakly similar to ( 173) GSTU6_ORYSA Probable glutathione S-transferase GSTU6 (EC 2.5.1.18) (28 kDa cold-induced protein) - Oryza sativa (Rice) GST_C_Tau GST_N_Tau protein|glutathione S-transferase, putative, expressed	-1.026
26.9	misc.glutathione S transferases	loc_os10g22070.1	Transcript	very weakly similar to (97.4) AT1G59670 | Symbols: ATGSTU15 | ATGSTU15 (GLUTATHIONE S-TRANSFERASE TAU 15); glutathione transferase | chr1:21930035-21931228 FORWARDweakly similar to ( 122) GSTU6_ORYSA Probable glutathione S-transferase GSTU6 (EC 2.5.1.18) (28 kDa cold-induced protein) - Oryza sativa (Rice) GST_C_Tau GST_N_Tau protein|glutathione S-transferase, putative, expressed	0.101
26.9	misc.glutathione S transferases	loc_os10g38540.1	Transcript	moderately similar to ( 216) AT1G10360 | Symbols: ATGSTU18, GST29 | ATGSTU18 (GLUTATHIONE S-TRANSFERASE TAU 18); glutathione transferase | chr1:3395738-3396806 REVERSEmoderately similar to ( 242) GSTU6_ORYSA Probable glutathione S-transferase GSTU6 (EC 2.5.1.18) (28 kDa cold-induced protein) - Oryza sativa (Rice) GST_C_Tau GST_N_Tau Gst protein|glutathione S-transferase, putative, expressed	-0.028
26.9	misc.glutathione S transferases	loc_os10g38314.1	Transcript	very weakly similar to (94.7) AT1G10370 | Symbols: GST30, ATGSTU17, GST30B, ERD9 | ERD9 (EARLY-RESPONSIVE TO DEHYDRATION 9); glutathione transferase | chr1:3397274-3398273 REVERSEvery weakly similar to (91.7) GSTX3_TOBAC Probable glutathione S-transferase (EC 2.5.1.18) (Auxin-induced protein PCNT103) - Nicotiana tabacum (Common tobacco) GST_N_Tau protein|glutathione S-transferase, N-terminal doma…	-0.422
26.9	misc.glutathione S transferases	loc_os03g04240.1	Transcript	weakly similar to ( 161) AT3G03190 | Symbols: ATGSTF11, ATGSTF6 | ATGSTF11 (GLUTATHIONE S-TRANSFERASE F11); glutathione transferase | chr3:735071-735877 FORWARDweakly similar to ( 146) GSTF1_TOBAC Glutathione S-transferase PARB (EC 2.5.1.18) (GST class-phi) - Nicotiana tabacum (Common tobacco) GST_C_Phi Gst GST_N_Phi protein|glutathione S-transferase, putative, expressed	0.122
26.9	misc.glutathione S transferases	loc_os11g19864.1	Transcript	very weakly similar to (85.1) AT5G41220 | Symbols: ATGSTT3, GST10C | ATGSTT3 (GLUTATHIONE S-TRANSFERASE THETA 3); glutathione transferase | chr5:16494560-16496969 REVERSE protein|transposon protein, putative, Pong sub-class, expressed	-0.293
26.9	misc.glutathione S transferases	loc_os03g17470.1	Transcript	moderately similar to ( 300) AT3G55040 | Symbols: GSTL2 | GSTL2 | chr3:20398718-20400305 REVERSEmoderately similar to ( 299) IN21_MAIZE IN2-1 protein - Zea mays (Maize) GST_C_Lambda protein|IN2-1 protein, putative, expressed	0.839
26.9	misc.glutathione S transferases	loc_os10g38660.1	Transcript	weakly similar to ( 189) AT1G10370 | Symbols: GST30, ATGSTU17, GST30B, ERD9 | ERD9 (EARLY-RESPONSIVE TO DEHYDRATION 9); glutathione transferase | chr1:3397274-3398273 REVERSEmoderately similar to ( 201) GSTU6_ORYSA Probable glutathione S-transferase GSTU6 (EC 2.5.1.18) (28 kDa cold-induced protein) - Oryza sativa (Rice) GST_C_Tau GST_N_Tau Gst protein|glutathione S-transferase, putative, expressed	2.24
26.9	misc.glutathione S transferases	loc_os10g38470.1	Transcript	moderately similar to ( 214) AT1G10360 | Symbols: ATGSTU18, GST29 | ATGSTU18 (GLUTATHIONE S-TRANSFERASE TAU 18); glutathione transferase | chr1:3395738-3396806 REVERSEmoderately similar to ( 248) GSTU6_ORYSA Probable glutathione S-transferase GSTU6 (EC 2.5.1.18) (28 kDa cold-induced protein) - Oryza sativa (Rice) GST_C_Tau GST_N_Tau Gst protein|glutathione S-transferase, putative, expressed	-0.476
26.9	misc.glutathione S transferases	loc_os01g72120.1	Transcript	weakly similar to ( 174) AT3G09270 | Symbols: ATGSTU8 | ATGSTU8 (GLUTATHIONE S-TRANSFERASE TAU 8); glutathione transferase | chr3:2848407-2849226 REVERSEweakly similar to ( 172) GSTX6_SOYBN Probable glutathione S-transferase (EC 2.5.1.18) (Heat shock protein 26A) (G2-4) - Glycine max (Soybean) GST_C_Tau GST_N_Tau Gst protein|glutathione S-transferase, putative, expressed	0.012
26.9	misc.glutathione S transferases	loc_os01g72170.1	Transcript	weakly similar to ( 169) AT3G09270 | Symbols: ATGSTU8 | ATGSTU8 (GLUTATHIONE S-TRANSFERASE TAU 8); glutathione transferase | chr3:2848407-2849226 REVERSEweakly similar to ( 163) GSTX1_TOBAC Probable glutathione S-transferase (EC 2.5.1.18) (Auxin-induced protein PGNT1/PCNT110) - Nicotiana tabacum (Common tobacco) GST_C_Tau GST_N_Tau Gst protein|glutathione S-transferase, putative, expressed	-0.114
26.9	misc.glutathione S transferases	loc_os10g38700.1	Transcript	weakly similar to ( 197) AT1G10370 | Symbols: GST30, ATGSTU17, GST30B, ERD9 | ERD9 (EARLY-RESPONSIVE TO DEHYDRATION 9); glutathione transferase | chr1:3397274-3398273 REVERSEmoderately similar to ( 214) GSTU6_ORYSA Probable glutathione S-transferase GSTU6 (EC 2.5.1.18) (28 kDa cold-induced protein) - Oryza sativa (Rice) GST_C_Tau GST_N_Tau Gst protein|glutathione S-transferase, putative, expressed	-2.099
26.9	misc.glutathione S transferases	loc_os03g04260.1	Transcript	weakly similar to ( 199) AT3G03190 | Symbols: ATGSTF11, ATGSTF6 | ATGSTF11 (GLUTATHIONE S-TRANSFERASE F11); glutathione transferase | chr3:735071-735877 FORWARDweakly similar to ( 179) GSTF1_TOBAC Glutathione S-transferase PARB (EC 2.5.1.18) (GST class-phi) - Nicotiana tabacum (Common tobacco) GST_C_Phi GST_N_Phi Gst protein|glutathione S-transferase, putative, expressed	-0.058
26.9	misc.glutathione S transferases	loc_os01g49720.1	Transcript	moderately similar to ( 207) AT1G10360 | Symbols: ATGSTU18, GST29 | ATGSTU18 (GLUTATHIONE S-TRANSFERASE TAU 18); glutathione transferase | chr1:3395738-3396806 REVERSEmoderately similar to ( 235) GSTU6_ORYSA Probable glutathione S-transferase GSTU6 (EC 2.5.1.18) (28 kDa cold-induced protein) - Oryza sativa (Rice) GST_C_Tau GST_N_Tau Gst protein|glutathione S-transferase, putative, expressed	0.271
26.9	misc.glutathione S transferases	loc_os03g04250.1	Transcript	weakly similar to ( 160) AT2G30870 | Symbols: ATGSTF10, ERD13, ATGSTF4, GSTF10 | GSTF10 (HALIANA GLUTATHIONE S-TRANSFERASE PHI 10); copper ion binding / glutathione binding / glutathione transferase | chr2:13141490-13142392 FORWARDweakly similar to ( 145) GSTF1_TOBAC Glutathione S-transferase PARB (EC 2.5.1.18) (GST class-phi) - Nicotiana tabacum (Common tobacco) GST_C_Phi Gst GST_N_Phi protein|g…	-0.15
26.9	misc.glutathione S transferases	loc_os01g72130.1	Transcript	moderately similar to ( 204) AT2G29420 | Symbols: ATGSTU7, GST25 | ATGSTU7 (ARABIDOPSIS THALIANA GLUTATHIONE S-TRANSFERASE TAU 7); glutathione transferase | chr2:12618111-12618871 REVERSEmoderately similar to ( 222) GSTX1_TOBAC Probable glutathione S-transferase (EC 2.5.1.18) (Auxin-induced protein PGNT1/PCNT110) - Nicotiana tabacum (Common tobacco) GST_C_Tau GST_N_Tau Gst protein|glutathione S-t…	-1.082
26.9	misc.glutathione S transferases	loc_os02g26740.1	Transcript	very weakly similar to ( 100) AT5G41220 | Symbols: ATGSTT3, GST10C | ATGSTT3 (GLUTATHIONE S-TRANSFERASE THETA 3); glutathione transferase | chr5:16494560-16496969 REVERSE protein|transposon protein, putative, Pong sub-class, expressed	0.241
26.9	misc.glutathione S transferases	loc_os10g38580.1	Transcript	moderately similar to ( 213) AT1G10360 | Symbols: ATGSTU18, GST29 | ATGSTU18 (GLUTATHIONE S-TRANSFERASE TAU 18); glutathione transferase | chr1:3395738-3396806 REVERSEmoderately similar to ( 228) GSTU6_ORYSA Probable glutathione S-transferase GSTU6 (EC 2.5.1.18) (28 kDa cold-induced protein) - Oryza sativa (Rice) GST_C_Tau GST_N_Tau Gst protein|glutathione S-transferase, putative, expressed	-0.638
26.9	misc.glutathione S transferases	loc_os10g38140.1	Transcript	moderately similar to ( 209) AT1G10360 | Symbols: ATGSTU18, GST29 | ATGSTU18 (GLUTATHIONE S-TRANSFERASE TAU 18); glutathione transferase | chr1:3395738-3396806 REVERSEweakly similar to ( 200) GSTU6_ORYSA Probable glutathione S-transferase GSTU6 (EC 2.5.1.18) (28 kDa cold-induced protein) - Oryza sativa (Rice) GST_C_Tau GST_N_Tau protein|glutathione S-transferase, putative, expressed	0.889
26.9	misc.glutathione S transferases	loc_os10g38740.1	Transcript	weakly similar to ( 170) AT1G10370 | Symbols: GST30, ATGSTU17, GST30B, ERD9 | ERD9 (EARLY-RESPONSIVE TO DEHYDRATION 9); glutathione transferase | chr1:3397274-3398273 REVERSEmoderately similar to ( 369) GSTU6_ORYSA Probable glutathione S-transferase GSTU6 (EC 2.5.1.18) (28 kDa cold-induced protein) - Oryza sativa (Rice) GST_C_Tau GST_N_Tau Gst protein|glutathione S-transferase, putative, expressed	-0.127
26.9	misc.glutathione S transferases	loc_os03g04220.1	Transcript	weakly similar to ( 125) AT2G30870 | Symbols: ATGSTF10, ERD13, ATGSTF4, GSTF10 | GSTF10 (HALIANA GLUTATHIONE S-TRANSFERASE PHI 10); copper ion binding / glutathione binding / glutathione transferase | chr2:13141490-13142392 FORWARDweakly similar to ( 121) GSTF2_TOBAC Glutathione S-transferase APIC (EC 2.5.1.18) (GST class-phi) - Nicotiana tabacum (Common tobacco) GST_C_Phi GST_N_Phi Gst protein|g…	0.379
30.6	signalling.MAP kinases	loc_os02g53040.1	Transcript	weakly similar to ( 144) AT4G08500 | Symbols: MEKK1, ATMEKK1, MAPKKK8, ARAKIN | MEKK1 (MAP KINASE KINASE KINASE 1); DNA binding / MAP kinase kinase kinase/ kinase/ kinase binding / protein binding | chr4:5404272-5407062 REVERSE S_TKc S_TKc Pkinase protein|STE_MEKK_ste11_MAP3K.11 - STE kinases include homologs to sterile 7, sterile 11 and sterile 20 from yeast, expressed	-0.718
30.6	signalling.MAP kinases	loc_os03g12390.1	Transcript	moderately similar to ( 220) AT1G73500 | Symbols: ATMKK9, MKK9 | MKK9 (MAP KINASE KINASE 9); MAP kinase kinase/ kinase/ protein kinase activator | chr1:27639419-27640351 REVERSEweakly similar to ( 114) M2K1_ORYSA Mitogen-activated protein kinase kinase 1 (EC 2.7.12.2) (MAP kinase kinase 1) (MAPKK1) (OsMEK1) - Oryza sativa (Rice) S_TKc S_TKc Pkinase SPS1 TyrKc Pkinase_Tyr PTKc PTKc_Syk_like PTKc_A…	0.989
30.6	signalling.MAP kinases	loc_os03g17700.1	Transcript	highly similar to ( 576) AT3G45640 | Symbols: ATMPK3, MPK3 | ATMPK3 (ARABIDOPSIS THALIANA MITOGEN-ACTIVATED PROTEIN KINASE 3); MAP kinase/ kinase/ protein binding / protein kinase | chr3:16756918-16758476 FORWARDhighly similar to ( 755) MPK5_ORYSA Mitogen-activated protein kinase 5 (EC 2.7.11.24) (MAP kinase 5) (OsMAPK5) (OsMAP1) (Benzothiadiazole-induced MAP kinase 1) (OsBIMK1) (MAP kinase 2) (O…	0.135
30.6	signalling.MAP kinases	loc_os01g47530.2	Transcript	highly similar to ( 717) AT2G42880 | Symbols: ATMPK20 | ATMPK20; MAP kinase | chr2:17840572-17843947 REVERSEnearly identical (1135) MPK8_ORYSA Mitogen-activated protein kinase 8 (EC 2.7.11.24) (MAP kinase 8) (OsWJUMK1) (Wound- and JA-uninducible MAP kinase 1) - Oryza sativa (Rice) S_TKc S_TKc Pkinase SPS1 Pkinase_Tyr TyrKc PTKc PTKc_EphR PTKc_EphR_A PTKc_Jak_rpt2 PTKc_Jak2_Jak3_rpt2 PTKc_Src_like…	-0.331
30.6	signalling.MAP kinases	loc_os10g38950.1	Transcript	highly similar to ( 652) AT4G01370 | Symbols: ATMPK4, MPK4 | ATMPK4 (ARABIDOPSIS THALIANA MAP KINASE 4); MAP kinase/ kinase | chr4:567219-568889 FORWARDhighly similar to ( 758) MPK6_ORYSA Mitogen-activated protein kinase 6 (EC 2.7.11.24) (MAP kinase 6) - Oryza sativa (Rice) S_TKc S_TKc Pkinase SPS1 TyrKc Pkinase_Tyr PTKc PTKc_Srm_Brk PTKc_Jak_rpt2 PTKc_Trk PTKc_InsR_like PTKc_Src_like PTKc_Jak1_r…	0.271
30.6	signalling.MAP kinases	loc_os01g43910.1	Transcript	highly similar to ( 753) AT2G42880 | Symbols: ATMPK20 | ATMPK20; MAP kinase | chr2:17840572-17843947 REVERSEnearly identical (1136) MPK10_ORYSA Mitogen-activated protein kinase 10 (EC 2.7.11.24) (MAP kinase 10) - Oryza sativa (Rice) S_TKc S_TKc Pkinase SPS1 Pkinase_Tyr TyrKc PTKc PTKc_EphR PTKc_EphR_A PTKc_EphR_B PTKc_Jak_rpt2 PTKc_Src_like PTKc_Jak2_Jak3_rpt2 PTKc_EphR_A2 PTKc_Tec_Rlk PTKc_Itk P…	0.13
30.6	signalling.MAP kinases	loc_os02g04230.1	Transcript	highly similar to ( 725) AT3G18040 | Symbols: MPK9 | MPK9 (MAP KINASE 9); MAP kinase | chr3:6175741-6178150 FORWARDhighly similar to ( 972) MPK13_ORYSA Mitogen-activated protein kinase 13 (EC 2.7.11.24) (MAP kinase 13) (Benzothiadiazole-induced MAP kinase 2) (OsBIMK2) (MAP kinase 2) (OsMAPK2) - Oryza sativa (Rice) S_TKc S_TKc Pkinase SPS1 Pkinase_Tyr TyrKc PTKc PTKc_Jak_rpt2 PTKc_EphR PTKc_Jak2_J…	-0.88
30.6	signalling.MAP kinases	loc_os01g45620.1	Transcript	highly similar to ( 702) AT1G73670 | Symbols: ATMPK15 | ATMPK15; MAP kinase/ kinase | chr1:27700212-27703168 FORWARDhighly similar to ( 997) MPK16_ORYSA Mitogen-activated protein kinase 16 (EC 2.7.11.24) (MAP kinase 16) - Oryza sativa (Rice) S_TKc S_TKc Pkinase SPS1 Pkinase_Tyr TyrKc PTKc PTKc_Jak_rpt2 PTKc_Jak2_Jak3_rpt2 PTKc_EphR PTKc_EphR_A PTKc_Src_like PTKc_InsR_like PTKc_Srm_Brk PTKc_EphR_B…	0.853
27.3.3	RNA.regulation of transcription.AP2/EREBP, APETALA2/Ethylene-responsive element binding protein family	loc_os02g43940.1	Transcript	weakly similar to ( 131) AT2G44940 | Symbols: | AP2 domain-containing transcription factor TINY, putative | chr2:18537294-18538181 FORWARDAP2 AP2 protein|AP2 domain containing protein, expressed	1.054
27.3.3	RNA.regulation of transcription.AP2/EREBP, APETALA2/Ethylene-responsive element binding protein family	loc_os02g51670.1	Transcript	weakly similar to ( 154) AT1G78080 | Symbols: RAP2.4 | RAP2.4 (related to AP2 4); DNA binding / transcription factor | chr1:29364790-29365794 FORWARDAP2 AP2 protein|ethylene-responsive transcription factor, putative, expressed	-0.117
27.3.3	RNA.regulation of transcription.AP2/EREBP, APETALA2/Ethylene-responsive element binding protein family	loc_os02g32140.1	Transcript	very weakly similar to (94.7) AT5G13330 | Symbols: Rap2.6L | Rap2.6L (related to AP2 6L); DNA binding / transcription factor | chr5:4272384-4274461 FORWARDAP2 AP2 protein|AP2 domain containing protein, expressed	-1.287
27.3.3	RNA.regulation of transcription.AP2/EREBP, APETALA2/Ethylene-responsive element binding protein family	loc_os03g15660.1	Transcript	very weakly similar to (91.7) AT1G21910 | Symbols: | AP2 domain-containing transcription factor family protein | chr1:7696655-7697347 FORWARDAP2 AP2 protein|AP2 domain containing protein, expressed	0.108
27.3.3	RNA.regulation of transcription.AP2/EREBP, APETALA2/Ethylene-responsive element binding protein family	loc_os02g13710.1	Transcript	very weakly similar to ( 100) AT5G11590 | Symbols: TINY2 | TINY2 (TINY2); DNA binding / transcription factor | chr5:3727789-3728499 REVERSEAP2 AP2 protein|ethylene-responsive transcription factor TINY, putative, expressed	-0.599
27.3.3	RNA.regulation of transcription.AP2/EREBP, APETALA2/Ethylene-responsive element binding protein family	loc_os01g49830.1	Transcript	moderately similar to ( 306) AT1G68840 | Symbols: RAV2, RAP2.8, TEM2 | RAV2 (REGULATOR OF THE ATPASE OF THE VACUOLAR MEMBRANE); DNA binding / transcription factor/ transcription repressor | chr1:25880442-25881500 FORWARDB3 AP2 protein|B3 DNA binding domain containing protein, expressed	0.033
27.3.3	RNA.regulation of transcription.AP2/EREBP, APETALA2/Ethylene-responsive element binding protein family	loc_os10g41130.1	Transcript	weakly similar to ( 111) AT2G44940 | Symbols: | AP2 domain-containing transcription factor TINY, putative | chr2:18537294-18538181 FORWARDAP2 AP2 protein|AP2 domain containing protein, expressed	0.906
27.3.3	RNA.regulation of transcription.AP2/EREBP, APETALA2/Ethylene-responsive element binding protein family	loc_os11g06770.1	Transcript	very weakly similar to (87.4) AT5G61890 | Symbols: | AP2 domain-containing transcription factor family protein | chr5:24852639-24853744 REVERSEAP2 AP2 protein|ethylene-responsive transcription factor ERF110, putative, expressed	-1.851
27.3.3	RNA.regulation of transcription.AP2/EREBP, APETALA2/Ethylene-responsive element binding protein family	loc_os02g43970.1	Transcript	weakly similar to ( 132) AT2G44940 | Symbols: | AP2 domain-containing transcription factor TINY, putative | chr2:18537294-18538181 FORWARDAP2 AP2 protein|AP2 domain containing protein, expressed	0.518
27.3.3	RNA.regulation of transcription.AP2/EREBP, APETALA2/Ethylene-responsive element binding protein family	loc_os02g54050.1	Transcript	weakly similar to ( 109) AT1G74930 | Symbols: ORA47 | ORA47; DNA binding / transcription factor | chr1:28144239-28144826 FORWARDAP2 AP2 protein|ethylene-responsive transcription factor, putative, expressed	-1.101
27.3.3	RNA.regulation of transcription.AP2/EREBP, APETALA2/Ethylene-responsive element binding protein family	loc_os01g07120.2	Transcript	weakly similar to ( 124) AT2G40340 | Symbols: | AP2 domain-containing transcription factor, putative (DRE2B) | chr2:16848665-16850357 REVERSEAP2 AP2 protein|AP2 domain containing protein, expressed	-0.627
27.3.3	RNA.regulation of transcription.AP2/EREBP, APETALA2/Ethylene-responsive element binding protein family	loc_os03g22170.1	Transcript	very weakly similar to (80.1) AT1G72360 | Symbols: | ethylene-responsive element-binding protein, putative | chr1:27241904-27242777 FORWARDAP2 AP2 protein|AP2 domain containing protein, expressed	1.325
27.3.3	RNA.regulation of transcription.AP2/EREBP, APETALA2/Ethylene-responsive element binding protein family	loc_os01g66270.1	Transcript	protein|AP2 domain containing protein, expressed	-1.061
27.3.3	RNA.regulation of transcription.AP2/EREBP, APETALA2/Ethylene-responsive element binding protein family	loc_os03g08500.1	Transcript	AP2 AP2 protein|AP2 domain containing protein, expressed	0.122
27.3.3	RNA.regulation of transcription.AP2/EREBP, APETALA2/Ethylene-responsive element binding protein family	loc_os02g29550.3	Transcript	weakly similar to ( 145) AT4G13040 | Symbols: | AP2 domain-containing transcription factor family protein | chr4:7613720-7615310 FORWARD protein|AP2 domain containing protein, expressed	0.162
27.3.3	RNA.regulation of transcription.AP2/EREBP, APETALA2/Ethylene-responsive element binding protein family	loc_os01g46870.1	Transcript	very weakly similar to (92.8) AT4G11140 | Symbols: CRF1 | CRF1 (CYTOKININ RESPONSE FACTOR 1); DNA binding / transcription factor | chr4:6794930-6795793 REVERSEvery weakly similar to (82.0) ERF5_NICSY Ethylene-responsive transcription factor 5 (Ethylene-responsive element-binding factor 5 homolog) (EREBP-4) (NsERF4) - Nicotiana sylvestris (Wood tobacco)AP2 AP2 protein|AP2 domain containing protein…	-0.684
27.3.3	RNA.regulation of transcription.AP2/EREBP, APETALA2/Ethylene-responsive element binding protein family	loc_os02g45420.1	Transcript	very weakly similar to (98.6) AT5G52020 | Symbols: | AP2 domain-containing protein | chr5:21124192-21124890 REVERSEAP2 AP2 protein|AP2 domain containing protein, expressed	-1.051
27.3.3	RNA.regulation of transcription.AP2/EREBP, APETALA2/Ethylene-responsive element binding protein family	loc_os01g04800.1	Transcript	moderately similar to ( 234) AT1G25560 | Symbols: TEM1 | TEM1 (TEMPRANILLO 1); transcription factor | chr1:8981891-8982976 REVERSEB3 protein|B3 DNA binding domain containing protein, expressed	-0.093
27.3.3	RNA.regulation of transcription.AP2/EREBP, APETALA2/Ethylene-responsive element binding protein family	loc_os03g09170.1	Transcript	weakly similar to ( 136) AT1G78080 | Symbols: RAP2.4 | RAP2.4 (related to AP2 4); DNA binding / transcription factor | chr1:29364790-29365794 FORWARDAP2 AP2 protein|ethylene-responsive transcription factor, putative, expressed	-0.805
27.3.3	RNA.regulation of transcription.AP2/EREBP, APETALA2/Ethylene-responsive element binding protein family	loc_os01g07120.1	Transcript	weakly similar to ( 127) AT2G40340 | Symbols: | AP2 domain-containing transcription factor, putative (DRE2B) | chr2:16848665-16850357 REVERSEAP2 AP2 protein|AP2 domain containing protein, expressed	-0.38
27.3.3	RNA.regulation of transcription.AP2/EREBP, APETALA2/Ethylene-responsive element binding protein family	loc_os03g08490.1	Transcript	AP2 AP2 protein|AP2 domain containing protein, expressed	-0.794
27.3.3	RNA.regulation of transcription.AP2/EREBP, APETALA2/Ethylene-responsive element binding protein family	loc_os02g52670.1	Transcript	AP2 AP2 protein|AP2 domain containing protein, expressed	-1.059
27.3.3	RNA.regulation of transcription.AP2/EREBP, APETALA2/Ethylene-responsive element binding protein family	loc_os01g12440.1	Transcript	weakly similar to ( 105) AT4G23750 | Symbols: CRF2 | CRF2 (CYTOKININ RESPONSE FACTOR 2); DNA binding / transcription factor | chr4:12376751-12377782 FORWARDvery weakly similar to (89.7) ERF4_NICSY Ethylene-responsive transcription factor 4 (Ethylene-responsive element-binding factor 4 homolog) (EREBP-3) (NsERF3) - Nicotiana sylvestris (Wood tobacco)AP2 AP2 protein|AP2 domain containing protein, e…	0.469
27.3.3	RNA.regulation of transcription.AP2/EREBP, APETALA2/Ethylene-responsive element binding protein family	loc_os03g08460.1	Transcript	very weakly similar to (89.0) AT1G72360 | Symbols: | ethylene-responsive element-binding protein, putative | chr1:27241904-27242777 FORWARDvery weakly similar to (85.1) ERF1_ORYSA Ethylene-responsive transcription factor 1 (Ethylene-responsive element-binding factor 1) (EREBP-1) (OsEREBP1) - Oryza sativa (Rice)AP2 AP2 protein|AP2 domain containing protein, expressed	2.05
27.3.3	RNA.regulation of transcription.AP2/EREBP, APETALA2/Ethylene-responsive element binding protein family	loc_os02g35830.1	Transcript	moderately similar to ( 283) AT3G20300 | Symbols: | unknown protein | chr3:7079832-7081809 REVERSE protein|extracellular ligand-gated ion channel, putative, expressed	0.635
27.3.3	RNA.regulation of transcription.AP2/EREBP, APETALA2/Ethylene-responsive element binding protein family	loc_os02g10760.1	Transcript	weakly similar to ( 182) AT1G15360 | Symbols: SHN1, WIN1 | SHN1 (SHINE 1); DNA binding / sequence-specific DNA binding / transcription factor | chr1:5283609-5284506 FORWARDAP2 AP2 protein|AP2 domain containing protein, expressed	1.129
27.3.3	RNA.regulation of transcription.AP2/EREBP, APETALA2/Ethylene-responsive element binding protein family	loc_os02g09650.1	Transcript	AP2 AP2 protein|AP2 domain containing protein, expressed	0.017
27.3.3	RNA.regulation of transcription.AP2/EREBP, APETALA2/Ethylene-responsive element binding protein family	loc_os12g03290.1	Transcript	moderately similar to ( 221) AT3G54320 | Symbols: WRI1, WRI, ASML1 | WRI1 (WRINKLED 1); DNA binding / transcription factor | chr3:20114809-20118473 FORWARDweakly similar to ( 195) BBM1_BRANA Protein BABY BOOM 1 (BnBBM1) - Brassica napus (Rape)AP2 AP2 protein|AP2 domain containing protein, expressed	-0.044
27.3.3	RNA.regulation of transcription.AP2/EREBP, APETALA2/Ethylene-responsive element binding protein family	loc_os02g45450.1	Transcript	weakly similar to ( 119) AT4G25470 | Symbols: CBF2, DREB1C, FTQ4, ATCBF2 | CBF2 (C-REPEAT/DRE BINDING FACTOR 2); DNA binding / transcription activator/ transcription factor | chr4:13015436-13016086 REVERSEAP2 AP2 protein|dehydration-responsive element-binding protein, putative, expressed	-0.16
27.3.3	RNA.regulation of transcription.AP2/EREBP, APETALA2/Ethylene-responsive element binding protein family	loc_os01g04750.1	Transcript	moderately similar to ( 279) AT1G68840 | Symbols: RAV2, RAP2.8, TEM2 | RAV2 (REGULATOR OF THE ATPASE OF THE VACUOLAR MEMBRANE); DNA binding / transcription factor/ transcription repressor | chr1:25880442-25881500 FORWARDB3 protein|B3 DNA binding domain containing protein, expressed	1.433
27.3.3	RNA.regulation of transcription.AP2/EREBP, APETALA2/Ethylene-responsive element binding protein family	loc_os02g29550.1	Transcript	weakly similar to ( 137) AT4G13040 | Symbols: | AP2 domain-containing transcription factor family protein | chr4:7613720-7615310 FORWARD protein|AP2 domain containing protein, expressed	0.27
27.3.3	RNA.regulation of transcription.AP2/EREBP, APETALA2/Ethylene-responsive element binding protein family	loc_os01g64790.1	Transcript	AP2 AP2 protein|AP2 domain containing protein, expressed	-0.887
27.3.3	RNA.regulation of transcription.AP2/EREBP, APETALA2/Ethylene-responsive element binding protein family	loc_os03g60120.1	Transcript	very weakly similar to (80.1) AT2G46310 | Symbols: CRF5 | CRF5 (CYTOKININ RESPONSE FACTOR 5); DNA binding / transcription factor | chr2:19011614-19012498 FORWARDAP2 AP2 protein|AP2 domain containing protein, expressed	0.161
27.3.3	RNA.regulation of transcription.AP2/EREBP, APETALA2/Ethylene-responsive element binding protein family	loc_os02g06330.1	Transcript	AP2 AP2 protein|AP2 domain containing protein, expressed	0.059
27.3.3	RNA.regulation of transcription.AP2/EREBP, APETALA2/Ethylene-responsive element binding protein family	loc_os01g21120.1	Transcript	very weakly similar to (97.4) AT2G47520 | Symbols: | AP2 domain-containing transcription factor, putative | chr2:19502891-19503490 REVERSEAP2 AP2 protein|AP2 domain containing protein, expressed	1.056
27.3.3	RNA.regulation of transcription.AP2/EREBP, APETALA2/Ethylene-responsive element binding protein family	loc_os01g73770.1	Transcript	weakly similar to ( 139) AT5G51990 | Symbols: CBF4, DREB1D | CBF4 (C- REPEAT-BINDING FACTOR 4); DNA binding / transcription activator/ transcription factor | chr5:21117113-21117787 REVERSE protein|dehydration-responsive element-binding protein, putative, expressed	-0.228
27.3.3	RNA.regulation of transcription.AP2/EREBP, APETALA2/Ethylene-responsive element binding protein family	loc_os02g42585.1	Transcript	weakly similar to ( 123) AT2G20880 | Symbols: | AP2 domain-containing transcription factor, putative | chr2:8986053-8987063 FORWARDvery weakly similar to (85.5) ERF5_NICSY Ethylene-responsive transcription factor 5 (Ethylene-responsive element-binding factor 5 homolog) (EREBP-4) (NsERF4) - Nicotiana sylvestris (Wood tobacco)AP2 AP2 protein|AP2 domain containing protein, expressed	-1.049
27.3.3	RNA.regulation of transcription.AP2/EREBP, APETALA2/Ethylene-responsive element binding protein family	loc_os01g54890.1	Transcript	AP2 AP2 protein|ethylene-responsive transcription factor 2, putative, expressed	-1.612
27.3.3	RNA.regulation of transcription.AP2/EREBP, APETALA2/Ethylene-responsive element binding protein family	loc_os11g03540.1	Transcript	moderately similar to ( 226) AT3G54320 | Symbols: WRI1, WRI, ASML1 | WRI1 (WRINKLED 1); DNA binding / transcription factor | chr3:20114809-20118473 FORWARDweakly similar to ( 199) BBM1_BRANA Protein BABY BOOM 1 (BnBBM1) - Brassica napus (Rape)AP2 AP2 protein|AP2 domain containing protein, expressed	-0.81
27.3.35	RNA.regulation of transcription.bZIP transcription factor family	loc_os02g44900.1	Transcript	moderately similar to ( 317) AT4G35240 | Symbols: | unknown protein | chr4:16761479-16764324 REVERSEDUF632 protein|expressed protein	1.085
27.3.35	RNA.regulation of transcription.bZIP transcription factor family	loc_os12g06520.1	Transcript	weakly similar to ( 144) AT1G43700 | Symbols: VIP1 | VIP1 (VIRE2-INTERACTING PROTEIN 1); protein binding / transcription factor | chr1:16484352-16486017 FORWARDweakly similar to ( 129) RF2B_ORYSA Transcription factor RF2b - Oryza sativa (Rice) protein|bZIP transcription factor domain containing protein, expressed	0.739
27.3.35	RNA.regulation of transcription.bZIP transcription factor family	loc_os03g58250.1	Transcript	weakly similar to ( 117) AT5G28770 | Symbols: BZO2H3 | BZO2H3; DNA binding / protein heterodimerization/ transcription factor | chr5:10796907-10798147 REVERSEweakly similar to ( 166) CPRF2_PETCR Light-inducible protein CPRF-2 - Petroselinum crispum (Parsley) (Petroselinum hortense) protein|bZIP transcription factor domain containing protein, expressed	-0.018
27.3.35	RNA.regulation of transcription.bZIP transcription factor family	loc_os03g21800.1	Transcript	weakly similar to ( 200) AT2G40620 | Symbols: | bZIP transcription factor family protein | chr2:16954804-16956872 REVERSEmoderately similar to ( 394) RF2B_ORYSA Transcription factor RF2b - Oryza sativa (Rice) protein|bZIP transcription factor family protein, putative, expressed	0.235
27.3.35	RNA.regulation of transcription.bZIP transcription factor family	loc_os03g20530.1	Transcript	moderately similar to ( 323) AT2G27090 | Symbols: | unknown protein | chr2:11567691-11570345 REVERSEDUF632 protein|DUF630/DUF632 domains containing protein, putative, expressed	-0.287
27.3.35	RNA.regulation of transcription.bZIP transcription factor family	loc_os01g72970.1	Transcript	moderately similar to ( 305) AT1G21740 | Symbols: | unknown protein | chr1:7641580-7645078 FORWARDDUF632 protein|DUF630/DUF632 domains containing protein, putative, expressed	-0.134
27.3.35	RNA.regulation of transcription.bZIP transcription factor family	loc_os12g13170.3	Transcript	weakly similar to ( 141) AT1G32150 | Symbols: | bZIP transcription factor family protein | chr1:11566022-11568317 FORWARDvery weakly similar to (91.7) HBP1A_WHEAT Transcription factor HBP-1a (Histone-specific transcription factor HBP1) - Triticum aestivum (Wheat)MFMR protein|transcription factor, putative, expressed	0.331
27.3.35	RNA.regulation of transcription.bZIP transcription factor family	loc_os10g41310.1	Transcript	highly similar to ( 530) AT3G60320 | Symbols: | DNA binding | chr3:22292073-22295228 REVERSEDUF632 DUF630 protein|DUF630/DUF632 domains containing protein, putative, expressed	1.083
27.3.35	RNA.regulation of transcription.bZIP transcription factor family	loc_os02g33560.1	Transcript	weakly similar to ( 131) AT5G04840 | Symbols: | bZIP protein | chr5:1406005-1407648 FORWARD protein|expressed protein	1.057
27.3.35	RNA.regulation of transcription.bZIP transcription factor family	loc_os11g05480.1	Transcript	moderately similar to ( 375) AT1G08320 | Symbols: | bZIP family transcription factor | chr1:2622113-2627451 REVERSEmoderately similar to ( 330) TGA21_TOBAC TGACG-sequence-specific DNA-binding protein TGA-2.1 (TGA2.1) - Nicotiana tabacum (Common tobacco) protein|transcription factor, putative, expressed	0.837
27.3.35	RNA.regulation of transcription.bZIP transcription factor family	loc_os11g11100.1	Transcript	weakly similar to ( 159) AT1G58110 | Symbols: | bZIP family transcription factor | chr1:21515919-21517374 REVERSE protein|bZIP transcription factor domain containing protein, expressed	0.605
27.3.35	RNA.regulation of transcription.bZIP transcription factor family	loc_os01g40330.1	Transcript	weakly similar to ( 186) AT3G51290 | Symbols: | proline-rich family protein | chr3:19039980-19042437 FORWARDDUF632 DUF630 protein|DUF630/DUF632 domains containing protein, putative, expressed	-0.471
27.3.35	RNA.regulation of transcription.bZIP transcription factor family	loc_os01g65970.1	Transcript	very weakly similar to (97.4) AT1G68640 | Symbols: PAN | PAN (PERIANTHIA); DNA binding / transcription factor | chr1:25769739-25772303 REVERSEvery weakly similar to (97.1) HBP1B_WHEAT Transcription factor HBP-1b(c38) - Triticum aestivum (Wheat) protein|transcription factor HBP-1b, putative, expressed	-0.284
27.3.35	RNA.regulation of transcription.bZIP transcription factor family	loc_os02g10140.1	Transcript	weakly similar to ( 164) AT5G06839 | Symbols: | bZIP family transcription factor | chr5:2120911-2126217 FORWARDweakly similar to ( 142) TGA21_TOBAC TGACG-sequence-specific DNA-binding protein TGA-2.1 (TGA2.1) - Nicotiana tabacum (Common tobacco) protein|bZIP transcription factor domain containing protein, expressed	-0.316
27.3.35	RNA.regulation of transcription.bZIP transcription factor family	loc_os01g11350.1	Transcript	weakly similar to ( 198) AT3G58120 | Symbols: ATBZIP61, BZIP61 | BZIP61; DNA binding / transcription activator/ transcription factor | chr3:21521289-21523078 REVERSE protein|bZIP transcription factor domain containing protein, expressed	0.626
27.3.35	RNA.regulation of transcription.bZIP transcription factor family	loc_os12g09250.1	Transcript	weakly similar to ( 148) AT1G58110 | Symbols: | bZIP family transcription factor | chr1:21515919-21517374 REVERSE protein|bZIP transcription factor domain containing protein, expressed	0.391
27.3.35	RNA.regulation of transcription.bZIP transcription factor family	loc_os02g03580.3	Transcript	weakly similar to ( 151) AT1G32150 | Symbols: | bZIP transcription factor family protein | chr1:11566022-11568317 FORWARDmoderately similar to ( 328) HBP1A_WHEAT Transcription factor HBP-1a (Histone-specific transcription factor HBP1) - Triticum aestivum (Wheat)MFMR bZIP_1 BRLZ protein|transcription factor, putative, expressed	1.141
27.3.35	RNA.regulation of transcription.bZIP transcription factor family	loc_os12g37410.1	Transcript	very weakly similar to (98.6) AT3G62420 | Symbols: ATBZIP53 | ATBZIP53 (BASIC REGION/LEUCINE ZIPPER MOTIF 53); DNA binding / protein heterodimerization/ sequence-specific DNA binding / transcription factor | chr3:23091844-23092284 REVERSEweakly similar to ( 168) OCS1_MAIZE Ocs element-binding factor 1 (OCSBF-1) - Zea mays (Maize) protein|CPuORF5 - conserved peptide uORF-containing transcript, exp…	-0.521
27.3.35	RNA.regulation of transcription.bZIP transcription factor family	loc_os02g03960.1	Transcript	very weakly similar to (88.6) AT1G75390 | Symbols: AtbZIP44 | AtbZIP44 (Arabidopsis thaliana basic leucine-zipper 44); DNA binding / protein heterodimerization/ transcription factor | chr1:28292224-28292665 FORWARD protein|CPuORF1 - conserved peptide uORF-containing transcript, expressed	0.806
27.3.35	RNA.regulation of transcription.bZIP transcription factor family	loc_os02g10860.1	Transcript	weakly similar to ( 113) AT5G11260 | Symbols: HY5, TED 5 | HY5 (ELONGATED HYPOCOTYL 5); DNA binding / double-stranded DNA binding / transcription factor | chr5:3593583-3594800 REVERSE protein|bZIP transcription factor domain containing protein, expressed	0.254
27.3.35	RNA.regulation of transcription.bZIP transcription factor family	loc_os01g64730.1	Transcript	weakly similar to ( 103) AT1G03970 | Symbols: GBF4 | GBF4; DNA binding / sequence-specific DNA binding / transcription factor | chr1:1018237-1019049 FORWARD protein|bZIP transcription factor domain containing protein, expressed	-0.716
27.3.35	RNA.regulation of transcription.bZIP transcription factor family	loc_os02g07850.1	Transcript	weakly similar to ( 133) AT2G19090 | Symbols: | unknown protein | chr2:8265178-8267879 REVERSEDUF632 protein|DUF630/DUF632 domains containing protein, putative, expressed	1.24
27.3.35	RNA.regulation of transcription.bZIP transcription factor family	loc_os01g55150.1	Transcript	weakly similar to ( 162) AT2G42380 | Symbols: ATBZIP34, BZIP34 | bZIP transcription factor family protein | chr2:17647205-17648660 REVERSEvery weakly similar to (82.4) RF2A_ORYSA Transcription factor RF2a - Oryza sativa (Rice) protein|bZIP transcription factor domain containing protein, expressed	0.594
27.3.35	RNA.regulation of transcription.bZIP transcription factor family	loc_os02g43770.1	Transcript	moderately similar to ( 254) AT3G60320 | Symbols: | DNA binding | chr3:22292073-22295228 REVERSEDUF632 protein|DUF630/DUF632 domains containing protein, putative, expressed	0.128
27.3.35	RNA.regulation of transcription.bZIP transcription factor family	loc_os12g05680.1	Transcript	moderately similar to ( 353) AT1G08320 | Symbols: | bZIP family transcription factor | chr1:2622113-2627451 REVERSEmoderately similar to ( 321) TGA21_TOBAC TGACG-sequence-specific DNA-binding protein TGA-2.1 (TGA2.1) - Nicotiana tabacum (Common tobacco) protein|transcription factor, putative, expressed	0.223
27.3.35	RNA.regulation of transcription.bZIP transcription factor family	loc_os02g14910.1	Transcript	weakly similar to ( 167) AT3G58120 | Symbols: ATBZIP61, BZIP61 | BZIP61; DNA binding / transcription activator/ transcription factor | chr3:21521289-21523078 REVERSEvery weakly similar to (83.6) RF2B_ORYSA Transcription factor RF2b - Oryza sativa (Rice) protein|bZIP transcription factor family protein, putative, expressed	1.174
27.3.35	RNA.regulation of transcription.bZIP transcription factor family	loc_os01g58760.1	Transcript	very weakly similar to (92.4) AT2G16770 | Symbols: | DNA binding / transcription factor | chr2:7279859-7280817 FORWARD protein|bZIP transcription factor domain containing protein, expressed	-0.49
27.3.35	RNA.regulation of transcription.bZIP transcription factor family	loc_os10g38820.1	Transcript	weakly similar to ( 183) AT4G38900 | Symbols: | bZIP protein | chr4:18139564-18141520 REVERSEweakly similar to ( 120) RF2A_ORYSA Transcription factor RF2a - Oryza sativa (Rice) protein|bZIP family transcription factor, putative, expressed	-0.094
27.3.35	RNA.regulation of transcription.bZIP transcription factor family	loc_os01g01070.3	Transcript	weakly similar to ( 157) AT1G24265 | Symbols: | unknown protein | chr1:8600613-8603630 FORWARDDUF1664 protein|expressed protein	0.135
27.3.35	RNA.regulation of transcription.bZIP transcription factor family	loc_os01g59760.1	Transcript	weakly similar to ( 197) AT3G56850 | Symbols: AREB3, DPBF3 | AREB3 (ABA-RESPONSIVE ELEMENT BINDING PROTEIN 3); DNA binding / transcription activator/ transcription factor | chr3:21046554-21047894 REVERSE protein|bZIP transcription factor, putative, expressed	0.025
27.3.35	RNA.regulation of transcription.bZIP transcription factor family	loc_os11g06170.1	Transcript	weakly similar to ( 105) AT1G43700 | Symbols: VIP1 | VIP1 (VIRE2-INTERACTING PROTEIN 1); protein binding / transcription factor | chr1:16484352-16486017 FORWARD protein|bZIP transcriptional activator RSG, putative, expressed	0.139
27.3.35	RNA.regulation of transcription.bZIP transcription factor family	loc_os01g31580.1	Transcript	moderately similar to ( 480) AT1G52320 | Symbols: | unknown protein | chr1:19485399-19487204 FORWARDDUF632 DUF630 protein|BZIP protein, putative, expressed	0.779
27.3.32	RNA.regulation of transcription.WRKY domain transcription factor family	loc_os12g02450.1	Transcript	protein|WRKY64, expressed	-2.321
27.3.32	RNA.regulation of transcription.WRKY domain transcription factor family	loc_os03g55164.1	Transcript	moderately similar to ( 422) AT3G29185 | Symbols: | unknown protein | chr3:11155092-11157207 REVERSEWRKY protein|WRKY4, expressed	0.169
27.3.32	RNA.regulation of transcription.WRKY domain transcription factor family	loc_os01g46800.1	Transcript	weakly similar to ( 138) AT4G23810 | Symbols: WRKY53, ATWRKY53 | WRKY53; DNA binding / protein binding / transcription activator/ transcription factor | chr4:12392666-12393739 REVERSEWRKY protein|WRKY15, expressed	-0.346
27.3.32	RNA.regulation of transcription.WRKY domain transcription factor family	loc_os12g02400.1	Transcript	protein|WRKY114, expressed	-1.017
27.3.32	RNA.regulation of transcription.WRKY domain transcription factor family	loc_os11g29870.1	Transcript	weakly similar to ( 159) AT5G13080 | Symbols: WRKY75, ATWRKY75 | WRKY75; transcription factor | chr5:4149928-4151019 REVERSEWRKY protein|WRKY72, expressed	-0.189
27.3.32	RNA.regulation of transcription.WRKY domain transcription factor family	loc_os02g53100.1	Transcript	weakly similar to ( 160) AT1G68150 | Symbols: WRKY9, ATWRKY9 | WRKY9; transcription factor | chr1:25543970-25545615 FORWARDWRKY protein|WRKY32, expressed	0.623
27.3.32	RNA.regulation of transcription.WRKY domain transcription factor family	loc_os01g60490.1	Transcript	very weakly similar to (83.6) AT2G40740 | Symbols: WRKY55, ATWRKY55 | WRKY55; transcription factor | chr2:16997177-16999276 FORWARDWRKY protein|WRKY22, expressed	-1.203
27.3.32	RNA.regulation of transcription.WRKY domain transcription factor family	loc_os02g08440.3	Transcript	weakly similar to ( 109) AT1G80840 | Symbols: WRKY40, ATWRKY40 | WRKY40; transcription factor | chr1:30383834-30385356 FORWARD protein|WRKY71, expressed	-0.041
27.3.32	RNA.regulation of transcription.WRKY domain transcription factor family	loc_os01g40430.1	Transcript	weakly similar to ( 132) AT1G68150 | Symbols: WRKY9, ATWRKY9 | WRKY9; transcription factor | chr1:25543970-25545615 FORWARDWRKY protein|WRKY27, expressed	0.839
27.3.32	RNA.regulation of transcription.WRKY domain transcription factor family	loc_os01g14440.1	Transcript	moderately similar to ( 280) AT1G62300 | Symbols: WRKY6, ATWRKY6 | WRKY6; transcription factor | chr1:23016887-23019155 REVERSEWRKY protein|WRKY1, expressed	1.542
27.3.32	RNA.regulation of transcription.WRKY domain transcription factor family	loc_os03g53050.1	Transcript	weakly similar to ( 191) AT3G04670 | Symbols: WRKY39, ATWRKY39 | WRKY39; calmodulin binding / transcription factor | chr3:1266737-1267691 REVERSEWRKY protein|WRKY121, expressed	0.726
27.3.32	RNA.regulation of transcription.WRKY domain transcription factor family	loc_os02g26430.1	Transcript	weakly similar to ( 122) AT4G31550 | Symbols: WRKY11, ATWRKY11 | WRKY11; calmodulin binding / transcription factor | chr4:15290065-15291458 REVERSEWRKY protein|WRKY42, expressed	-1.022
27.3.32	RNA.regulation of transcription.WRKY domain transcription factor family	loc_os01g18584.1	Transcript	weakly similar to ( 174) AT4G04450 | Symbols: WRKY42, AtWRKY42 | WRKY42; transcription factor | chr4:2218379-2221113 FORWARDWRKY protein|WRKY9, expressed	0.408
27.3.32	RNA.regulation of transcription.WRKY domain transcription factor family	loc_os03g33012.1	Transcript	moderately similar to ( 254) AT2G03340 | Symbols: WRKY3 | WRKY3; transcription factor | chr2:1014724-1016936 REVERSEWRKY protein|WRKY81, expressed	0.814
27.3.32	RNA.regulation of transcription.WRKY domain transcription factor family	loc_os01g09100.1	Transcript	weakly similar to ( 119) AT5G26170 | Symbols: WRKY50, ATWRKY50 | WRKY50; transcription factor | chr5:9147176-9148128 REVERSEWRKY protein|WRKY10, expressed	-0.076
27.3.32	RNA.regulation of transcription.WRKY domain transcription factor family	loc_os01g43650.1	Transcript	weakly similar to ( 136) AT2G47260 | Symbols: WRKY23, ATWRKY23 | WRKY23; transcription factor | chr2:19405045-19406446 REVERSEWRKY protein|WRKY11, expressed	-0.7
27.3.32	RNA.regulation of transcription.WRKY domain transcription factor family	loc_os01g54600.1	Transcript	weakly similar to ( 127) AT1G29280 | Symbols: WRKY65, ATWRKY65 | WRKY65; transcription factor | chr1:10236589-10237467 FORWARDWRKY protein|WRKY13, expressed	0.572
27.3.32	RNA.regulation of transcription.WRKY domain transcription factor family	loc_os02g08440.2	Transcript	weakly similar to ( 147) AT1G80840 | Symbols: WRKY40, ATWRKY40 | WRKY40; transcription factor | chr1:30383834-30385356 FORWARDWRKY protein|WRKY71, expressed	-0.392
27.3.32	RNA.regulation of transcription.WRKY domain transcription factor family	loc_os01g47560.1	Transcript	weakly similar to ( 159) AT1G29860 | Symbols: WRKY71, ATWRKY71 | WRKY71; transcription factor | chr1:10454482-10455652 FORWARDWRKY protein|WRKY16, expressed	0.236
27.3.32	RNA.regulation of transcription.WRKY domain transcription factor family	loc_os03g21710.1	Transcript	very weakly similar to (90.9) AT3G56400 | Symbols: WRKY70, ATWRKY70 | WRKY70; transcription factor/ transcription repressor | chr3:20909082-20910409 REVERSEWRKY protein|WRKY79, expressed	-0.98
27.3.32	RNA.regulation of transcription.WRKY domain transcription factor family	loc_os01g60600.1	Transcript	very weakly similar to (80.1) AT4G11070 | Symbols: WRKY41, AtWRKY41 | WRKY41; transcription factor | chr4:6759303-6760763 FORWARDWRKY protein|WRKY108, expressed	-0.547
27.3.32	RNA.regulation of transcription.WRKY domain transcription factor family	loc_os01g60640.1	Transcript	protein|WRKY21, expressed	0.2
27.3.32	RNA.regulation of transcription.WRKY domain transcription factor family	loc_os11g02520.1	Transcript	protein|WRKY104, expressed	-0.247
27.3.32	RNA.regulation of transcription.WRKY domain transcription factor family	loc_os01g53040.1	Transcript	weakly similar to ( 127) AT1G29280 | Symbols: WRKY65, ATWRKY65 | WRKY65; transcription factor | chr1:10236589-10237467 FORWARDWRKY protein|WRKY14, expressed	-0.415
27.3.32	RNA.regulation of transcription.WRKY domain transcription factor family	loc_os12g01180.1	Transcript	weakly similar to ( 131) AT5G60190 | Symbols: | Ulp1 protease family protein | chr5:24235319-24235999 FORWARD WRKY protein|WRKY57, expressed	0.515
27.3.32	RNA.regulation of transcription.WRKY domain transcription factor family	loc_os03g63810.1	Transcript	weakly similar to ( 174) AT1G30650 | Symbols: WRKY14, ATWRKY14, AR411 | WRKY14; transcription factor | chr1:10868612-10870973 FORWARDWRKY protein|WRKY80, expressed	0.869
27.3.32	RNA.regulation of transcription.WRKY domain transcription factor family	loc_os03g55080.1	Transcript	weakly similar to ( 144) AT1G69310 | Symbols: WRKY57, ATWRKY57 | WRKY57; transcription factor | chr1:26056118-26057909 REVERSEWRKY protein|WRKY3, expressed	0.454
27.3.32	RNA.regulation of transcription.WRKY domain transcription factor family	loc_os01g53260.1	Transcript	weakly similar to ( 170) AT5G41570 | Symbols: WRKY24, ATWRKY24 | WRKY24; transcription factor | chr5:16624220-16625689 FORWARDWRKY protein|WRKY23, expressed	0.55
27.3.32	RNA.regulation of transcription.WRKY domain transcription factor family	loc_os01g61080.1	Transcript	moderately similar to ( 258) AT2G38470 | Symbols: WRKY33, ATWRKY33 | WRKY33; transcription factor | chr2:16108476-16110539 FORWARDWRKY protein|WRKY24, expressed	0.978
27.3.32	RNA.regulation of transcription.WRKY domain transcription factor family	loc_os12g02440.3	Transcript	protein|WRKY95, expressed	-0.033
27.3.32	RNA.regulation of transcription.WRKY domain transcription factor family	loc_os01g09080.1	Transcript	weakly similar to ( 145) AT5G15130 | Symbols: WRKY72, ATWRKY72 | WRKY72; transcription factor | chr5:4904426-4906879 FORWARDWRKY protein|WRKY107, expressed	0.899
27.3.32	RNA.regulation of transcription.WRKY domain transcription factor family	loc_os12g32250.1	Transcript	moderately similar to ( 290) AT2G03340 | Symbols: WRKY3 | WRKY3; transcription factor | chr2:1014724-1016936 REVERSEWRKY protein|WRKY96, expressed	-0.377
27.3.32	RNA.regulation of transcription.WRKY domain transcription factor family	loc_os01g40260.1	Transcript	weakly similar to ( 125) AT5G26170 | Symbols: WRKY50, ATWRKY50 | WRKY50; transcription factor | chr5:9147176-9148128 REVERSEWRKY protein|WRKY77, expressed	-0.658
27.3.32	RNA.regulation of transcription.WRKY domain transcription factor family	loc_os02g43560.1	Transcript	weakly similar to ( 103) AT2G44745 | Symbols: | WRKY family transcription factor | chr2:18447482-18449004 REVERSE protein|WRKY34, expressed	0.425
[truncated: 1,333 more rows]

## Sheet: ubiquitin mediated degradation
Bin code	Bin name	Transcript ID		Description	logFC
[truncated: 287 more rows]

## Sheet: Metabolism overview
Bin code	Bin name	Transcript ID		Description	logFC
[truncated: 576 more rows]

## Sheet: Cell function overview
Bin code	Bin name	Transcript ID		Description	logFC
[truncated: 5,573 more rows]
