# Supplementary material for: An endophyte from salt-adapted Pokkali rice confers salt-tolerance to a salt-sensitive rice variety and targets a unique pattern of genes in its new host
Source: Sci Rep. 2020 Feb 24;10:3237. doi: 10.1038/s41598-020-59998-x (PMC7039991; doi:10.1038/s41598-020-59998-x)
Supplement: Supplementary file 8 — Supplementary information8. [file 41598_2020_59998_MOESM8_ESM.xlsx]

## Sheet: megha_network(1)
SUID	__mclCluster	BinName	FDR	Gene description	logCPM	logFC	MAA	name	PValue	shared name
421	1		0.493884	protein kinase domain containing protein, expressed	2.25653	1.36117	0.443085	LOC_Os02g50970.1	0.0165615	LOC_Os02g50970.1
296	16		0.726474	cyclic nucleotide-gated ion channel 2, putative, expressed	2.17585	1.12971	0.443085	LOC_Os03g55100.1	0.0494692	LOC_Os03g55100.1
297	16		0.633189	exo70 exocyst complex subunit domain containing protein, expressed	2.65237	1.18584	0.443085	LOC_Os01g55799.1	0.0330931	LOC_Os01g55799.1
189	1		0.445524	M-phase phosphoprotein 10, putative, expressed	1.06126	1.64719	0.443085	LOC_Os10g42280.1	0.012901	LOC_Os10g42280.1
192	6		0.900151	kinesin motor domain containing protein, putative, expressed	1.11514	1.02391	0.539623	LOC_Os03g05830.1	0.104453	LOC_Os03g05830.1
193	3		0.171112	aquaporin protein, putative, expressed	4.09954	-1.63503	0.427876	LOC_Os01g74450.1	0.00222964	LOC_Os01g74450.1
194	3		0.375172	aquaporin protein, putative, expressed	4.49645	1.37888	0.427876	LOC_Os10g36924.1	0.00922779	LOC_Os10g36924.1
195	3		0.540545	aquaporin protein, putative, expressed	2.4484	1.31359	0.427876	LOC_Os01g13120.1	0.0203014	LOC_Os01g13120.1
196	3		0.593674	aquaporin protein, putative, expressed	2.40296	-1.23179	0.427876	LOC_Os02g44080.1	0.0277251	LOC_Os02g44080.1
299	3		0.935146	NB-ARC domain containing protein, expressed	0.662444	1.0637	0.427876	LOC_Os10g41760.1	0.125758	LOC_Os10g41760.1
198	3						0.427876	LOC_Os02g41860.1		LOC_Os02g41860.1
199	3		0.60405	vacuolar ATP synthase 98 kDa subunit, putative, expressed	1.46907	1.33563	0.427876	LOC_Os02g33710.1	0.0290684	LOC_Os02g33710.1
200	6		0.68563	NBS-LRR disease resistance protein, putative, expressed	1.60264	1.21824	0.539623	LOC_Os03g11200.1	0.041602	LOC_Os03g11200.1
201	7		0.571302	retrotransposon protein, putative, Ty1-copia subclass, expressed	2.60076	1.25281	0.567466	LOC_Os03g50970.1	0.0243865	LOC_Os03g50970.1
302	1		0.702519	CAMK_KIN1/SNF1/Nim1_like.8 - CAMK includes calcium/calmodulin depedent protein kinases, expressed	3.20003	-1.08686	0.443085	LOC_Os01g10890.1	0.0456465	LOC_Os01g10890.1
303	12		0.726474	magnesium-chelatase subunit chlD, chloroplast precursor, putative, expressed	1.89449	1.13059	0.455779	LOC_Os03g59640.1	0.0519091	LOC_Os03g59640.1
304	12	secondary metabolism.isoprenoids.non-mevalonate pathway	0.564882	FAD binding domain containing protein, expressed	4.04573	1.20845	0.455779	LOC_Os02g51080.1	0.0223603	LOC_Os02g51080.1
204	1		0.592297	Ser/Thr protein phosphatase family protein, putative, expressed	1.70202	1.30588	0.443085	LOC_Os02g08364.1	0.0273741	LOC_Os02g08364.1
306	2		0.30171	anthocyanin 3-O-beta-glucosyltransferase, putative, expressed	2.44585	-1.55374	0.339307	LOC_Os01g45110.1	0.00584423	LOC_Os01g45110.1
205	1		0.96206	amine oxidase, putative, expressed	0.640373	1.02904	0.443085	LOC_Os01g43100.1	0.140928	LOC_Os01g43100.1
307	2		0.486144	flavonol-3-O-glycoside-7-O-glucosyltransferase 1, putative, expressed	3.29258	-1.30786	0.339307	LOC_Os01g08090.1	0.0160526	LOC_Os01g08090.1
308	2		0.373074	UDP-glucoronosyl and UDP-glucosyl transferase, putative, expressed	1.60551	-1.57715	0.339307	LOC_Os02g11640.1	0.00903198	LOC_Os02g11640.1
309	2		0.766292	cytokinin-O-glucosyltransferase 3, putative, expressed	2.69764	1.03985	0.339307	LOC_Os02g11130.1	0.0595548	LOC_Os02g11130.1
206	1		0.0317488	protein phosphatase 2c, putative, expressed	1.59441	2.43277	0.443085	LOC_Os12g01770.1	0.00016198	LOC_Os12g01770.1
310	2		0.592297	anthocyanidin 5,3-O-glucosyltransferase, putative, expressed	1.87413	1.29195	0.339307	LOC_Os01g53430.1	0.0274335	LOC_Os01g53430.1
311	2		0.156008	cytokinin-O-glucosyltransferase 2, putative, expressed	2.08393	-1.83568	0.339307	LOC_Os02g51910.1	0.00183478	LOC_Os02g51910.1
207	1		0.692238	DANA2, putative, expressed	1.36499	1.25245	0.443085	LOC_Os11g22404.1	0.0434836	LOC_Os11g22404.1
312	2		0.531272	UDP-glucoronosyl and UDP-glucosyl transferase domain containing protein, expressed	1.86384	1.37742	0.339307	LOC_Os03g55040.1	0.0192195	LOC_Os03g55040.1
314	2		0.319615	UDP-glucoronosyl and UDP-glucosyl transferase domain containing protein, expressed	2.63237	1.53792	0.339307	LOC_Os12g37510.1	0.00643064	LOC_Os12g37510.1
428	1	development	0.739039	late embryogenesis abundant protein 1, putative, expressed	3.01347	-1.04829	0.443085	LOC_Os03g20680.1	0.0532966	LOC_Os03g20680.1
208	1						0.443085	LOC_Os03g55320.1		LOC_Os03g55320.1
430	4	signalling.G-proteins	0.483393	G-protein alpha subunit, putative, expressed	2.50448	1.36051	0.443085	LOC_Os12g40190.1	0.0158283	LOC_Os12g40190.1
506	9		0.791192	cell division control protein 48 homolog E, putative, expressed	2.84165	1.01336	0.505913	LOC_Os10g30580.1	0.0663348	LOC_Os10g30580.1
315	2		0.953632	expressed protein	0.706352	1.024	0.339307	LOC_Os03g04530.1	0.136447	LOC_Os03g04530.1
316	2		0.271001	multidrug resistance protein, putative, expressed	1.14121	1.85567	0.339307	LOC_Os03g40540.1	0.00491835	LOC_Os03g40540.1
507	4		0.464748	dynamin, putative, expressed	1.26432	1.56543	0.443085	LOC_Os02g50550.1	0.0140444	LOC_Os02g50550.1
317	2		0.556257	cytochrome P450, putative, expressed	1.24582	-1.41539	0.339307	LOC_Os11g18570.1	0.0214181	LOC_Os11g18570.1
320	2		0.170119	transposon protein, putative, unclassified, expressed	2.66406	1.74012	0.339307	LOC_Os03g25150.1	0.00218118	LOC_Os03g25150.1
321	2		0.797128	retrotransposon protein, putative, unclassified, expressed	1.11792	-1.15012	0.339307	LOC_Os10g10720.1	0.067832	LOC_Os10g10720.1
322	2		0.688809	cytochrome P450, putative, expressed	1.19169	1.29847	0.339307	LOC_Os02g09400.1	0.0423644	LOC_Os02g09400.1
78	5		0.199267	RPA1B - Putative single-stranded DNA binding complex subunit 1, expressed	1.58635	1.84506	0.567466	LOC_Os03g11540.1	0.00278288	LOC_Os03g11540.1
323	2		0.590552	transposon protein, putative, unclassified, expressed	1.84516	1.30002	0.339307	LOC_Os10g36960.1	0.027072	LOC_Os10g36960.1
79	5		0.678158	RPA2A - Putative single-stranded DNA binding complex subunit 2, expressed	2.18313	1.17864	0.567466	LOC_Os02g58220.1	0.0404914	LOC_Os02g58220.1
324	2		0.306064	cytochrome P450, putative, expressed	1.81363	-1.62953	0.339307	LOC_Os10g30390.1	0.00595527	LOC_Os10g30390.1
325	2		0.664721	cytochrome P450, putative, expressed	3.99242	-1.09915	0.339307	LOC_Os03g55240.1	0.0376049	LOC_Os03g55240.1
81	5		0.109756	MCM2 - Putative minichromosome maintenance MCM complex subunit 2, expressed	1.41236	2.11205	0.567466	LOC_Os11g29380.1	0.00100878	LOC_Os11g29380.1
326	2		0.321087	cytochrome P450, putative, expressed	4.0575	-1.44898	0.339307	LOC_Os01g12770.1	0.00655676	LOC_Os01g12770.1
82	5		0.530916	cyclin, putative, expressed	1.95691	1.36214	0.567466	LOC_Os10g41390.1	0.0191648	LOC_Os10g41390.1
327	2		0.885713	cytochrome P450, putative, expressed	0.768702	1.12102	0.339307	LOC_Os11g29720.1	0.0980359	LOC_Os11g29720.1
328	2		0.807669	transposon protein, putative, unclassified, expressed	2.05132	-1.02174	0.339307	LOC_Os10g37160.1	0.0707897	LOC_Os10g37160.1
329	2		0.126093	cytochrome P450, putative, expressed	1.98816	1.92009	0.339307	LOC_Os02g01890.1	0.00125855	LOC_Os02g01890.1
434	1	bZIP transcription factor family	0.794655	retrotransposon protein, putative, unclassified, expressed	1.16169	1.17412	0.443085	LOC_Os02g14910.1	0.0674024	LOC_Os02g14910.1
330	2		0.407175	cytochrome P450, putative, expressed	1.44177	1.57675	0.339307	LOC_Os02g30080.1	0.0110485	LOC_Os02g30080.1
331	2		0.597048	cytochrome P450, putative, expressed	1.93038	1.27682	0.339307	LOC_Os02g17760.1	0.0281261	LOC_Os02g17760.1
332	2		0.110254	cytochrome P450, putative, expressed	2.12637	-1.93955	0.339307	LOC_Os03g39760.1	0.00101781	LOC_Os03g39760.1
86	8	signalling.G-proteins	0.650039	WD domain, G-beta repeat domain containing protein, expressed	1.26606	1.32814	0.610609	LOC_Os03g52470.1	0.0355596	LOC_Os03g52470.1
87	8	signalling.G-proteins	0.835362	receptor-like protein kinase HAIKU2 precursor, putative, expressed	0.808808	1.18225	0.610609	LOC_Os03g42770.1	0.0785752	LOC_Os03g42770.1
335	2	secondary metabolism.phenylpropanoids	0.833605	zinc-binding protein, putative, expressed	1.60409	1.04884	0.339307	LOC_Os01g67540.1	0.0778995	LOC_Os01g67540.1
88	8		0.679495	WD domain, G-beta repeat domain containing protein, expressed	1.49485	1.24288	0.610609	LOC_Os01g13730.1	0.0408533	LOC_Os01g13730.1
336	2		0.637724	glutelin, putative, expressed	1.06318	1.3667	0.339307	LOC_Os01g67550.1	0.0336121	LOC_Os01g67550.1
89	8		0.445524	cyclase/dehydrase family protein, putative, expressed	1.06126	1.64719	0.610609	LOC_Os12g04010.1	0.012901	LOC_Os12g04010.1
337	2		0.96206	protein phosphatase 2C, putative, expressed	0.640373	1.02904	0.339307	LOC_Os10g38850.1	0.140928	LOC_Os10g38850.1
338	2		8.27e-07	O-methyltransferase, putative, expressed	4.11863	-3.75053	0.339307	LOC_Os11g20090.1	2.95e-10	LOC_Os11g20090.1
90	5		0.156008	CDC45A - Putative DNA replication initiation protein, expressed	1.64273	1.91896	0.567466	LOC_Os12g03130.1	0.00181265	LOC_Os12g03130.1
340	2		0.564882	O-methyltransferase, putative, expressed	1.50604	1.38865	0.339307	LOC_Os12g25490.1	0.0227851	LOC_Os12g25490.1
91	5		0.726474	retrotransposon protein, putative, Ty3-gypsy subclass, expressed	1.04717	1.25411	0.567466	LOC_Os01g36390.1	0.0509114	LOC_Os01g36390.1
341	2		2.1e-09	O-methyltransferase, putative, expressed	4.21141	-4.52774	0.339307	LOC_Os11g20160.1	3.32e-13	LOC_Os11g20160.1
438	7		0.767771	bromodomain domain containing protein, expressed	2.15138	-1.06197	0.567466	LOC_Os01g46040.1	0.0602208	LOC_Os01g46040.1
439	7		0.526263	aminotransferase, putative, expressed	6.15461	1.2209	0.567466	LOC_Os03g06200.1	0.0186231	LOC_Os03g06200.1
345	3		0.133753	serine hydroxymethyltransferase, mitochondrial precursor, putative, expressed	5.50008	1.68837	0.427876	LOC_Os11g26860.1	0.00135611	LOC_Os11g26860.1
94	9		0.510604	DNA-directed RNA polymerase II subunit RPB2, putative, expressed	3.34128	1.28441	0.505913	LOC_Os03g44484.1	0.0176459	LOC_Os03g44484.1
95	9		0.37016	RNA polymerase IV largest subunit, putative, expressed	2.24067	1.49667	0.505913	LOC_Os01g73430.1	0.00887869	LOC_Os01g73430.1
96	5		0.909592	PTEN, putative, expressed	0.748219	1.0894	0.567466	LOC_Os03g55200.1	0.109483	LOC_Os03g55200.1
97	5		0.726474	pentatricopeptide, putative, expressed	1.37889	1.20374	0.567466	LOC_Os11g03430.1	0.0515063	LOC_Os11g03430.1
347	3		0.176798	2Fe-2S iron-sulfur cluster binding domain containing protein, expressed	3.8115	-1.6395	0.427876	LOC_Os01g64120.1	0.00235052	LOC_Os01g64120.1
445	5		0.812865	dehydration response related protein, putative, expressed	1.64934	1.06264	0.567466	LOC_Os11g44014.1	0.0722943	LOC_Os11g44014.1
446	5		0.812865	pentatricopeptide, putative, expressed	1.64934	1.06264	0.567466	LOC_Os12g42990.1	0.0722943	LOC_Os12g42990.1
447	5		0.74743	retrotransposon protein, putative, unclassified, expressed	1.14552	1.23043	0.567466	LOC_Os02g27850.1	0.0561823	LOC_Os02g27850.1
448	5		0.154748	retrotransposon protein, putative, unclassified, expressed	3.37472	1.7193	0.567466	LOC_Os12g35460.1	0.00174771	LOC_Os12g35460.1
356	2		0.242315	OsWAK1 - OsWAK receptor-like cytoplasmic kinase OsWAK-RLCK, expressed	2.35298	1.64955	0.339307	LOC_Os01g04409.1	0.00379513	LOC_Os01g04409.1
449	5		0.000926682	retrotransposon protein, putative, unclassified, expressed	2.57182	2.91849	0.567466	LOC_Os01g43980.1	1.5e-06	LOC_Os01g43980.1
215	6		0.823033	beta-catenin-like protein 1, putative, expressed	2.3925	1.00528	0.539623	LOC_Os02g58460.1	0.0751292	LOC_Os02g58460.1
106	6		0.755875	WD domain, G-beta repeat domain containing protein, expressed	2.15275	1.09526	0.539623	LOC_Os10g32880.1	0.0573308	LOC_Os10g32880.1
107	6		0.866928	LSM domain containing protein, expressed	1.04846	1.08391	0.539623	LOC_Os02g03440.1	0.0899779	LOC_Os02g03440.1
450	6		0.771162	DEAD-box ATP-dependent RNA helicase, putative, expressed	1.82752	1.0773	0.539623	LOC_Os02g12840.1	0.062189	LOC_Os02g12840.1
362	3		0.479713	formin, putative, expressed	1.67924	1.44621	0.427876	LOC_Os10g02980.1	0.0154518	LOC_Os10g02980.1
112	7		0.968315	NBS-LRR type disease resistance protein, putative, expressed	0.571228	1.03461	0.567466	LOC_Os01g34870.1	0.145882	LOC_Os01g34870.1
363	4		0.909592	ORC5 - Putative origin recognition complex subunit 5, expressed	0.748219	1.0894	0.443085	LOC_Os12g21890.1	0.109483	LOC_Os12g21890.1
113	5		0.884969	expressed protein	1.08219	1.05307	0.567466	LOC_Os01g07260.1	0.0971629	LOC_Os01g07260.1
221	4		0.679715	STE_MEKK_ste11_MAP3K.10 - STE kinases include homologs to sterile 7, sterile 11 and sterile 20 from yeast, expressed	0.977222	1.33412	0.443085	LOC_Os02g44642.1	0.0408934	LOC_Os02g44642.1
364	4		0.0401859	ZOS3-21 - C2H2 zinc finger protein, expressed	7.1232	-1.94445	0.443085	LOC_Os03g60560.1	0.000226707	LOC_Os03g60560.1
453	7		0.0642677	expressed protein	3.71361	-1.92128	0.567466	LOC_Os01g26039.1	0.000438627	LOC_Os01g26039.1
365	2		0.867056	expressed protein	0.661666	1.17503	0.339307	LOC_Os04g02780.1	0.090783	LOC_Os04g02780.1
454	7		0.0681562	expressed protein	2.38245	-2.03779	0.567466	LOC_Os01g25990.2	0.000475921	LOC_Os01g25990.2
224	8		0.868126	expressed protein	1.28266	1.05858	0.610609	LOC_Os10g31864.1	0.091443	LOC_Os10g31864.1
455	1	signalling.receptor kinases.legume-lectin	0.446403	protein Kinase, putative, expressed	4.22734	1.31724	0.443085	LOC_Os11g25860.1	0.0130145	LOC_Os11g25860.1
227	8		0.782593	down-regulated in metastasis family protein, expressed	2.61451	1.02009	0.610609	LOC_Os01g40250.1	0.0644081	LOC_Os01g40250.1
456	1		0.024678	retrotransposon protein, putative, unclassified, expressed	1.69423	2.46306	0.443085	LOC_Os01g53640.1	0.000112934	LOC_Os01g53640.1
457	1		0.286392	serine/threonine-protein kinase, putative, expressed	2.00776	1.62726	0.443085	LOC_Os01g21960.1	0.00540752	LOC_Os01g21960.1
458	1		0.417341	retrotransposon protein, putative, unclassified, expressed	1.64557	1.52082	0.443085	LOC_Os01g09860.1	0.0115074	LOC_Os01g09860.1
230	3	redox.ascorbate and glutathione.glutathione	0.0415985	gamma-glutamyltranspeptidase 1 precursor, putative, expressed	1.53609	2.36107	0.427876	LOC_Os01g05820.1	0.000237959	LOC_Os01g05820.1
459	1		0.540195	serine/threonine-protein kinase BRI1-like 1 precursor, putative, expressed	3.17042	-1.25933	0.443085	LOC_Os11g06780.1	0.0202243	LOC_Os11g06780.1
231	3	redox.glutaredoxins	0.0875872	OsGrx_C7 - glutaredoxin subgroup III, expressed	3.66299	-1.85653	0.427876	LOC_Os01g27140.1	0.000679247	LOC_Os01g27140.1
460	1		0.563567	protein kinase domain containing protein, expressed	3.55133	-1.22518	0.443085	LOC_Os11g44560.1	0.0220998	LOC_Os11g44560.1
233	4						0.443085	LOC_Os03g04300.3		LOC_Os03g04300.3
372	6		0.0341781	RNA recognition motif containing protein, expressed	3.77656	2.05095	0.539623	LOC_Os03g46770.1	0.000189198	LOC_Os03g46770.1
123	3		0.866955	glutamine synthetase, catalytic domain containing protein, expressed	1.54558	1.01605	0.427876	LOC_Os03g12290.1	0.0902593	LOC_Os03g12290.1
234	4		0.670149	BTBA5 - Bric-a-Brac,Tramtrack, Broad Complex BTB domain with Ankyrin repeat region, expressed	2.98442	1.137	0.443085	LOC_Os11g04600.1	0.038562	LOC_Os11g04600.1
124	3		0.156115	glutamate synthase, chloroplast precursor, putative, expressed	2.77497	1.75954	0.427876	LOC_Os01g48960.1	0.00185997	LOC_Os01g48960.1
373	6		3.54e-05	RNA recognition motif containing protein, expressed	3.81965	3.21618	0.539623	LOC_Os12g43600.1	3.51e-08	LOC_Os12g43600.1
461	1	signalling.receptor kinases.S-LOC_us glycoprotein like	0.76879	embryogenesis transmembrane protein, putative, expressed	1.25865	-1.1429	0.443085	LOC_Os01g02390.1	0.0610834	LOC_Os01g02390.1
236	4		0.621188	transposon protein, putative, CACTA, En/Spm sub-class, expressed	0.846395	1.44846	0.443085	LOC_Os01g09370.1	0.03113	LOC_Os01g09370.1
462	1		0.645262	protein kinase family protein, putative, expressed	1.51917	1.27845	0.443085	LOC_Os02g08530.1	0.0349725	LOC_Os02g08530.1
237	3	redox.glutaredoxins	0.565542	OsGrx_A2 - glutaredoxin subgroup III, expressed	4.80367	-1.19263	0.427876	LOC_Os01g09830.1	0.023023	LOC_Os01g09830.1
238	3	redox.glutaredoxins	0.884969	disease resistance protein RPM1, putative, expressed	1.31139	1.03312	0.427876	LOC_Os02g30850.1	0.0977201	LOC_Os02g30850.1
463	1		0.62897	NB-ARC domain containing protein, expressed	2.72298	1.18134	0.443085	LOC_Os01g44110.1	0.0325714	LOC_Os01g44110.1
239	4		0.76879	protein kinase domain containing protein, expressed	1.25865	-1.1429	0.443085	LOC_Os12g04690.1	0.0610834	LOC_Os12g04690.1
126	5		0.358206	PCNA - Putative DNA replicative polymerase clamp, expressed	2.19549	1.51702	0.567466	LOC_Os02g56130.1	0.00833761	LOC_Os02g56130.1
464	1		0.806368	LYK8, putative, expressed	2.12135	1.048	0.443085	LOC_Os02g57440.1	0.0697953	LOC_Os02g57440.1
242	3	redox.glutaredoxins	0.271786	OsGrx_C11 - glutaredoxin subgroup III, expressed	3.37624	-1.5283	0.427876	LOC_Os12g35340.1	0.00496437	LOC_Os12g35340.1
374	10	protein.degradation.ubiquitin.E3.SCF.FBOX	0.726474	expressed protein	1.04717	1.25411	0.436402	LOC_Os10g25680.1	0.0509114	LOC_Os10g25680.1
127	10		0.679495	peptidase, T1 family, putative, expressed	2.23798	-1.15598	0.436402	LOC_Os02g53060.1	0.0407993	LOC_Os02g53060.1
243	4		0.290204	expressed protein	1.83255	1.65745	0.443085	LOC_Os03g63480.1	0.00554122	LOC_Os03g63480.1
128	10		0.379502	26S proteasome non-ATPase regulatory subunit 14, putative, expressed	1.63401	1.56794	0.436402	LOC_Os01g16190.1	0.00944713	LOC_Os01g16190.1
465	1		0.338288	protein kinase, putative, expressed	1.72084	1.62431	0.443085	LOC_Os03g03880.1	0.00725352	LOC_Os03g03880.1
244	3		0.844037	aminotransferase domain containing protein, putative, expressed	1.01393	1.11658	0.427876	LOC_Os03g01600.1	0.0829179	LOC_Os03g01600.1
245	3		0.252926	GHMP kinases ATP-binding protein, putative, expressed	1.66608	1.74173	0.427876	LOC_Os02g58510.1	0.00412097	LOC_Os02g58510.1
131	9		0.56901	expressed protein	1.7546	1.32652	0.505913	LOC_Os11g11110.1	0.0241989	LOC_Os11g11110.1
132	6		0.669082	DNA-directed RNA polymerases I, II, and III subunit RPABC1, putative, expressed	1.91255	1.2039	0.539623	LOC_Os01g59140.1	0.0384091	LOC_Os01g59140.1
466	1	signalling.receptor kinases.wheat LRK10 like	0.699199	expressed protein	4.16913	1.05497	0.443085	LOC_Os01g04440.1	0.0451972	LOC_Os01g04440.1
134	7		0.74743	PDE312/PTAC10, putative, expressed	1.14552	1.23043	0.567466	LOC_Os02g47150.1	0.0561823	LOC_Os02g47150.1
246	4		0.818467	protein kinase domain containing protein, putative, expressed	1.14614	1.15071	0.443085	LOC_Os01g27040.1	0.0738604	LOC_Os01g27040.1
467	1						0.443085	LOC_Os01g49529.1		LOC_Os01g49529.1
247	4		0.726474	WD domain, G-beta repeat domain containing protein, expressed	0.99536	1.26738	0.443085	LOC_Os03g01200.1	0.0507786	LOC_Os03g01200.1
137	13		0.678919	CAMK_CAMK_like.49 - CAMK includes calcium/calmodulin depedent protein kinases, expressed	1.45705	1.25204	0.180946	LOC_Os12g39630.1	0.0405776	LOC_Os12g39630.1
138	1		0.0969084	protein phosphatase 2C, putative, expressed	2.69532	1.91486	0.443085	LOC_Os01g40094.1	0.000802855	LOC_Os01g40094.1
248	2		0.645262	aldehyde oxidase, putative, expressed	2.03707	1.20745	0.339307	LOC_Os03g57690.1	0.035104	LOC_Os03g57690.1
249	2						0.339307	LOC_Os03g16220.1		LOC_Os03g16220.1
375	10	protein.degradation.ubiquitin.E3.SCF.FBOX	0.858784	Leucine Rich Repeat family protein, expressed	1.44598	1.04345	0.436402	LOC_Os01g73750.1	0.0869694	LOC_Os01g73750.1
250	2		0.0554177	dehydrogenase/reductase, putative, expressed	1.98661	2.1563	0.339307	LOC_Os11g30560.1	0.000356363	LOC_Os11g30560.1
376	10	protein.degradation.ubiquitin.E3.SCF.FBOX	0.726474	retrotransposon protein, putative, Ty3-gypsy subclass, expressed	1.09718	1.24183	0.436402	LOC_Os12g36670.1	0.051029	LOC_Os12g36670.1
253	10		0.919812	hydrolase, alpha/beta fold family domain containing protein, expressed	0.617162	1.10653	0.436402	LOC_Os02g47870.1	0.115143	LOC_Os02g47870.1
141	8	development	0.761558	BRCA1 C Terminus domain containing protein, expressed	1.90416	1.09896	0.610609	LOC_Os03g49210.1	0.0583156	LOC_Os03g49210.1
142	9						0.505913	LOC_Os10g29660.1		LOC_Os10g29660.1
145	6		0.489328	U5 small nuclear ribonucleoprotein 200 kDa helicase, putative, expressed	2.70015	1.33768	0.539623	LOC_Os03g53220.1	0.0162736	LOC_Os03g53220.1
261	10		0.530916	protein kinase domain containing protein, expressed	1.95691	1.36214	0.517523	LOC_Os12g39210.1	0.0191648	LOC_Os12g39210.1
146	3		0.74743	dehydrogenase, putative, expressed	1.28151	1.20069	0.427876	LOC_Os02g38200.1	0.0560222	LOC_Os02g38200.1
147	7		0.773421	expressed protein	0.905108	1.22746	0.567466	LOC_Os02g30800.1	0.0627024	LOC_Os02g30800.1
383	12	secondary metabolism.isoprenoids.non-mevalonate pathway	0.843509	peroxidase precursor, putative, expressed	1.0651	1.10939	0.455779	LOC_Os01g16020.1	0.0818951	LOC_Os01g16020.1
474	4		0.675621	tetratricopeptide repeat domain containing protein, expressed	1.77625	1.19963	0.443085	LOC_Os02g47880.1	0.0399514	LOC_Os02g47880.1
384	4		0.574644	nucleoside-triphosphatase, putative, expressed	4.2137	1.1851	0.443085	LOC_Os11g25260.1	0.0249599	LOC_Os11g25260.1
148	3		0.739594	transporter family protein, putative, expressed	2.9629	1.06202	0.427876	LOC_Os12g32760.1	0.0533659	LOC_Os12g32760.1
269	9		0.407175	expansin precursor, putative, expressed	1.52917	1.55557	0.505913	LOC_Os11g31890.1	0.0110614	LOC_Os11g31890.1
149	3		0.74743	class I glutamine amidotransferase, putative, expressed	1.5173	-1.15106	0.427876	LOC_Os11g38160.1	0.0556733	LOC_Os11g38160.1
150	3		0.539882	transporter family protein, putative, expressed	1.15925	1.50392	0.427876	LOC_Os03g39710.1	0.0201487	LOC_Os03g39710.1
271	9		0.726474	nucleoside-triphosphatase, putative, expressed	2.50706	1.08595	0.505913	LOC_Os03g21120.1	0.0519391	LOC_Os03g21120.1
153	3		0.667295	transporter family protein, putative, expressed	1.88435	1.20978	0.427876	LOC_Os03g24870.1	0.038179	LOC_Os03g24870.1
272	4		0.0802324	ZOS3-22 - C2H2 zinc finger protein, expressed	6.19833	-1.8099	0.443085	LOC_Os03g60570.1	0.000595064	LOC_Os03g60570.1
273	11	signalling.calcium	0.562578	OsCML31 - Calmodulin-related calcium sensor protein, expressed	6.2277	-1.18742	0.0947259	LOC_Os01g72530.1	0.0218524	LOC_Os01g72530.1
274	2		0.639874	9-cis-epoxycarotenoid dioxygenase 1, chloroplast precursor, putative, expressed	2.84506	1.15954	0.339307	LOC_Os02g47510.1	0.0338216	LOC_Os02g47510.1
158	3	redox.thioredoxin	0.912539	thioredoxin, putative, expressed	6.98582	-0.817904	0.427876	LOC_Os03g21000.1	0.110881	LOC_Os03g21000.1
159	5		0.833021	ribonucleoside-diphosphate reductase large subunit, putative, expressed	0.867641	1.17102	0.567466	LOC_Os02g56100.1	0.0776632	LOC_Os02g56100.1
275	3		0.361613	aspartokinase, chloroplast precursor, putative, expressed	1.68906	1.58087	0.427876	LOC_Os03g63330.1	0.00845305	LOC_Os03g63330.1
388	4		0.637724	bile acid sodium symporter family protein, putative, expressed	1.07965	1.39049	0.443085	LOC_Os03g54780.1	0.0336121	LOC_Os03g54780.1
487	1		0.602393	wall-associated receptor kinase-like 4 precursor, putative, expressed	5.01108	-1.14276	0.443085	LOC_Os11g46860.1	0.028661	LOC_Os11g46860.1
488	1	signalling.receptor kinases.misc	0.0322992	lectin-like receptor kinase, putative, expressed	2.71494	2.15454	0.443085	LOC_Os03g60810.1	0.000168594	LOC_Os03g60810.1
160	3		0.69821	retrotransposon protein, putative, unclassified, expressed	0.787429	1.36295	0.427876	LOC_Os01g14580.1	0.04443	LOC_Os01g14580.1
161	8	development	0.00201738	WD domain, G-beta repeat domain containing protein, expressed	2.549	2.77522	0.610609	LOC_Os12g03822.1	3.96e-06	LOC_Os12g03822.1
489	1	signalling.receptor kinases.misc	0.417341	D-mannose binding lectin family protein, expressed	1.47995	1.55726	0.443085	LOC_Os12g03670.1	0.0115422	LOC_Os12g03670.1
162	8		0.565542	DEAD-box ATP-dependent RNA helicase, putative, expressed	4.73607	1.19357	0.329505	LOC_Os12g41715.1	0.0230251	LOC_Os12g41715.1
490	1	signalling.receptor kinases.misc	0.592297	GTPase-activating protein, putative, expressed	2.14535	-1.27665	0.443085	LOC_Os11g35330.1	0.0274791	LOC_Os11g35330.1
163	5		0.692238	deoxyuridine 5-triphosphate nucleotidohydrolase, putative, expressed	2.68057	1.11898	0.567466	LOC_Os03g46640.1	0.043381	LOC_Os03g46640.1
491	1		0.74743	protein binding protein, putative, expressed	0.866935	1.26949	0.443085	LOC_Os02g44610.1	0.0563627	LOC_Os02g44610.1
279	10		0.926299	MBTB60 - Bric-a-Brac, Tramtrack, Broad Complex BTB domain with Meprin and TRAF Homology MATH domain, expressed	0.997349	1.00466	0.436402	LOC_Os10g29850.1	0.119256	LOC_Os10g29850.1
492	1	signalling.receptor kinases.misc	0.813431	alpha-N-arabinofuranosidase A precursor, putative, expressed	1.23818	1.13572	0.443085	LOC_Os02g48200.1	0.0726209	LOC_Os02g48200.1
391	11	signalling.calcium	0.74743	calmodulin-like protein 1, putative, expressed	3.10737	-1.0376	0.0947259	LOC_Os11g04560.1	0.0560353	LOC_Os11g04560.1
392	11	signalling.calcium	0.379661	CAMK_CAMK_like.21 - CAMK includes calcium/calmodulin depedent protein kinases, expressed	2.02097	-1.51718	0.0947259	LOC_Os03g48270.1	0.00947197	LOC_Os03g48270.1
493	1		0.726474	lectin-like protein kinase, putative, expressed	4.81088	1.02079	0.443085	LOC_Os02g48210.1	0.0505341	LOC_Os02g48210.1
393	11	signalling.calcium	0.500526	CAMK_CAMK_like.43 - CAMK includes calcium/calmodulin depedent protein kinases, expressed	2.84846	1.31089	0.0947259	LOC_Os11g07040.1	0.0169988	LOC_Os11g07040.1
164	6		0.815854	coiled-coil domain-containing protein, putative, expressed	1.89532	1.04004	0.539623	LOC_Os01g40610.1	0.073131	LOC_Os01g40610.1
394	3		0.623437	LTPL83 - Protease inhibitor/seed storage/LTP family protein precursor, putative, expressed	0.903721	1.42529	0.427876	LOC_Os03g48060.1	0.0318118	LOC_Os03g48060.1
395	4		0.0649011	ZOS1-10 - C2H2 zinc finger protein, expressed	1.82914	2.15747	0.443085	LOC_Os01g39110.1	0.000448071	LOC_Os01g39110.1
165	3						0.427876	LOC_Os01g21160.1		LOC_Os01g21160.1
280	6		0.572603	VIP4, putative, expressed	1.49383	1.37119	0.539623	LOC_Os12g38970.1	0.0247086	LOC_Os12g38970.1
494	1	signalling.receptor kinases.misc	0.74743	early nodulin 93 ENOD93 protein, putative, expressed	0.92348	1.25487	0.443085	LOC_Os01g26174.1	0.0563412	LOC_Os01g26174.1
396	4		0.407175	ZOS1-15 - C2H2 zinc finger protein, expressed	4.57274	-1.34194	0.443085	LOC_Os01g62190.1	0.0110368	LOC_Os01g62190.1
495	1	signalling.receptor kinases.misc	0.871077	exo70 exocyst complex subunit, putative, expressed	1.66951	-1.00501	0.443085	LOC_Os02g41500.1	0.0921662	LOC_Os02g41500.1
397	4		0.738538	ZOS3-24 - C2H2 zinc finger protein, expressed	3.12804	-1.05041	0.443085	LOC_Os03g62230.1	0.053155	LOC_Os03g62230.1
166	3						0.427876	LOC_Os03g39640.1		LOC_Os03g39640.1
281	5		0.528611	ubiquitin carboxyl-terminal hydrolase, putative, expressed	1.72265	1.39165	0.567466	LOC_Os12g30540.1	0.01884	LOC_Os12g30540.1
496	1		0.404589	protein kinase family protein, putative, expressed	2.12568	1.4632	0.443085	LOC_Os03g62340.1	0.010726	LOC_Os03g62340.1
497	1		0.532303	OsWAK98 - OsWAK receptor-like cytoplasmic kinase OsWAK-RLCK, expressed	5.44383	-1.2187	0.443085	LOC_Os10g02360.1	0.0193828	LOC_Os10g02360.1
398	3		0.926299	retrotransposon protein, putative, Ty1-copia subclass, expressed	0.789628	1.05104	0.427876	LOC_Os02g34580.1	0.119029	LOC_Os02g34580.1
167	3		0.772548	aldehyde dehydrogenase, putative, expressed	1.79758	1.08066	0.427876	LOC_Os02g43194.1	0.0623914	LOC_Os02g43194.1
399	4		0.544639	ZOS12-09 - C2H2 zinc finger protein, expressed	4.51943	-1.2162	0.443085	LOC_Os12g39400.1	0.0205196	LOC_Os12g39400.1
168	5		0.782593	endonuclease, putative, expressed	1.49587	1.11927	0.567466	LOC_Os03g01100.1	0.0646003	LOC_Os03g01100.1
402	4		0.823915	protein kinase family protein, putative, expressed	1.03098	1.14251	0.443085	LOC_Os10g39670.1	0.0752471	LOC_Os10g39670.1
284	7		0.807669	expressed protein	0.767962	1.2255	0.539623	LOC_Os12g19370.1	0.0709221	LOC_Os12g19370.1
169	4	signalling.G-proteins	0.844037	Ras family domain containing protein, expressed	1.59268	1.03138	0.443085	LOC_Os11g19800.1	0.0833781	LOC_Os11g19800.1
285	13	bZIP transcription factor family	1	BT1 family protein, putative, expressed	1.93197	-0.715575	0.180946	LOC_Os01g64730.1	0.213905	LOC_Os01g64730.1
170	4	signalling.receptor kinases.leucine rich repeat XI	0.586154	chaperone protein clpB 1, putative, expressed	1.26039	-1.36121	0.443085	LOC_Os02g13430.1	0.0265235	LOC_Os02g13430.1
498	1		0.836478	B3 DNA binding domain containing protein, expressed	1.49639	1.05901	0.443085	LOC_Os12g44320.1	0.0799774	LOC_Os12g44320.1
171	4	signalling.G-proteins	0.605977	ras-related protein, putative, expressed	2.73857	1.20404	0.443085	LOC_Os10g23100.1	0.0292613	LOC_Os10g23100.1
172	4	signalling.receptor kinases.leucine rich repeat XI	0.285395	expressed protein	3.80392	1.49824	0.443085	LOC_Os01g72700.1	0.00534077	LOC_Os01g72700.1
499	1		0.116057	protein kinase family protein, putative, expressed	2.0398	1.93109	0.443085	LOC_Os03g13820.1	0.00111716	LOC_Os03g13820.1
173	4	signalling.receptor kinases.misc	0.339097	retrotransposon protein, putative, unclassified, expressed	2.75153	1.49343	0.443085	LOC_Os12g31470.1	0.00740233	LOC_Os12g31470.1
288	1		0.767744	mTERF family protein, expressed	1.50808	1.13762	0.443085	LOC_Os10g41220.1	0.0599705	LOC_Os10g41220.1
289	1		0.818467	chromatin-remodeling complex ATPase chain, putative, expressed	1.14614	1.15071	0.443085	LOC_Os02g12660.1	0.0738604	LOC_Os02g12660.1
174	4	signalling.receptor kinases.leucine rich repeat XII	0.393807	receptor-like protein kinase precursor, putative, expressed	6.13161	1.33765	0.443085	LOC_Os02g01800.1	0.0101015	LOC_Os02g01800.1
175	4	signalling.receptor kinases.leucine rich repeat XII	0.262952	receptor-like protein kinase 5 precursor, putative, expressed	3.27162	1.56195	0.443085	LOC_Os11g35500.1	0.0044726	LOC_Os11g35500.1
290	6		0.46534	phosphoethanolamine/phosphocholine phosphatase, putative, expressed	1.15863	1.59231	0.539623	LOC_Os03g15480.1	0.0142275	LOC_Os03g15480.1
176	4	signalling.receptor kinases.misc	0.210991	expressed protein	1.5748	1.82981	0.443085	LOC_Os02g02490.1	0.00303491	LOC_Os02g02490.1
177	4	signalling.receptor kinases.misc	0.37016	receptor-like protein kinase precursor, putative, expressed	3.53643	1.40867	0.443085	LOC_Os02g11930.1	0.00887636	LOC_Os02g11930.1
179	4	signalling.receptor kinases.misc	0.606255	receptor protein kinase CLAVATA1 precursor, putative, expressed	2.83496	1.19305	0.443085	LOC_Os11g12620.1	0.0293226	LOC_Os11g12620.1
180	4	signalling.receptor kinases.misc	0.953632	receptor-like protein kinase precursor, putative, expressed	0.706352	1.024	0.443085	LOC_Os02g12420.1	0.136447	LOC_Os02g12420.1
181	4	signalling.receptor kinases.leucine rich repeat XII	0.445524	receptor kinase, putative, expressed	1.67372	-1.49271	0.443085	LOC_Os10g19160.1	0.0128806	LOC_Os10g19160.1
182	4	signalling.receptor kinases.leucine rich repeat XI	0.0167966	receptor-like protein kinase 2 precursor, putative, expressed	2.23428	2.40109	0.443085	LOC_Os10g32990.1	6.5e-05	LOC_Os10g32990.1
413	9	development	0.72289	PINHEAD, putative, expressed	2.83613	1.0751	0.505913	LOC_Os02g58490.1	0.0486584	LOC_Os02g58490.1
183	3	secondary metabolism.flavonoids.chalcones	2.18e-05	oxidoreductase, aldo/keto reductase family protein, putative, expressed	4.34735	3.21791	0.427876	LOC_Os03g13390.2	1.89e-08	LOC_Os03g13390.2
414	3		0.0284369	glyceraldehyde-3-phosphate dehydrogenase, putative, expressed	3.48776	2.1097	0.427876	LOC_Os02g38920.1	0.000140232	LOC_Os02g38920.1
184	3		0.675621	kinesin motor protein-related, putative, expressed	0.866229	1.37097	0.427876	LOC_Os03g07910.1	0.0399733	LOC_Os03g07910.1
417	1		0.535939	protein kinase domain containing protein, expressed	2.47376	1.31696	0.443085	LOC_Os01g01740.1	0.0196844	LOC_Os01g01740.1
418	1		0.593674	protein kinase domain containing protein, expressed	2.2935	1.26468	0.443085	LOC_Os03g06410.1	0.0277479	LOC_Os03g06410.1
419	1		0.905409	protein kinase family protein, putative, expressed	1.06574	1.0276	0.443085	LOC_Os12g06670.1	0.106443	LOC_Os12g06670.1
420	1		0.606868	mannose-1-phosphate guanyltransferase, putative, expressed	2.02757	-1.26632	0.443085	LOC_Os02g32610.2	0.0294001	LOC_Os02g32610.2
